# Supplementary material for: Characterization of two distinct immortalized endothelial cell lines, EA.hy926 and HMEC-1, for in vitro studies: exploring the impact of calcium electroporation, Ca2+ signaling and transcriptomic profiles
Source: Cell Commun Signal. 2024 Feb 12;22:118. doi: 10.1186/s12964-024-01503-2 (PMC10863159; doi:10.1186/s12964-024-01503-2)
Supplement: Supplementary file 2 — Additional file 2. [file 12964_2024_1503_MOESM2_ESM.xlsx]

## Sheet: Sheet1
symbol	logFC	AveExpr	t	P.Value	adj.P.Val	B	description
A1BG-AS1	-1.10546	-0.29097	-5.32933	4.70836e-05	6.71333e-05	1.75535	A1BG antisense RNA 1
A4GALT	-4.35817	3.3115	-51.0964	8.38501e-21	3.37119e-19	37.4264	alpha 1,4-galactosyltransferase (P blood group)
AAAS	0.671982	6.27731	21.2688	3.97805e-14	1.77688e-13	21.7111	aladin WD repeat nucleoporin
AACS	-0.641176	4.90433	-15.6398	7.33924e-12	2.13554e-11	16.5226	acetoacetyl-CoA synthetase
AADAC	10.3929	-1.05859	33.1367	1.76177e-17	2.05493e-16	25.5986	arylacetamide deacetylase
AADACL2-AS1	5.67984	-3.41553	17.2424	1.42628e-12	4.67379e-12	17.7672	AADACL2 antisense RNA 1
AADACL2-AS1	5.67984	-3.41553	17.2424	1.42628e-12	4.67379e-12	17.7672	AADACL2 antisense RNA 1
AADACP1	10.2938	0.846283	22.0099	2.20521e-14	1.04534e-13	21.26	arylacetamide deacetylase pseudogene 1
AADAT	-0.111309	1.76229	-1.15533	0.26319	0.284262	-7.10167	aminoadipate aminotransferase
AAGAB	0.320412	6.24141	12.6038	2.54546e-10	5.90593e-10	12.5087	alpha and gamma adaptin binding protein
AAK1	-0.685833	5.78834	-16.2509	3.86469e-12	1.17536e-11	16.9939	AP2 associated kinase 1
AAMDC	-0.643664	2.67399	-5.27137	5.32445e-05	7.56892e-05	0.760597	adipogenesis associated Mth938 domain containing
AAMP	-0.61129	6.33161	-22.012	2.20149e-14	1.04418e-13	22.3234	angio associated migratory cell protein
AAR2	0.567922	5.39727	18.0104	6.82102e-13	2.37119e-12	18.8931	AAR2 splicing factor
AARS2	-1.17964	4.43867	-30.475	7.66056e-17	7.16055e-16	28.6477	alanyl-tRNA synthetase 2, mitochondrial
AARSD1	-0.448351	-1.11682	-2.08762	0.0514461	0.0589678	-4.88062	alanyl-tRNA synthetase domain containing 1
AASDH	-0.220278	3.78313	-4.71573	0.000176172	0.000240837	-0.829789	aminoadipate-semialdehyde dehydrogenase
AASDHPPT	0.680085	5.75121	21.5994	3.05028e-14	1.39555e-13	22.084	aminoadipate-semialdehyde dehydrogenase-phosphopantetheinyl transferase
AASS	-0.657508	4.98453	-16.0685	4.66971e-12	1.40057e-11	16.9768	aminoadipate-semialdehyde synthase
AATBC	0.547911	-0.774109	2.59705	0.0182962	0.0217283	-4.01333	apoptosis associated transcript in bladder cancer
AATF	0.580997	6.25918	20.7298	6.18392e-14	2.64842e-13	21.249	apoptosis antagonizing transcription factor
AATF	0.580997	6.25918	20.7298	6.18392e-14	2.64842e-13	21.249	apoptosis antagonizing transcription factor
AATK	-3.48727	1.29158	-23.744	5.94392e-15	3.22294e-14	24.3895	apoptosis associated tyrosine kinase
ABALON	1.75302	0.3189	10.1388	7.85453e-09	1.54314e-08	10.4855	apoptotic BCL2L1-antisense long non-coding RNA
ABAT	-3.06097	-1.21925	-9.76456	1.39421e-08	2.66893e-08	10.0131	4-aminobutyrate aminotransferase
ABCA1	0.803896	2.2322	6.2184	7.51129e-06	1.1407e-05	2.91517	ATP binding cassette subfamily A member 1
ABCA10	2.03007	-0.339428	7.49962	6.40693e-07	1.06388e-06	6.13668	ATP binding cassette subfamily A member 10
ABCA11P	0.657893	-0.825376	2.79136	0.0121263	0.0146055	-3.61031	ATP binding cassette subfamily A member 11, pseudogene
ABCA12	-3.79134	-3.31486	-7.76523	3.95422e-07	6.66597e-07	6.73579	ATP binding cassette subfamily A member 12
ABCA17P	-1.04601	-1.47909	-3.97996	0.00089094	0.00116299	-0.928181	ATP binding cassette subfamily A member 17, pseudogene
ABCA2	0.495473	5.97778	16.0445	4.78788e-12	1.43232e-11	16.7279	ATP binding cassette subfamily A member 2
ABCA3	-2.66296	5.39011	-58.6544	7.24931e-22	4.7597e-20	40.4428	ATP binding cassette subfamily A member 3
ABCA4	1.52531	-0.271245	6.13863	8.81955e-06	1.3302e-05	3.45607	ATP binding cassette subfamily A member 4
ABCA5	-0.131569	4.27981	-2.32847	0.0318495	0.037152	-6.10968	ATP binding cassette subfamily A member 5
ABCA6	-1.71651	1.92393	-15.2288	1.14397e-11	3.23334e-11	16.8898	ATP binding cassette subfamily A member 6
ABCA7	-1.30863	3.6711	-24.4415	3.59764e-15	2.06487e-14	24.8289	ATP binding cassette subfamily A member 7
ABCA8	0.840763	4.87363	12.1343	4.6858e-10	1.05604e-09	12.1805	ATP binding cassette subfamily A member 8
ABCA9	2.5554	-1.31917	8.62452	8.83998e-08	1.57692e-07	8.21216	ATP binding cassette subfamily A member 9
ABCB1	1.81227	3.54013	22.642	1.35261e-14	6.7312e-14	23.5124	ATP binding cassette subfamily B member 1
ABCB10	-0.661027	5.12534	-18.2913	5.24537e-13	1.86608e-12	19.2352	ATP binding cassette subfamily B member 10
ABCB11	6.00285	-1.53676	13.5234	8.11177e-11	2.00858e-10	14.6169	ATP binding cassette subfamily B member 11
ABCB11	6.00285	-1.53676	13.5234	8.11177e-11	2.00858e-10	14.6169	ATP binding cassette subfamily B member 11
ABCB6	-0.957581	-1.76976	-3.06476	0.00672297	0.00827188	-2.83201	ATP binding cassette subfamily B member 6 (Langereis blood group)
ABCB7	0.205353	4.64723	4.96943	0.000101635	0.000141567	-0.536261	ATP binding cassette subfamily B member 7
ABCB8	0.144663	5.61572	3.52747	0.00243114	0.0030804	-3.98225	ATP binding cassette subfamily B member 8
ABCB9	-0.497918	3.53733	-7.77654	3.87462e-07	6.53718e-07	5.5569	ATP binding cassette subfamily B member 9
ABCC1	1.02047	7.73734	41.3384	3.57217e-19	7.7348e-18	33.7301	ATP binding cassette subfamily C member 1
ABCC1	1.02047	7.73734	41.3384	3.57217e-19	7.7348e-18	33.7301	ATP binding cassette subfamily C member 1
ABCC10	-1.01324	4.32541	-23.3068	8.20098e-15	4.29378e-14	23.8031	ATP binding cassette subfamily C member 10
ABCC2	2.22409	1.24393	14.8057	1.8264e-11	4.99401e-11	16.5311	ATP binding cassette subfamily C member 2
ABCC3	-4.93373	3.28014	-50.8558	9.11692e-21	3.61194e-19	37.1283	ATP binding cassette subfamily C member 3
ABCC4	-0.175786	5.6731	-6.0007	1.16652e-05	1.74372e-05	1.42718	ATP binding cassette subfamily C member 4
ABCC5	-0.182361	5.31948	-5.84301	1.61079e-05	2.37922e-05	1.17424	ATP binding cassette subfamily C member 5
ABCC6	0.486517	-0.689548	1.87728	0.0769237	0.0870248	-5.34506	ATP binding cassette subfamily C member 6
ABCC6	0.486517	-0.689548	1.87728	0.0769237	0.0870248	-5.34506	ATP binding cassette subfamily C member 6
ABCD1	-1.94094	3.03721	-23.9363	5.1684e-15	2.83357e-14	24.608	ATP binding cassette subfamily D member 1
ABCD3	-1.61333	5.51132	-50.7505	9.45808e-21	3.72896e-19	37.7823	ATP binding cassette subfamily D member 3
ABCD4	-0.190111	4.87897	-3.89268	0.00108137	0.0014037	-2.99358	ATP binding cassette subfamily D member 4
ABCE1	-0.470301	7.10166	-17.9591	7.15902e-13	2.47811e-12	18.5551	ATP binding cassette subfamily E member 1
ABCF1	-1.16579	6.58287	-37.1168	2.39198e-18	3.71293e-17	31.8708	ATP binding cassette subfamily F member 1
ABCF1	-1.16579	6.58287	-37.1168	2.39198e-18	3.71293e-17	31.8708	ATP binding cassette subfamily F member 1
ABCF1	-1.16579	6.58287	-37.1168	2.39198e-18	3.71293e-17	31.8708	ATP binding cassette subfamily F member 1
ABCF1	-1.16579	6.58287	-37.1168	2.39198e-18	3.71293e-17	31.8708	ATP binding cassette subfamily F member 1
ABCF1	-1.16579	6.58287	-37.1168	2.39198e-18	3.71293e-17	31.8708	ATP binding cassette subfamily F member 1
ABCF1	-1.16579	6.58287	-37.1168	2.39198e-18	3.71293e-17	31.8708	ATP binding cassette subfamily F member 1
ABCF1	-1.16579	6.58287	-37.1168	2.39198e-18	3.71293e-17	31.8708	ATP binding cassette subfamily F member 1
ABCF2	0.424561	6.9003	14.5897	2.32943e-11	6.26956e-11	14.9206	ATP binding cassette subfamily F member 2
ABCF3	-0.365997	5.39125	-10.8634	2.69776e-09	5.58165e-09	10.2045	ATP binding cassette subfamily F member 3
ABCG1	-1.77731	3.10128	-19.3316	2.04456e-13	7.80576e-13	20.7994	ATP binding cassette subfamily G member 1
ABCG2	6.8709	2.4997	31.7956	3.64005e-17	3.76563e-16	28.7834	ATP binding cassette subfamily G member 2 (Junior blood group)
ABCG4	-4.40316	-1.42227	-12.3958	3.32818e-10	7.62311e-10	13.4335	ATP binding cassette subfamily G member 4
ABHD10	0.386087	5.63791	12.1426	4.63488e-10	1.045e-09	11.9951	abhydrolase domain containing 10, depalmitoylase
ABHD11	0.431664	4.27819	8.12921	2.07219e-07	3.58152e-07	5.97368	abhydrolase domain containing 11
ABHD11-AS1	3.12019	-1.61907	8.74067	7.27161e-08	1.30573e-07	8.40034	ABHD11 antisense RNA 1 (tail to tail)
ABHD12	-0.21131	5.97162	-7.31275	9.04813e-07	1.48131e-06	4.01408	abhydrolase domain containing 12, lysophospholipase
ABHD13	-0.702355	4.94863	-21.3662	3.67719e-14	1.65815e-13	22.066	abhydrolase domain containing 13
ABHD14A	0.381867	2.20279	4.16957	0.000585275	0.000773479	-1.52626	abhydrolase domain containing 14A
ABHD14B	0.326341	4.9266	8.54159	1.01732e-07	1.80565e-07	6.52683	abhydrolase domain containing 14B
ABHD15	-1.00145	3.86885	-17.2171	1.46205e-12	4.77947e-12	18.5115	abhydrolase domain containing 15
ABHD16A	-0.364729	-1.50534	-1.24912	0.227756	0.247599	-6.04142	abhydrolase domain containing 16A, phospholipase
ABHD16A	-0.364729	-1.50534	-1.24912	0.227756	0.247599	-6.04142	abhydrolase domain containing 16A, phospholipase
ABHD16A	-0.364729	-1.50534	-1.24912	0.227756	0.247599	-6.04142	abhydrolase domain containing 16A, phospholipase
ABHD16A	-0.364729	-1.50534	-1.24912	0.227756	0.247599	-6.04142	abhydrolase domain containing 16A, phospholipase
ABHD16A	-0.364729	-1.50534	-1.24912	0.227756	0.247599	-6.04142	abhydrolase domain containing 16A, phospholipase
ABHD16A	-0.364729	-1.50534	-1.24912	0.227756	0.247599	-6.04142	abhydrolase domain containing 16A, phospholipase
ABHD16A	-0.364729	-1.50534	-1.24912	0.227756	0.247599	-6.04142	abhydrolase domain containing 16A, phospholipase
ABHD17A	-0.579786	6.18201	-16.1544	4.27025e-12	1.29003e-11	16.8136	abhydrolase domain containing 17A, depalmitoylase
ABHD17AP1	0.573663	-1.83365	1.8791	0.0766628	0.0867418	-5.06613	ABHD17A pseudogene 1
ABHD17B	-0.699713	4.31274	-14.9013	1.64151e-11	4.52798e-11	15.8426	abhydrolase domain containing 17B, depalmitoylase
ABHD17C	2.60722	3.43929	38.4655	1.27451e-18	2.22919e-17	32.9789	abhydrolase domain containing 17C, depalmitoylase
ABHD2	-0.459317	6.78293	-14.2769	3.3315e-11	8.76221e-11	14.5613	abhydrolase domain containing 2, acylglycerol lipase
ABHD3	-2.03263	3.70888	-38.5448	1.22905e-18	2.17056e-17	33.0168	abhydrolase domain containing 3, phospholipase
ABHD4	0.219274	5.24034	5.63541	2.47531e-05	3.60191e-05	0.751523	abhydrolase domain containing 4, N-acyl phospholipase B
ABHD5	-0.151332	4.4129	-3.75124	0.00148022	0.00189933	-3.17305	abhydrolase domain containing 5, lysophosphatidic acid acyltransferase
ABHD6	-1.36334	3.4633	-21.1734	4.29775e-14	1.91203e-13	22.3077	abhydrolase domain containing 6, acylglycerol lipase
ABHD8	-3.1967	1.99396	-26.4514	9.10172e-16	6.14187e-15	26.3633	abhydrolase domain containing 8
ABI1	-0.067457	6.54735	-2.59486	0.0183806	0.0218248	-6.12075	abl interactor 1
ABI2	-0.295962	6.87245	-12.7459	2.12375e-10	4.97783e-10	12.6033	abl interactor 2
ABI3	0.622416	6.31103	21.6622	2.90145e-14	1.33421e-13	22.0363	ABI family member 3
ABI3BP	-5.07637	7.11417	-136.758	2.06184e-28	6.7146e-25	55.088	ABI family member 3 binding protein
ABL1	0.586409	7.4894	24.1857	4.31805e-15	2.42117e-14	23.8854	ABL proto-oncogene 1, non-receptor tyrosine kinase
ABL2	-0.337555	7.11709	-9.19417	3.44592e-08	6.38193e-08	7.24322	ABL proto-oncogene 2, non-receptor tyrosine kinase
ABLIM1	0.976929	6.4724	24.3114	3.9468e-15	2.23845e-14	24.1139	actin binding LIM protein 1
ABLIM2	-1.34268	-1.14193	-5.3758	4.26747e-05	6.10173e-05	2.02943	actin binding LIM protein family member 2
ABLIM3	1.15092	7.00692	45.5592	6.39894e-20	1.84414e-18	35.6014	actin binding LIM protein family member 3
ABR	0.660669	7.67309	26.6711	7.87994e-16	5.4116e-15	25.6551	ABR activator of RhoGEF and GTPase
ABR	0.660669	7.67309	26.6711	7.87994e-16	5.4116e-15	25.6551	ABR activator of RhoGEF and GTPase
ABR	0.660669	7.67309	26.6711	7.87994e-16	5.4116e-15	25.6551	ABR activator of RhoGEF and GTPase
ABRACL	0.521549	5.2475	13.9495	4.87984e-11	1.25269e-10	14.4456	ABRA C-terminal like
ABT1	-0.774987	4.74991	-19.3052	2.0928e-13	7.97312e-13	20.2965	activator of basal transcription 1
ABTB1	-0.840775	3.93205	-14.6744	2.11665e-11	5.73755e-11	15.6923	ankyrin repeat and BTB domain containing 1
ABTB2	2.40691	3.63674	39.5628	7.7576e-19	1.47739e-17	33.4804	ankyrin repeat and BTB domain containing 2
ACAA1	0.648803	4.69385	13.7932	5.87042e-11	1.4859e-10	14.3979	acetyl-CoA acyltransferase 1
ACAA2	0.146557	5.6781	4.73518	0.000168864	0.000231273	-1.31281	acetyl-CoA acyltransferase 2
ACACA	-0.360406	6.99874	-11.8566	6.78259e-10	1.49852e-09	11.3696	acetyl-CoA carboxylase alpha
ACACA	-0.360406	6.99874	-11.8566	6.78259e-10	1.49852e-09	11.3696	acetyl-CoA carboxylase alpha
ACACB	2.72365	1.9254	23.2362	8.64274e-15	4.50433e-14	24.177	acetyl-CoA carboxylase beta
ACAD10	0.846454	4.10871	13.6868	6.6644e-11	1.67334e-10	14.4395	acyl-CoA dehydrogenase family member 10
ACAD8	-0.510877	4.70442	-10.8676	2.68177e-09	5.54927e-09	10.39	acyl-CoA dehydrogenase family member 8
ACAD9	-0.493368	5.74342	-15.8486	5.88093e-12	1.73471e-11	16.5576	acyl-CoA dehydrogenase family member 9
ACADM	-0.536162	5.96592	-20.0105	1.13309e-13	4.57477e-13	20.6632	acyl-CoA dehydrogenase medium chain
ACADS	-2.3384	3.27647	-24.6845	3.02988e-15	1.77466e-14	25.1377	acyl-CoA dehydrogenase short chain
ACADSB	1.50629	4.5601	31.8868	3.46159e-17	3.62011e-16	29.4607	acyl-CoA dehydrogenase short/branched chain
ACADVL	-0.572373	8.09715	-19.9079	1.23734e-13	4.9309e-13	20.2961	acyl-CoA dehydrogenase very long chain
ACAP1	0.732919	-0.011219	3.94582	0.000961066	0.00125162	-1.34766	ArfGAP with coiled-coil, ankyrin repeat and PH domains 1
ACAP1	0.732919	-0.011219	3.94582	0.000961066	0.00125162	-1.34766	ArfGAP with coiled-coil, ankyrin repeat and PH domains 1
ACAP2	-0.309139	6.74106	-10.2934	6.22459e-09	1.23608e-08	9.08151	ArfGAP with coiled-coil, ankyrin repeat and PH domains 2
ACAP3	-0.831166	4.95221	-13.1023	1.35824e-10	3.27116e-10	13.4584	ArfGAP with coiled-coil, ankyrin repeat and PH domains 3
ACAT1	-0.0848176	6.38329	-3.20514	0.00494741	0.0061453	-4.82698	acetyl-CoA acetyltransferase 1
ACAT2	-1.75867	5.31709	-37.7582	1.7682e-18	2.91412e-17	32.4157	acetyl-CoA acetyltransferase 2
ACBD3	-0.448781	5.93672	-15.7032	6.85981e-12	2.00499e-11	16.3577	acyl-CoA binding domain containing 3
ACBD4	0.0393706	3.1126	0.518224	0.610667	0.632457	-8.09027	acyl-CoA binding domain containing 4
ACBD5	-0.496242	5.66154	-13.9492	4.88169e-11	1.25297e-10	14.353	acyl-CoA binding domain containing 5
ACBD6	-0.331975	5.44954	-10.0371	9.16689e-09	1.78803e-08	8.91097	acyl-CoA binding domain containing 6
ACBD6	-0.331975	5.44954	-10.0371	9.16689e-09	1.78803e-08	8.91097	acyl-CoA binding domain containing 6
ACBD7	-0.16431	2.73851	-2.30927	0.0331121	0.0385862	-5.64446	acyl-CoA binding domain containing 7
ACCS	2.62002	3.14797	17.7006	9.15279e-13	3.10489e-12	19.2956	1-aminocyclopropane-1-carboxylate synthase homolog (inactive)
ACD	-0.00880605	4.9618	-0.251693	0.804153	0.817764	-8.77441	ACD shelterin complex subunit and telomerase recruitment factor
ACER2	0.0421712	1.7466	0.356812	0.725416	0.743171	-7.70852	alkaline ceramidase 2
ACER3	-0.154068	6.25996	-4.93721	0.000108952	0.000151422	-0.976261	alkaline ceramidase 3
ACHE	-1.31275	-1.71162	-3.90765	0.00104603	0.00135944	-1.03586	acetylcholinesterase (Cartwright blood group)
ACIN1	-0.341748	7.88017	-10.7251	3.29435e-09	6.73809e-09	9.61546	apoptotic chromatin condensation inducer 1
ACKR4	3.45903	0.115534	16.4129	3.27189e-12	1.00711e-11	18.1648	atypical chemokine receptor 4
ACLY	-0.111125	8.61848	-5.15345	6.84598e-05	9.64134e-05	-0.783118	ATP citrate lyase
ACO1	-0.877501	6.87675	-26.653	7.97381e-16	5.46684e-15	25.7354	aconitase 1
ACO2	-0.132882	5.76333	-4.1545	0.000605125	0.000798934	-2.6227	aconitase 2
ACOT1	1.15828	1.00079	6.27235	6.74144e-06	1.02609e-05	3.40749	acyl-CoA thioesterase 1
ACOT11	0.753528	1.79248	6.83016	2.2553e-06	3.56534e-06	4.28793	acyl-CoA thioesterase 11
ACOT13	-0.0418598	3.56721	-0.650523	0.523642	0.546989	-8.15993	acyl-CoA thioesterase 13
ACOT2	1.68162	4.58755	36.438	3.31165e-18	4.94259e-17	31.8904	acyl-CoA thioesterase 2
ACOT4	-6.04815	-2.58976	-15.8215	6.05176e-12	1.78161e-11	16.7531	acyl-CoA thioesterase 4
ACOT7	-1.25539	6.30446	-36.9917	2.53865e-18	3.90338e-17	31.8497	acyl-CoA thioesterase 7
ACOT8	0.402265	4.14148	8.94544	5.17425e-08	9.4263e-08	7.45979	acyl-CoA thioesterase 8
ACOT9	-0.315974	6.43405	-12.7185	2.19903e-10	5.14614e-10	12.6308	acyl-CoA thioesterase 9
ACOX1	-0.214348	5.09189	-5.49173	3.34282e-05	4.81598e-05	0.480509	acyl-CoA oxidase 1
ACOX2	3.25154	0.226427	16.7235	2.38735e-12	7.52045e-12	18.4983	acyl-CoA oxidase 2
ACOX3	-0.0670816	3.92198	-1.35945	0.190935	0.208938	-7.56803	acyl-CoA oxidase 3, pristanoyl
ACP1	-0.294419	6.44351	-9.39023	2.51414e-08	4.71145e-08	7.6664	acid phosphatase 1
ACP2	-0.363239	4.83747	-9.00885	4.66163e-08	8.52485e-08	7.36598	acid phosphatase 2, lysosomal
ACP5	6.06223	-1.78983	9.71368	1.50915e-08	2.87948e-08	9.86484	acid phosphatase 5, tartrate resistant
ACP6	-2.78045	0.99379	-14.4311	2.79026e-11	7.42261e-11	16.1385	acid phosphatase 6, lysophosphatidic
ACR	3.10352	-2.94155	6.12081	9.14274e-06	1.3764e-05	3.73099	acrosin
ACR	3.10352	-2.94155	6.12081	9.14274e-06	1.3764e-05	3.73099	acrosin
ACRBP	-3.10558	-0.692471	-12.7678	2.06554e-10	4.85188e-10	14.1085	acrosin binding protein
ACRV1	-0.212681	-0.711853	-0.862116	0.40006	0.424017	-6.64377	acrosomal vesicle protein 1
ACSF2	-0.0703056	4.6283	-1.87767	0.076868	0.0869679	-7.01561	acyl-CoA synthetase family member 2
ACSF3	0.0671961	4.3297	1.65279	0.115856	0.129122	-7.2829	acyl-CoA synthetase family member 3
ACSL1	0.391166	4.41299	8.90421	5.53897e-08	1.00647e-07	7.30702	acyl-CoA synthetase long chain family member 1
ACSL3	-0.499157	7.09282	-15.7794	6.3273e-12	1.85936e-11	16.2663	acyl-CoA synthetase long chain family member 3
ACSL4	1.29037	8.25779	66.4004	7.99912e-23	9.17252e-21	42.4494	acyl-CoA synthetase long chain family member 4
ACSL5	-0.837238	4.74376	-16.0657	4.68306e-12	1.40431e-11	17.0432	acyl-CoA synthetase long chain family member 5
ACSM4	8.50932	-1.68375	24.1823	4.32884e-15	2.42638e-14	22.3118	acyl-CoA synthetase medium chain family member 4
ACSM5	6.57039	-2.09026	14.6841	2.09354e-11	5.68057e-11	15.7713	acyl-CoA synthetase medium chain family member 5
ACSS1	0.785566	-0.0951822	3.9749	0.000901004	0.00117566	-1.26022	acyl-CoA synthetase short chain family member 1
ACSS2	-0.556612	5.38615	-16.1128	4.4589e-12	1.34179e-11	16.9258	acyl-CoA synthetase short chain family member 2
ACTA2	2.54964	1.30397	18.238	5.51145e-13	1.95178e-12	20.0458	actin alpha 2, smooth muscle
ACTB	-0.81965	11.9706	-43.8852	1.24118e-19	3.23881e-18	34.4812	actin beta
ACTBP11	-0.630617	0.457358	-3.99411	0.000863414	0.00112788	-1.37071	ACTB pseudogene 11
ACTBP2	-0.986963	-0.926516	-4.0618	0.000743071	0.000974268	-0.864802	ACTB pseudogene 2
ACTG1	-0.169626	11.7294	-9.75701	1.41067e-08	2.69886e-08	7.73169	actin gamma 1
ACTL10	1.4605	-0.309441	7.39716	7.73736e-07	1.27376e-06	5.92413	actin like 10
ACTL6A	-0.458249	6.22879	-14.9781	1.50738e-11	4.18636e-11	15.4792	actin like 6A
ACTN1	0.0580422	9.11952	3.03736	0.00713587	0.00876931	-5.49404	actinin alpha 1
ACTN4	0.389007	9.40757	19.2139	2.2692e-13	8.59486e-13	19.5335	actinin alpha 4
ACTN4	0.389007	9.40757	19.2139	2.2692e-13	8.59486e-13	19.5335	actinin alpha 4
ACTR10	0.18524	6.40865	7.2233	1.06916e-06	1.73987e-06	3.76411	actin related protein 10
ACTR1A	-0.701018	7.43496	-31.7394	3.75498e-17	3.86977e-16	28.8768	actin related protein 1A
ACTR1B	-1.28592	5.3522	-33.8503	1.21138e-17	1.50343e-16	30.3836	actin related protein 1B
ACTR2	-0.833262	9.15235	-45.9263	5.55135e-20	1.62869e-18	35.5582	actin related protein 2
ACTR3	-0.255212	8.57656	-12.664	2.35699e-10	5.49289e-10	12.3119	actin related protein 3
ACTR3B	1.139	2.46619	13.0291	1.48768e-10	3.56495e-10	14.0861	actin related protein 3B
ACTR5	0.782999	4.24865	14.9902	1.4873e-11	4.13271e-11	15.9659	actin related protein 5
ACTR6	0.212037	4.91732	5.49026	3.35314e-05	4.83008e-05	0.523015	actin related protein 6
ACTR8	-0.186818	5.33391	-5.84376	1.6083e-05	2.37576e-05	1.17244	actin related protein 8
ACTRT3	4.27866	-0.562519	13.8359	5.58061e-11	1.41695e-10	15.3	actin related protein T3
ACVR1	-0.752898	5.17462	-19.8361	1.31623e-13	5.22479e-13	20.6768	activin A receptor type 1
ACVR1B	0.816203	5.82906	30.7351	6.60018e-17	6.30697e-16	28.5057	activin A receptor type 1B
ACVR2A	2.53787	2.18531	21.994	2.2328e-14	1.05688e-13	23.2306	activin A receptor type 2A
ACVR2B	1.13042	3.64366	21.0648	4.69505e-14	2.06732e-13	22.1593	activin A receptor type 2B
ACVR2B-AS1	1.4293	-0.540743	5.95897	1.2701e-05	1.89248e-05	3.13678	ACVR2B antisense RNA 1
ACVRL1	1.62261	8.23377	62.5201	2.33274e-22	2.10486e-20	41.3433	activin A receptor like type 1
ACY3	5.98412	-3.26711	18.3171	5.12099e-13	1.82502e-12	18.6	aminoacylase 3
ACYP1	-0.8689	3.7754	-11.6556	8.90285e-10	1.93778e-09	11.8306	acylphosphatase 1
ACYP2	-0.137378	1.80467	-1.33519	0.198597	0.217132	-6.89832	acylphosphatase 2
ADA	1.24647	5.5873	27.3713	5.01428e-16	3.63848e-15	26.4439	adenosine deaminase
ADAL	0.587677	2.34224	7.83396	3.49537e-07	5.91879e-07	6.04141	adenosine deaminase like
ADAM10	-0.544221	8.13939	-26.1252	1.12984e-15	7.4242e-15	25.2307	ADAM metallopeptidase domain 10
ADAM11	-2.17855	0.345813	-11.714	8.22315e-10	1.7968e-09	12.7748	ADAM metallopeptidase domain 11
ADAM12	-2.32065	-0.673712	-9.8969	1.13617e-08	2.19718e-08	10.2157	ADAM metallopeptidase domain 12
ADAM15	0.715779	8.48602	23.9549	5.09936e-15	2.80138e-14	23.6136	ADAM metallopeptidase domain 15
ADAM17	-0.187009	5.97247	-6.66413	3.11057e-06	4.85846e-06	2.73332	ADAM metallopeptidase domain 17
ADAM19	-0.326735	6.19457	-8.59861	9.23568e-08	1.64463e-07	6.35007	ADAM metallopeptidase domain 19
ADAM21	-0.788302	-0.530632	-3.25672	0.00441804	0.00550624	-2.70997	ADAM metallopeptidase domain 21
ADAM22	4.39853	1.16202	24.704	2.9886e-15	1.75364e-14	24.8498	ADAM metallopeptidase domain 22
ADAM23	-2.3919	1.29601	-17.0887	1.65889e-12	5.38296e-12	18.9462	ADAM metallopeptidase domain 23
ADAM32	-0.218901	-0.797523	-0.886524	0.387125	0.41095	-6.5996	ADAM metallopeptidase domain 32
ADAM32	-0.218901	-0.797523	-0.886524	0.387125	0.41095	-6.5996	ADAM metallopeptidase domain 32
ADAM8	2.35249	-0.401095	9.60807	1.78045e-08	3.37616e-08	9.75461	ADAM metallopeptidase domain 8
ADAM9	-1.27875	9.14268	-54.8942	2.35042e-21	1.24664e-19	38.8685	ADAM metallopeptidase domain 9
ADAM9	-1.27875	9.14268	-54.8942	2.35042e-21	1.24664e-19	38.8685	ADAM metallopeptidase domain 9
ADAMTS1	3.52622	3.74568	39.8717	6.7621e-19	1.325e-17	33.6006	ADAM metallopeptidase with thrombospondin type 1 motif 1
ADAMTS10	-0.807878	3.59317	-10.8436	2.77584e-09	5.73011e-09	10.6952	ADAM metallopeptidase with thrombospondin type 1 motif 10
ADAMTS12	-6.42378	-2.56223	-16.2176	3.99969e-12	1.21257e-11	17.1106	ADAM metallopeptidase with thrombospondin type 1 motif 12
ADAMTS12	-6.42378	-2.56223	-16.2176	3.99969e-12	1.21257e-11	17.1106	ADAM metallopeptidase with thrombospondin type 1 motif 12
ADAMTS13	-1.87582	-1.06645	-8.06907	2.30291e-07	3.96053e-07	7.24674	ADAM metallopeptidase with thrombospondin type 1 motif 13
ADAMTS13	-1.87582	-1.06645	-8.06907	2.30291e-07	3.96053e-07	7.24674	ADAM metallopeptidase with thrombospondin type 1 motif 13
ADAMTS14	-5.79349	-3.34877	-17.4385	1.17813e-12	3.92061e-12	17.9384	ADAM metallopeptidase with thrombospondin type 1 motif 14
ADAMTS15	-10.8484	-0.817241	-38.7558	1.11615e-18	2.00378e-17	26.9001	ADAM metallopeptidase with thrombospondin type 1 motif 15
ADAMTS16	8.25293	-1.34481	19.5945	1.62318e-13	6.32907e-13	19.7493	ADAM metallopeptidase with thrombospondin type 1 motif 16
ADAMTS17	-2.97078	-2.07983	-8.38077	1.33915e-07	2.35022e-07	7.79564	ADAM metallopeptidase with thrombospondin type 1 motif 17
ADAMTS18	-1.49663	0.425612	-10.4133	5.20625e-09	1.04298e-08	10.8815	ADAM metallopeptidase with thrombospondin type 1 motif 18
ADAMTS2	-4.41412	-3.7245	-11.7679	7.64482e-10	1.67583e-09	12.4427	ADAM metallopeptidase with thrombospondin type 1 motif 2
ADAMTS2	-4.41412	-3.7245	-11.7679	7.64482e-10	1.67583e-09	12.4427	ADAM metallopeptidase with thrombospondin type 1 motif 2
ADAMTS4	-7.37196	0.744219	-27.5393	4.50632e-16	3.3172e-15	25.0099	ADAM metallopeptidase with thrombospondin type 1 motif 4
ADAMTS6	0.545499	4.47305	13.6426	7.0275e-11	1.75558e-10	14.2678	ADAM metallopeptidase with thrombospondin type 1 motif 6
ADAMTS7	0.375788	6.6517	7.20696	1.1024e-06	1.79127e-06	3.696	ADAM metallopeptidase with thrombospondin type 1 motif 7
ADAMTSL1	-6.99848	2.93055	-38.7954	1.09623e-18	1.98112e-17	31.9623	ADAMTS like 1
ADAMTSL3	-11.9644	0.204963	-32.7006	2.22359e-17	2.49091e-16	25.5077	ADAMTS like 3
ADAMTSL4	-2.18743	2.84682	-23.7329	5.99253e-15	3.24497e-14	24.4946	ADAMTS like 4
ADAMTSL5	1.41968	2.05482	12.7737	2.05042e-10	4.82123e-10	13.8714	ADAMTS like 5
ADAP1	-4.13855	-1.88086	-12.2811	3.86396e-10	8.77747e-10	13.1949	ArfGAP with dual PH domains 1
ADAR	0.110128	8.52726	4.10852	0.000669988	0.000881	-3.09054	adenosine deaminase RNA specific
ADARB1	-0.749084	6.31164	-21.7211	2.76891e-14	1.27795e-13	22.0883	adenosine deaminase RNA specific B1
ADAT1	-0.166395	5.10723	-4.96848	0.000101842	0.000141843	-0.664112	adenosine deaminase tRNA specific 1
ADAT2	-0.00934027	3.24516	-0.110227	0.91346	0.920925	-8.26822	adenosine deaminase tRNA specific 2
ADAT3	0.446278	1.57833	3.51085	0.00252226	0.00319263	-2.77999	adenosine deaminase tRNA specific 3
ADCK1	0.645515	2.19922	7.74767	4.08125e-07	6.87512e-07	5.92643	aarF domain containing kinase 1
ADCK2	0.0252773	3.86882	0.514739	0.613051	0.634705	-8.34042	aarF domain containing kinase 2
ADCK5	-0.142981	3.09352	-1.32732	0.201132	0.219697	-7.33725	aarF domain containing kinase 5
ADCK5	-0.142981	3.09352	-1.32732	0.201132	0.219697	-7.33725	aarF domain containing kinase 5
ADCY1	-4.09153	-1.86255	-7.70336	4.42101e-07	7.43056e-07	6.64698	adenylate cyclase 1
ADCY10P1	-0.0246372	0.833955	-0.170376	0.866631	0.876481	-7.46579	ADCY10 pseudogene 1
ADCY2	9.87878	-1.31486	33.2439	1.66456e-17	1.96122e-16	25.6101	adenylate cyclase 2
ADCY3	-0.818141	5.31926	-23.0244	1.01264e-14	5.18516e-14	23.3354	adenylate cyclase 3
ADCY4	1.73155	3.36958	24.2849	4.0221e-15	2.27481e-14	24.7955	adenylate cyclase 4
ADCY4	1.73155	3.36958	24.2849	4.0221e-15	2.27481e-14	24.7955	adenylate cyclase 4
ADCY6	-0.459967	6.0635	-12.403	3.29688e-10	7.55356e-10	12.2707	adenylate cyclase 6
ADCY7	-4.0044	2.04534	-29.4129	1.42602e-16	1.21761e-15	28.0462	adenylate cyclase 7
ADCY9	-1.5948	4.99101	-40.8152	4.47376e-19	9.3874e-18	33.8856	adenylate cyclase 9
ADCYAP1	-8.6147	-0.669696	-24.7717	2.84995e-15	1.68198e-14	22.6291	adenylate cyclase activating polypeptide 1
ADD1	-0.665369	8.22083	-31.8821	3.47066e-17	3.62493e-16	28.884	adducin 1
ADD2	8.19494	1.00339	24.3365	3.87673e-15	2.20408e-14	23.3198	adducin 2
ADD3	-0.108815	6.65055	-3.65139	0.00184734	0.00235647	-3.89553	adducin 3
ADGRA2	-8.26943	2.34379	-36.4778	3.2486e-18	4.86186e-17	29.8058	adhesion G protein-coupled receptor A2
ADGRA3	0.720284	4.91856	17.7983	8.33866e-13	2.85069e-12	18.8012	adhesion G protein-coupled receptor A3
ADGRB2	-0.691801	3.06564	-8.11542	2.12286e-07	3.66559e-07	6.33727	adhesion G protein-coupled receptor B2
ADGRB3	8.73193	-0.0592164	24.4977	3.45705e-15	1.99472e-14	22.5164	adhesion G protein-coupled receptor B3
ADGRE1	9.98053	-1.26451	32.0655	3.13806e-17	3.34623e-16	25.288	adhesion G protein-coupled receptor E1
ADGRE5	-5.10516	3.08592	-43.755	1.30817e-19	3.39729e-18	34.6297	adhesion G protein-coupled receptor E5
ADGRF3	0.361349	-1.16865	1.35202	0.193255	0.211406	-5.99607	adhesion G protein-coupled receptor F3
ADGRF5	-7.97104	-1.93677	-23.7566	5.8895e-15	3.19556e-14	22.0751	adhesion G protein-coupled receptor F5
ADGRG1	1.76323	7.3191	69.1332	3.90462e-23	5.38805e-21	43.2586	adhesion G protein-coupled receptor G1
ADGRG2	-0.376486	-1.29913	-1.33644	0.198197	0.216709	-5.98327	adhesion G protein-coupled receptor G2
ADGRG6	-2.40562	5.41769	-68.0341	5.19213e-23	6.65696e-21	43.085	adhesion G protein-coupled receptor G6
ADGRL1	-0.347606	5.00554	-8.22234	1.76127e-07	3.06168e-07	5.93498	adhesion G protein-coupled receptor L1
ADGRL1	-0.347606	5.00554	-8.22234	1.76127e-07	3.06168e-07	5.93498	adhesion G protein-coupled receptor L1
ADGRL2	3.55956	4.45222	64.6168	1.29795e-22	1.3127e-20	41.983	adhesion G protein-coupled receptor L2
ADGRL4	-0.0298607	6.77686	-0.96064	0.349568	0.372978	-8.69581	adhesion G protein-coupled receptor L4
ADH5	-0.509737	7.00256	-18.821	3.22727e-13	1.19133e-12	19.4051	alcohol dehydrogenase 5 (class III), chi polypeptide
ADH5P4	-0.561833	-0.401951	-2.52998	0.0210482	0.0248877	-4.23972	ADH5 pseudogene 4
ADH5P4	-0.561833	-0.401951	-2.52998	0.0210482	0.0248877	-4.23972	ADH5 pseudogene 4
ADHFE1	-3.54793	-1.46594	-10.6935	3.44964e-09	7.04686e-09	11.3156	alcohol dehydrogenase iron containing 1
ADI1	-0.836271	6.68156	-25.3059	1.96705e-15	1.2137e-14	24.8125	acireductone dioxygenase 1
ADI1	-0.836271	6.68156	-25.3059	1.96705e-15	1.2137e-14	24.8125	acireductone dioxygenase 1
ADIPOR1	-1.04235	6.77942	-40.4734	5.19047e-19	1.06235e-17	33.4403	adiponectin receptor 1
ADIPOR2	-0.289513	7.37804	-12.6284	2.4666e-10	5.73438e-10	12.3854	adiponectin receptor 2
ADIPOR2	-0.289513	7.37804	-12.6284	2.4666e-10	5.73438e-10	12.3854	adiponectin receptor 2
ADIRF-AS1	0.583864	2.15753	5.06454	8.28235e-05	0.00011611	0.473058	ADIRF antisense RNA 1
ADK	-0.769927	5.84741	-24.0003	4.93467e-15	2.72654e-14	23.9803	adenosine kinase
ADM	0.352474	4.67617	7.30387	9.199e-07	1.50534e-06	4.30577	adrenomedullin
ADM2	-7.75103	-2.36479	-21.2333	4.09404e-14	1.82689e-13	20.692	adrenomedullin 2
ADM5	0.0515558	-0.481102	0.199861	0.843849	0.854874	-7.06786	adrenomedullin 5 (putative)
ADNP	-0.27946	6.90076	-8.51569	1.06313e-07	1.88368e-07	6.09442	activity dependent neuroprotector homeobox
ADNP-AS1	0.293274	0.232993	1.45596	0.162769	0.179164	-6.24183	ADNP antisense RNA 1
ADNP2	-0.312672	5.63035	-10.4738	4.76049e-09	9.58041e-09	9.55646	ADNP homeobox 2
ADO	-0.383204	4.73286	-9.84165	1.23723e-08	2.38243e-08	8.78032	2-aminoethanethiol dioxygenase
ADORA1	4.89181	1.24619	24.3271	3.90295e-15	2.21666e-14	24.5525	adenosine A1 receptor
ADORA2B	-2.49362	2.45374	-26.6956	7.75474e-16	5.33012e-15	26.5855	adenosine A2b receptor
ADPGK	-0.205185	6.01364	-6.79104	2.43199e-06	3.83387e-06	2.98064	ADP dependent glucokinase
ADPRH	-2.86655	0.360797	-15.0144	1.44791e-11	4.02738e-11	16.7875	ADP-ribosylarginine hydrolase
ADPRHL1	1.55782	-0.536261	7.30245	9.22328e-07	1.50892e-06	5.78581	ADP-ribosylhydrolase like 1
ADPRM	0.467257	2.73639	6.31378	6.20592e-06	9.47679e-06	2.94061	ADP-ribose/CDP-alcohol diphosphatase, manganese dependent
ADRA1B	-3.49009	0.984153	-16.781	2.25325e-12	7.13252e-12	18.634	adrenoceptor alpha 1B
ADRA2C	-5.36053	-3.55738	-16.7708	2.27639e-12	7.20155e-12	17.3544	adrenoceptor alpha 2C
ADRB1	-2.37411	2.03754	-19.7404	1.42981e-13	5.6372e-13	21.3662	adrenoceptor beta 1
ADRB2	2.08025	5.18003	45.8028	5.82248e-20	1.70211e-18	35.9764	adrenoceptor beta 2
ADRM1	0.813962	5.51061	17.9751	7.05212e-13	2.44526e-12	18.8405	ADRM1 26S proteasome ubiquitin receptor
ADSL	0.0769627	6.11894	2.44397	0.0251513	0.0295611	-6.3451	adenylosuccinate lyase
ADTRP	6.33163	3.49073	44.8227	8.53859e-20	2.34458e-18	34.8622	androgen dependent TFPI regulating protein
AEBP1	-12.6777	1.34315	-32.5642	2.39305e-17	2.64895e-16	25.4748	AE binding protein 1
AEBP2	0.153402	5.948	4.94449	0.000107254	0.000149151	-0.904138	AE binding protein 2
AEN	1.12097	6.21217	27.8613	3.67864e-16	2.77312e-15	26.6491	apoptosis enhancing nuclease
AFAP1	-0.635346	7.66583	-27.4099	4.89257e-16	3.56286e-15	26.1567	actin filament associated protein 1
AFAP1L1	-3.37389	4.5474	-68.96	4.08272e-23	5.53991e-21	43.1225	actin filament associated protein 1 like 1
AFAP1L2	-6.11859	-0.043702	-19.0313	2.67063e-13	1.00082e-12	19.9238	actin filament associated protein 1 like 2
AFF1	-0.460812	6.59556	-9.67089	1.61345e-08	3.07057e-08	8.10816	AF4/FMR2 family member 1
AFF3	6.6539	1.0986	33.3164	1.60204e-17	1.90349e-16	28.1601	AF4/FMR2 family member 3
AFF4	-0.0644731	7.52543	-1.97651	0.0637593	0.0725451	-7.39633	AF4/FMR2 family member 4
AFG3L1P	-0.756131	4.03026	-11.0586	2.04157e-09	4.28497e-09	10.8812	AFG3 like matrix AAA peptidase subunit 1, pseudogene
AFG3L2	-0.0702561	5.8841	-2.25713	0.0367797	0.042689	-6.65521	AFG3 like matrix AAA peptidase subunit 2
AFMID	0.375172	4.57805	8.32433	1.47591e-07	2.58244e-07	6.23713	arylformamidase
AFTPH	-0.515258	4.40524	-12.2095	4.24438e-10	9.60678e-10	12.4042	aftiphilin
AGA	2.28401	3.4203	34.2255	9.97869e-18	1.28141e-16	30.9254	aspartylglucosaminidase
AGAP1	-0.999014	4.66634	-22.2905	1.77217e-14	8.59583e-14	22.9121	ArfGAP with GTPase domain, ankyrin repeat and PH domain 1
AGAP10P	0.909405	-1.2215	3.75166	0.00147886	0.00189773	-1.48083	ArfGAP with GTPase domain, ankyrin repeat and PH domain 10, pseudogene
AGAP2	1.67729	1.45115	10.396	5.34215e-09	1.06876e-08	10.6624	ArfGAP with GTPase domain, ankyrin repeat and PH domain 2
AGAP3	-0.77558	5.9868	-23.5626	6.78827e-15	3.63477e-14	23.6203	ArfGAP with GTPase domain, ankyrin repeat and PH domain 3
AGAP4	-0.715168	1.94079	-5.24215	5.66589e-05	8.03569e-05	0.935287	ArfGAP with GTPase domain, ankyrin repeat and PH domain 4
AGAP6	-0.954799	2.91398	-13.5183	8.16162e-11	2.01969e-10	14.5809	ArfGAP with GTPase domain, ankyrin repeat and PH domain 6
AGAP7P	-3.24034	-2.68307	-7.39801	7.72518e-07	1.27188e-06	6.10363	ArfGAP with GTPase domain, ankyrin repeat and PH domain 7, pseudogene
AGAP9	-0.304857	1.05439	-2.70693	0.0145128	0.0173751	-4.31767	ArfGAP with GTPase domain, ankyrin repeat and PH domain 9
AGBL2	-5.17982	-3.3403	-14.9511	1.55319e-11	4.30623e-11	15.8424	AGBL carboxypeptidase 2
AGBL2	-5.17982	-3.3403	-14.9511	1.55319e-11	4.30623e-11	15.8424	AGBL carboxypeptidase 2
AGBL3	0.34275	0.875571	2.35394	0.0302429	0.0353464	-4.95285	AGBL carboxypeptidase 3
AGBL5	-0.453677	5.0432	-9.98665	9.90017e-09	1.92483e-08	8.93144	AGBL carboxypeptidase 5
AGER	-1.66566	1.63824	-13.969	4.76905e-11	1.22657e-10	15.476	advanced glycosylation end-product specific receptor
AGER	-1.66566	1.63824	-13.969	4.76905e-11	1.22657e-10	15.476	advanced glycosylation end-product specific receptor
AGER	-1.66566	1.63824	-13.969	4.76905e-11	1.22657e-10	15.476	advanced glycosylation end-product specific receptor
AGER	-1.66566	1.63824	-13.969	4.76905e-11	1.22657e-10	15.476	advanced glycosylation end-product specific receptor
AGER	-1.66566	1.63824	-13.969	4.76905e-11	1.22657e-10	15.476	advanced glycosylation end-product specific receptor
AGER	-1.66566	1.63824	-13.969	4.76905e-11	1.22657e-10	15.476	advanced glycosylation end-product specific receptor
AGER	-1.66566	1.63824	-13.969	4.76905e-11	1.22657e-10	15.476	advanced glycosylation end-product specific receptor
AGFG1	-1.1745	6.77831	-45.7835	5.86603e-20	1.71019e-18	35.7184	ArfGAP with FG repeats 1
AGFG2	0.865097	5.29179	16.5299	2.90392e-12	9.02205e-12	17.4064	ArfGAP with FG repeats 2
AGGF1	-0.195107	5.32872	-5.18054	6.46103e-05	9.11655e-05	-0.253563	angiogenic factor with G-patch and FHA domains 1
AGGF1P1	5.84575	-3.32702	15.4584	8.91592e-12	2.5573e-11	16.3421	angiogenic factor with G-patch and FHA domains 1 pseudogene 1
AGGF1P2	6.39748	-2.58982	16.8227	2.1611e-12	6.86484e-12	17.6008	angiogenic factor with G-patch and FHA domains 1 pseudogene 2
AGK	-0.0820177	5.10283	-1.90738	0.0726966	0.0823686	-7.09671	acylglycerol kinase
AGK	-0.0820177	5.10283	-1.90738	0.0726966	0.0823686	-7.09671	acylglycerol kinase
AGL	0.123885	5.21694	2.89947	0.00961664	0.0116891	-5.23699	amylo-alpha-1, 6-glucosidase, 4-alpha-glucanotransferase
AGMAT	1.05896	0.972637	6.5043	4.25399e-06	6.57314e-06	3.88306	agmatinase
AGMO	0.0332611	3.37712	0.481429	0.636061	0.657461	-8.19659	alkylglycerol monooxygenase
AGO1	-0.797321	5.76219	-19.9106	1.23449e-13	4.92075e-13	20.6182	argonaute RISC component 1
AGO2	-0.302569	6.70656	-6.56457	3.77876e-06	5.86163e-06	2.41078	argonaute RISC catalytic component 2
AGO3	-0.902166	4.64209	-19.3637	1.98732e-13	7.60326e-13	20.3842	argonaute RISC catalytic component 3
AGO4	-0.773111	4.78395	-17.2931	1.35721e-12	4.46544e-12	18.3285	argonaute RISC component 4
AGPAT1	-0.78242	4.45784	-14.3872	2.93438e-11	7.77424e-11	15.1966	1-acylglycerol-3-phosphate O-acyltransferase 1
AGPAT1	-0.78242	4.45784	-14.3872	2.93438e-11	7.77424e-11	15.1966	1-acylglycerol-3-phosphate O-acyltransferase 1
AGPAT1	-0.78242	4.45784	-14.3872	2.93438e-11	7.77424e-11	15.1966	1-acylglycerol-3-phosphate O-acyltransferase 1
AGPAT1	-0.78242	4.45784	-14.3872	2.93438e-11	7.77424e-11	15.1966	1-acylglycerol-3-phosphate O-acyltransferase 1
AGPAT1	-0.78242	4.45784	-14.3872	2.93438e-11	7.77424e-11	15.1966	1-acylglycerol-3-phosphate O-acyltransferase 1
AGPAT1	-0.78242	4.45784	-14.3872	2.93438e-11	7.77424e-11	15.1966	1-acylglycerol-3-phosphate O-acyltransferase 1
AGPAT1	-0.78242	4.45784	-14.3872	2.93438e-11	7.77424e-11	15.1966	1-acylglycerol-3-phosphate O-acyltransferase 1
AGPAT2	1.1894	6.46601	39.4097	8.30724e-19	1.57287e-17	32.9914	1-acylglycerol-3-phosphate O-acyltransferase 2
AGPAT3	-0.781747	6.74398	-29.9174	1.05872e-16	9.4461e-16	27.8704	1-acylglycerol-3-phosphate O-acyltransferase 3
AGPAT4	-0.465893	3.65203	-7.42024	7.41443e-07	1.22332e-06	4.84596	1-acylglycerol-3-phosphate O-acyltransferase 4
AGPAT5	1.26913	7.02824	52.116	5.90651e-21	2.59234e-19	38.0825	1-acylglycerol-3-phosphate O-acyltransferase 5
AGPAT5	1.26913	7.02824	52.116	5.90651e-21	2.59234e-19	38.0825	1-acylglycerol-3-phosphate O-acyltransferase 5
AGPS	-0.532279	7.12178	-20.4041	8.11492e-14	3.38635e-13	20.8421	alkylglycerone phosphate synthase
AGRN	-0.84488	7.68822	-24.0747	4.67678e-15	2.60171e-14	23.783	agrin
AGTPBP1	-0.89024	4.74402	-21.0537	4.73796e-14	2.0834e-13	21.8585	ATP/GTP binding carboxypeptidase 1
AGTRAP	0.376764	4.60522	8.7077	7.68478e-08	1.37734e-07	6.90926	angiotensin II receptor associated protein
AHCTF1	-0.904435	6.56723	-35.7222	4.69731e-18	6.70933e-17	31.1608	AT-hook containing transcription factor 1
AHCY	1.20055	7.32308	53.5877	3.60397e-21	1.76227e-19	38.5672	adenosylhomocysteinase
AHCYL1	-0.789546	7.30238	-32.8348	2.06929e-17	2.34803e-16	29.5169	adenosylhomocysteinase like 1
AHCYL2	0.36042	4.48166	7.82231	3.56906e-07	6.03605e-07	5.34603	adenosylhomocysteinase like 2
AHDC1	-1.28452	4.65524	-30.13	9.35251e-17	8.49815e-16	28.3996	AT-hook DNA binding motif containing 1
AHI1	-0.127551	4.66389	-3.25456	0.00443905	0.00553157	-4.33463	Abelson helper integration site 1
AHNAK	-0.18798	10.0059	-3.82851	0.00124692	0.00160973	-3.85501	AHNAK nucleoprotein
AHNAK2	1.22784	7.63245	25.0174	2.40096e-15	1.44903e-14	24.4936	AHNAK nucleoprotein 2
AHR	-0.0791159	4.87863	-2.25278	0.0371025	0.0430544	-6.42733	aryl hydrocarbon receptor
AHRR	1.84358	3.42908	29.9691	1.0272e-16	9.22046e-16	28.5511	aryl-hydrocarbon receptor repressor
AHSA1	0.544363	6.89864	16.8294	2.14664e-12	6.82689e-12	17.427	activator of HSP90 ATPase activity 1
AIDA	-0.638433	6.47326	-21.5479	3.17824e-14	1.4484e-13	21.9161	axin interactor, dorsalization associated
AIF1L	-3.2633	5.87923	-90.3604	3.32488e-25	1.28903e-22	48.0512	allograft inflammatory factor 1 like
AIFM1	0.0957717	5.75687	3.18643	0.00515446	0.00639662	-4.75252	apoptosis inducing factor mitochondria associated 1
AIFM2	-0.56874	5.26415	-14.534	2.48136e-11	6.65964e-11	15.1532	apoptosis inducing factor mitochondria associated 2
AIG1	1.57941	3.36957	22.2236	1.86658e-14	9.00282e-14	23.2023	androgen induced 1
AIMP1	-0.0914914	5.76684	-2.73631	0.0136352	0.0163612	-5.69713	aminoacyl tRNA synthetase complex interacting multifunctional protein 1
AIMP2	-0.359448	4.19744	-8.14623	2.01137e-07	3.48009e-07	6.02861	aminoacyl tRNA synthetase complex interacting multifunctional protein 2
AIP	0.0374661	6.04127	1.33441	0.198848	0.217363	-8.15498	aryl hydrocarbon receptor interacting protein
AJUBA	-0.130259	6.9406	-3.21619	0.00482898	0.00600322	-4.88518	ajuba LIM protein
AK1	-0.333527	3.59734	-6.39424	5.28786e-06	8.11978e-06	2.82694	adenylate kinase 1
AK2	-0.586284	7.42351	-25.7874	1.41719e-15	9.08815e-15	25.0635	adenylate kinase 2
AK3	-0.799359	6.16199	-29.2149	1.60501e-16	1.35341e-15	27.519	adenylate kinase 3
AK4	-7.51392	-0.824386	-20.3174	8.7296e-14	3.6169e-13	20.2188	adenylate kinase 4
AK4P1	-0.0858245	-0.234082	-0.371333	0.714761	0.732808	-7.08616	adenylate kinase 4 pseudogene 1
AK4P3	2.74916	-2.77593	6.03346	1.0913e-05	1.6349e-05	3.5603	adenylate kinase 4 pseudogene 3
AK5	-9.7324	-1.05827	-29.9424	1.04336e-16	9.32947e-16	24.641	adenylate kinase 5
AK6	-0.390081	3.89241	-6.40939	5.13138e-06	7.88472e-06	2.76513	adenylate kinase 6
AK6	-0.390081	3.89241	-6.40939	5.13138e-06	7.88472e-06	2.76513	adenylate kinase 6
AK9	1.06701	3.20213	13.8719	5.34783e-11	1.36167e-10	14.9439	adenylate kinase 9
AKAP1	0.410817	5.99602	13.7844	5.93254e-11	1.50046e-10	14.0811	A-kinase anchoring protein 1
AKAP10	-0.504528	5.40309	-15.5118	8.4182e-12	2.42265e-11	16.2537	A-kinase anchoring protein 10
AKAP11	-0.318908	6.52068	-11.1358	1.83043e-09	3.86123e-09	10.3958	A-kinase anchoring protein 11
AKAP12	-2.00455	8.27023	-70.6847	2.63117e-23	3.85976e-21	43.6044	A-kinase anchoring protein 12
AKAP13	-0.147256	5.65897	-3.5329	0.00240209	0.00304431	-3.97934	A-kinase anchoring protein 13
AKAP17A	-0.534406	5.09534	-12.3541	3.51304e-10	8.01609e-10	12.4147	A-kinase anchoring protein 17A
AKAP3	2.89158	-1.09916	8.72828	7.42413e-08	1.33238e-07	8.3805	A-kinase anchoring protein 3
AKAP5	-1.3721	1.81733	-13.6511	6.95576e-11	1.74006e-10	15.04	A-kinase anchoring protein 5
AKAP6	2.17034	-0.00744853	10.8964	2.57302e-09	5.3385e-09	11.6565	A-kinase anchoring protein 6
AKAP7	0.0473758	2.24178	0.459861	0.651169	0.671925	-7.82943	A-kinase anchoring protein 7
AKAP8	-0.19937	5.41148	-4.84237	0.000133772	0.000184563	-1.01598	A-kinase anchoring protein 8
AKAP8L	-0.110907	4.43009	-2.23094	0.038761	0.0449054	-6.33753	A-kinase anchoring protein 8 like
AKAP9	-0.139937	6.0835	-4.21114	0.000533846	0.000706947	-2.55769	A-kinase anchoring protein 9
AKIP1	-0.27188	4.77087	-5.64352	2.43386e-05	3.54318e-05	0.893694	A-kinase interacting protein 1
AKIRIN1	-0.0684491	6.47733	-2.7591	0.0129898	0.0156087	-5.7786	akirin 1
AKIRIN2	-0.623571	5.59069	-16.141	4.33009e-12	1.30569e-11	16.9135	akirin 2
AKNA	1.94164	3.2882	29.812	1.12624e-16	9.93424e-16	28.4769	AT-hook transcription factor
AKNAD1	-0.413959	-1.92226	-1.31026	0.206722	0.225592	-5.87012	AKNA domain containing 1
AKR1A1	0.244513	6.15821	8.0518	2.37402e-07	4.07766e-07	5.37161	aldo-keto reductase family 1 member A1
AKR1B1	1.04797	7.65572	41.8105	2.92257e-19	6.53683e-18	33.948	aldo-keto reductase family 1 member B
AKR1B10	4.24262	-1.03663	13.0641	1.42425e-10	3.42152e-10	14.3227	aldo-keto reductase family 1 member B10
AKR1C1	-1.62762	-0.765978	-4.92657	0.000111485	0.00015485	1.00793	aldo-keto reductase family 1 member C1
AKR1C3	4.12208	1.46551	27.4312	4.82679e-16	3.52284e-15	26.6768	aldo-keto reductase family 1 member C3
AKR1C7P	3.48956	-1.20741	10.5195	4.45005e-09	8.98007e-09	11.1062	aldo-keto reductase family 1 member C7, pseudogene
AKR1E2	0.779761	2.73105	8.96915	4.97598e-08	9.07322e-08	7.95067	aldo-keto reductase family 1 member E2
AKR7A2	-0.329103	6.02916	-11.1024	1.9187e-09	4.03646e-09	10.4294	aldo-keto reductase family 7 member A2
AKR7A3	-1.27632	-1.71236	-3.46599	0.00278538	0.0035153	-1.98868	aldo-keto reductase family 7 member A3
AKT1	-0.0865251	7.14014	-2.84293	0.0108591	0.0131405	-5.69822	AKT serine/threonine kinase 1
AKT1S1	0.454512	6.88011	19.9253	1.21892e-13	4.87299e-13	20.4433	AKT1 substrate 1
AKT2	-0.517485	6.36205	-13.2686	1.10628e-10	2.69422e-10	13.3657	AKT serine/threonine kinase 2
AKT3	-0.98858	7.02928	-35.3599	5.62099e-18	7.87665e-17	30.9168	AKT serine/threonine kinase 3
AKT3	-0.98858	7.02928	-35.3599	5.62099e-18	7.87665e-17	30.9168	AKT serine/threonine kinase 3
AKTIP	-0.100159	4.87741	-2.50136	0.0223376	0.0263644	-5.95324	AKT interacting protein
ALAD	-0.31733	5.92049	-10.2943	6.2159e-09	1.23476e-08	9.21904	aminolevulinate dehydratase
ALAS1	0.105924	5.90495	3.08981	0.00636599	0.00784749	-4.98806	5'-aminolevulinate synthase 1
ALCAM	-0.329146	9.79134	-18.5926	3.97317e-13	1.44602e-12	18.9085	activated leukocyte cell adhesion molecule
ALDH16A1	-0.280574	4.8115	-5.94547	1.30563e-05	1.94399e-05	1.52331	aldehyde dehydrogenase 16 family member A1
ALDH18A1	0.0658611	6.75966	2.22869	0.038935	0.0451005	-6.85477	aldehyde dehydrogenase 18 family member A1
ALDH1A1	0.358733	8.24904	12.0535	5.21443e-10	1.16774e-09	11.5108	aldehyde dehydrogenase 1 family member A1
ALDH1A3	-0.429563	2.17641	-4.87257	0.0001253	0.000173226	0.0429991	aldehyde dehydrogenase 1 family member A3
ALDH1B1	-0.996051	4.82692	-25.9573	1.26407e-15	8.20689e-15	25.633	aldehyde dehydrogenase 1 family member B1
ALDH1L1	6.13737	-1.1103	15.0769	1.35144e-11	3.77973e-11	16.1738	aldehyde dehydrogenase 1 family member L1
ALDH1L2	1.29079	2.14724	12.6762	2.32054e-10	5.41261e-10	13.714	aldehyde dehydrogenase 1 family member L2
ALDH2	-7.16309	0.708068	-23.9205	5.22792e-15	2.86331e-14	23.2622	aldehyde dehydrogenase 2 family member
ALDH3A2	0.84121	6.22202	31.9309	3.37863e-17	3.55468e-16	29.1425	aldehyde dehydrogenase 3 family member A2
ALDH3B1	-1.30276	2.7451	-14.1331	3.93582e-11	1.02588e-10	15.4037	aldehyde dehydrogenase 3 family member B1
ALDH4A1	-0.636077	3.56275	-9.82629	1.26697e-08	2.4374e-08	9.11394	aldehyde dehydrogenase 4 family member A1
ALDH5A1	-2.78477	-2.47576	-6.15397	8.55087e-06	1.29183e-05	3.78974	aldehyde dehydrogenase 5 family member A1
ALDH6A1	0.394316	4.3569	6.16605	8.34517e-06	1.26205e-05	2.11843	aldehyde dehydrogenase 6 family member A1
ALDH7A1	0.897935	6.94088	33.2729	1.63922e-17	1.93838e-16	29.8036	aldehyde dehydrogenase 7 family member A1
ALDH9A1	-0.22495	5.91029	-7.85499	3.36631e-07	5.70797e-07	5.05374	aldehyde dehydrogenase 9 family member A1
ALDOA	0.0701699	9.44381	2.80221	0.0118483	0.0142791	-6.01553	aldolase, fructose-bisphosphate A
ALDOC	-4.86374	0.144712	-23.6071	6.57008e-15	3.53304e-14	23.456	aldolase, fructose-bisphosphate C
ALG1	0.412419	4.63552	9.82951	1.26066e-08	2.42583e-08	8.78769	ALG1 chitobiosyldiphosphodolichol beta-mannosyltransferase
ALG10	-0.129689	3.18153	-1.84057	0.0823737	0.0929709	-6.61646	ALG10 alpha-1,2-glucosyltransferase
ALG10B	0.0302599	4.46856	0.581121	0.568426	0.5907	-8.49023	ALG10 alpha-1,2-glucosyltransferase B
ALG11	-0.965697	2.85768	-10.9097	2.5246e-09	5.24203e-09	11.0233	ALG11 alpha-1,2-mannosyltransferase
ALG12	-0.170447	3.50662	-2.45373	0.0246504	0.028987	-5.62217	ALG12 alpha-1,6-mannosyltransferase
ALG13	1.10466	5.20178	27.7308	3.99295e-16	2.97426e-15	26.7562	ALG13 UDP-N-acetylglucosaminyltransferase subunit
ALG14	-1.10572	3.12869	-16.2026	4.06254e-12	1.23048e-11	17.6523	ALG14 UDP-N-acetylglucosaminyltransferase subunit
ALG1L10P	4.52205	-3.36006	11.646	9.02032e-10	1.96203e-09	12.3384	ALG1 like 10, pseudogene
ALG1L6P	-0.726917	0.748069	-4.73605	0.000168542	0.000230852	0.188194	ALG1 like 6, pseudogene
ALG1L6P	-0.726917	0.748069	-4.73605	0.000168542	0.000230852	0.188194	ALG1 like 6, pseudogene
ALG2	-0.154814	5.24139	-3.92184	0.0010136	0.00131803	-3.02338	ALG2 alpha-1,3/1,6-mannosyltransferase
ALG3	0.161926	5.18398	5.49814	3.29813e-05	4.75378e-05	0.470273	ALG3 alpha-1,3- mannosyltransferase
ALG5	-0.898169	4.44819	-16.1062	4.4896e-12	1.34978e-11	17.1706	ALG5 dolichyl-phosphate beta-glucosyltransferase
ALG6	-0.00226391	4.15654	-0.0515945	0.959425	0.962973	-8.56956	ALG6 alpha-1,3-glucosyltransferase
ALG8	0.601225	5.61612	16.8338	2.13712e-12	6.80328e-12	17.648	ALG8 alpha-1,3-glucosyltransferase
ALG9	-0.644498	3.20552	-10.9934	2.23974e-09	4.6798e-09	11.031	ALG9 alpha-1,2-mannosyltransferase
ALKBH1	0.0109953	3.96658	0.222383	0.826541	0.838644	-8.48468	alkB homolog 1, histone H2A dioxygenase
ALKBH2	1.19544	3.00655	15.7681	6.40351e-12	1.8804e-11	17.2137	alkB homolog 2, alpha-ketoglutarate dependent dioxygenase
ALKBH3	0.0287421	4.36259	0.62274	0.541332	0.564309	-8.43219	alkB homolog 3, alpha-ketoglutarate dependent dioxygenase
ALKBH3-AS1	0.147956	-1.60985	0.445048	0.661636	0.68225	-6.6952	ALKBH3 antisense RNA 1
ALKBH4	-0.57395	3.13927	-8.52756	1.04187e-07	1.84741e-07	7.04931	alkB homolog 4, lysine demethylase
ALKBH5	-1.29566	6.09993	-34.5665	8.38106e-18	1.10648e-16	30.6345	alkB homolog 5, RNA demethylase
ALKBH6	-0.325746	-0.167369	-1.71133	0.104343	0.116827	-5.75256	alkB homolog 6
ALKBH7	-0.277781	4.61293	-5.90157	1.42834e-05	2.11973e-05	1.48711	alkB homolog 7
ALKBH8	0.989553	4.48536	25.8706	1.33989e-15	8.65087e-15	25.6507	alkB homolog 8, tRNA methyltransferase
ALMS1	-0.770749	4.92082	-17.4731	1.13932e-12	3.80076e-12	18.4767	ALMS1 centrosome and basal body associated protein
ALMS1-IT1	-0.945721	-0.459767	-4.39187	0.000358241	0.000479746	-0.246223	ALMS1 intronic transcript 1
ALOX12	-1.67902	1.0933	-11.3057	1.4422e-09	3.07093e-09	12.0847	arachidonate 12-lipoxygenase, 12S type
ALOX12-AS1	-0.740872	0.679913	-5.08573	7.91417e-05	0.000111101	0.972968	ALOX12 antisense RNA 1
ALOX5AP	-1.47528	-1.51131	-4.84509	0.000132986	0.00018354	0.964235	arachidonate 5-lipoxygenase activating protein
ALOXE3	3.66276	-2.68994	7.72534	4.24892e-07	7.14944e-07	6.67569	arachidonate lipoxygenase 3
ALPK1	6.02914	1.93393	33.3724	1.55547e-17	1.8596e-16	29.3789	alpha kinase 1
ALPK2	-8.23892	-2.12186	-29.4229	1.41757e-16	1.21103e-15	24.3602	alpha kinase 2
ALPK3	-3.05448	1.70607	-24.6605	3.08167e-15	1.80305e-14	25.1464	alpha kinase 3
ALS2	-0.277155	5.84371	-9.79701	1.32574e-08	2.54355e-08	8.44125	alsin Rho guanine nucleotide exchange factor ALS2
ALS2CL	1.42521	5.10287	16.0131	4.94756e-12	1.47548e-11	16.9231	ALS2 C-terminal like
ALX1	8.2151	-2.14816	28.1293	3.112e-16	2.39928e-15	23.9048	ALX homeobox 1
ALYREF	-0.673358	6.65855	-26.1851	1.08564e-15	7.1627e-15	25.4369	Aly/REF export factor
AMACR	1.21152	-1.93479	4.20861	0.000536843	0.000710685	-0.346564	alpha-methylacyl-CoA racemase
AMBRA1	0.367855	4.88666	8.612	9.02888e-08	1.60956e-07	6.66256	autophagy and beclin 1 regulator 1
AMD1	-0.606098	6.49162	-22.7024	1.29174e-14	6.46188e-14	22.8587	adenosylmethionine decarboxylase 1
AMDHD2	-0.630047	3.15199	-8.82337	6.33404e-08	1.14421e-07	7.56493	amidohydrolase domain containing 2
AMER1	0.29075	2.51281	3.58864	0.00212306	0.00269887	-2.91682	APC membrane recruitment protein 1
AMFR	-0.341066	6.90063	-14.6643	2.14102e-11	5.79879e-11	15.0086	autocrine motility factor receptor
AMH	0.289365	2.63357	3.74414	0.00150374	0.00192874	-2.61386	anti-Mullerian hormone
AMIGO1	-6.66703	-0.119653	-19.4468	1.84724e-13	7.11414e-13	20.0166	adhesion molecule with Ig like domain 1
AMIGO2	4.34458	5.01844	85.5632	8.78365e-25	2.91886e-22	46.6557	adhesion molecule with Ig like domain 2
AMMECR1	-0.303026	4.33741	-6.71988	2.79105e-06	4.37492e-06	3.25492	AMMECR nuclear protein 1
AMMECR1L	-0.529035	5.638	-19.31	2.08386e-13	7.94275e-13	20.0864	AMMECR1 like
AMN1	1.12134	2.01599	11.5073	1.09068e-09	2.35226e-09	12.1369	antagonist of mitotic exit network 1 homolog
AMOT	-1.21982	0.510327	-8.35241	1.40615e-07	2.46356e-07	7.49586	angiomotin
AMOTL1	-0.675757	6.08303	-23.322	8.10887e-15	4.25239e-14	23.4144	angiomotin like 1
AMOTL2	-1.15928	6.67879	-36.0573	3.98494e-18	5.78829e-17	31.3241	angiomotin like 2
AMPD2	0.773753	5.36834	16.5619	2.81097e-12	8.75662e-12	17.4193	adenosine monophosphate deaminase 2
AMPD3	-2.14833	-2.48162	-4.86275	0.000127992	0.000176798	1.14999	adenosine monophosphate deaminase 3
AMT	-0.772856	1.56365	-6.04904	1.05732e-05	1.58486e-05	2.77091	aminomethyltransferase
AMTN	12.0497	-0.229514	31.1306	5.27463e-17	5.17703e-16	25.0486	amelotin
AMY2B	3.52317	-0.672716	13.7276	6.34802e-11	1.5976e-10	15.2101	amylase alpha 2B
AMZ2	1.32521	6.52503	37.2228	2.2746e-18	3.57158e-17	31.9347	archaelysin family metallopeptidase 2
AMZ2P1	1.75289	3.126	25.5613	1.65179e-15	1.04035e-14	25.7523	AMZ2 pseudogene 1
ANAPC1	-0.463604	6.26995	-10.1228	8.04729e-09	1.57834e-08	8.88789	anaphase promoting complex subunit 1
ANAPC10	-0.425079	3.30677	-5.83665	1.63197e-05	2.40854e-05	1.76115	anaphase promoting complex subunit 10
ANAPC11	-0.600758	5.92883	-13.5935	7.4545e-11	1.85656e-10	13.8578	anaphase promoting complex subunit 11
ANAPC13	0.379673	5.66715	12.6752	2.32352e-10	5.41876e-10	12.7128	anaphase promoting complex subunit 13
ANAPC15	-0.536796	1.68907	-4.97998	9.93488e-05	0.000138466	0.436194	anaphase promoting complex subunit 15
ANAPC16	-0.585638	6.21579	-16.5617	2.8115e-12	8.75662e-12	17.247	anaphase promoting complex subunit 16
ANAPC2	0.548793	5.5395	10.6018	3.94356e-09	8.00661e-09	9.77691	anaphase promoting complex subunit 2
ANAPC4	-0.485646	4.75524	-11.8706	6.6569e-10	1.47235e-09	11.8335	anaphase promoting complex subunit 4
ANAPC5	0.145877	7.43217	5.64516	2.42553e-05	3.53201e-05	0.401367	anaphase promoting complex subunit 5
ANAPC7	0.201709	6.00377	6.50749	4.22735e-06	6.5357e-06	2.40999	anaphase promoting complex subunit 7
ANG	0.426797	-0.117741	2.56652	0.0195036	0.0231084	-4.24842	angiogenin
ANGEL1	1.25379	4.891	27.694	4.0866e-16	3.03153e-15	26.8082	angel homolog 1
ANGEL2	0.266858	5.41064	6.79507	2.41312e-06	3.80523e-06	3.11407	angel homolog 2
ANGPT1	7.10673	0.358177	22.7507	1.24522e-14	6.24066e-14	22.3407	angiopoietin 1
ANGPT2	1.46831	-1.31945	5.57334	2.81751e-05	4.08126e-05	2.4753	angiopoietin 2
ANGPT4	2.98824	-2.41064	9.31658	2.82871e-08	5.27666e-08	9.23478	angiopoietin 4
ANGPTL2	1.1155	4.34373	19.9532	1.19014e-13	4.77553e-13	21.0076	angiopoietin like 2
ANGPTL4	0.0067067	5.3762	0.0982269	0.922847	0.929239	-8.90731	angiopoietin like 4
ANK1	0.738922	1.37344	5.4775	3.4442e-05	4.95686e-05	1.61677	ankyrin 1
ANK2	3.46256	-2.44853	9.83721	1.24575e-08	2.39798e-08	9.9917	ankyrin 2
ANK3	2.35425	2.36157	26.7002	7.73157e-16	5.31643e-15	26.5879	ankyrin 3
ANKAR	-0.582992	1.30144	-4.69097	0.000185943	0.000253789	-0.07882	ankyrin and armadillo repeat containing
ANKDD1A	-0.96887	2.45207	-11.3962	1.27156e-09	2.7211e-09	11.8551	ankyrin repeat and death domain containing 1A
ANKEF1	6.79925	-1.52917	16.4694	3.0884e-12	9.55509e-12	17.3964	ankyrin repeat and EF-hand domain containing 1
ANKFN1	6.73902	0.26696	19.0918	2.52986e-13	9.50697e-13	19.9961	ankyrin repeat and fibronectin type III domain containing 1
ANKFY1	-0.586095	6.79094	-20.9684	5.08014e-14	2.22007e-13	21.377	ankyrin repeat and FYVE domain containing 1
ANKH	-1.10883	5.65976	-27.5024	4.6131e-16	3.38357e-15	26.5122	ANKH inorganic pyrophosphate transport regulator
ANKHD1	0.343424	0.483147	2.21336	0.0401447	0.0464456	-5.09419	ankyrin repeat and KH domain containing 1
ANKHD1-EIF4EBP3	0.374895	-1.27601	1.51671	0.146854	0.162293	-5.74873	ANKHD1-EIF4EBP3 readthrough
ANKIB1	-0.578092	6.5574	-21.8916	2.41983e-14	1.13387e-13	22.1891	ankyrin repeat and IBR domain containing 1
ANKLE1	-3.57788	-0.278806	-15.3196	1.03619e-11	2.94969e-11	16.9848	ankyrin repeat and LEM domain containing 1
ANKLE2	-1.15481	6.62139	-40.3006	5.59776e-19	1.13308e-17	33.3834	ankyrin repeat and LEM domain containing 2
ANKMY1	0.0149966	2.76238	0.186164	0.854415	0.864987	-8.09644	ankyrin repeat and MYND domain containing 1
ANKMY2	-0.581188	4.68072	-12.8447	1.87435e-10	4.43475e-10	13.1843	ankyrin repeat and MYND domain containing 2
ANKRA2	-0.39909	3.71244	-7.44506	7.08283e-07	1.17038e-06	4.87262	ankyrin repeat family A member 2
ANKRD1	-1.84568	8.58949	-56.1838	1.55649e-21	8.89277e-20	39.3447	ankyrin repeat domain 1
ANKRD10	-1.0601	4.89136	-20.2535	9.21408e-14	3.80022e-13	21.1334	ankyrin repeat domain 10
ANKRD10-IT1	-1.80301	0.567891	-8.50474	1.08314e-07	1.91808e-07	7.77426	ANKRD10 intronic transcript 1
ANKRD11	-0.13941	7.89735	-4.93018	0.000110619	0.000153713	-1.20193	ankyrin repeat domain 11
ANKRD12	-0.219384	6.01352	-6.51493	4.16586e-06	6.44185e-06	2.42362	ankyrin repeat domain 12
ANKRD13A	-0.663106	5.81579	-22.8378	1.16561e-14	5.88518e-14	23.0816	ankyrin repeat domain 13A
ANKRD13B	2.01491	4.33053	41.3638	3.53367e-19	7.67184e-18	34.2325	ankyrin repeat domain 13B
ANKRD13C	-0.919105	5.2222	-27.8443	3.71794e-16	2.79799e-15	26.8201	ankyrin repeat domain 13C
ANKRD13D	-0.334691	4.48401	-6.6362	3.28462e-06	5.11461e-06	3.04323	ankyrin repeat domain 13D
ANKRD16	-0.0033511	2.10159	-0.0334221	0.973709	0.976107	-7.89274	ankyrin repeat domain 16
ANKRD17	-0.664537	7.17005	-24.3065	3.96054e-15	2.24389e-14	24.0123	ankyrin repeat domain 17
ANKRD18A	-9.34479	-1.24905	-25.1258	2.22713e-15	1.35618e-14	22.7833	ankyrin repeat domain 18A
ANKRD18B	0.564964	3.63505	9.98994	9.8506e-09	1.91542e-08	9.35039	ankyrin repeat domain 18B
ANKRD18EP	0.399847	1.8211	3.74592	0.00149783	0.00192146	-2.34195	ankyrin repeat domain 18E, pseudogene
ANKRD2	-2.09059	-2.54321	-4.87317	0.000125135	0.000173014	1.17727	ankyrin repeat domain 2
ANKRD20A1	3.36933	-2.28481	6.75294	2.61786e-06	4.11415e-06	4.93198	ankyrin repeat domain 20 family member A1
ANKRD20A11P	7.30503	-2.602	22.1161	2.0294e-14	9.69908e-14	21.136	ankyrin repeat domain 20 family member A11, pseudogene
ANKRD20A17P	4.45286	-3.25189	10.157	7.6412e-09	1.50286e-08	10.4242	ankyrin repeat domain 20 family member A17, pseudogene
ANKRD20A9P	8.70603	-1.90303	28.3321	2.74489e-16	2.14983e-15	24.0205	ankyrin repeat domain 20 family member A9, pseudogene
ANKRD20A9P	8.70603	-1.90303	28.3321	2.74489e-16	2.14983e-15	24.0205	ankyrin repeat domain 20 family member A9, pseudogene
ANKRD24	2.0321	-1.24518	5.69956	2.16633e-05	3.16645e-05	2.73917	ankyrin repeat domain 24
ANKRD26	-0.261241	5.08704	-6.8345	2.23653e-06	3.53704e-06	3.27213	ankyrin repeat domain 26
ANKRD27	-0.294173	6.00792	-9.69611	1.5511e-08	2.95606e-08	8.24611	ankyrin repeat domain 27
ANKRD28	1.92683	7.86002	92.8095	2.06495e-25	9.08746e-23	48.5906	ankyrin repeat domain 28
ANKRD29	3.03701	0.304273	15.7061	6.83923e-12	1.9997e-11	17.5084	ankyrin repeat domain 29
ANKRD30BP1	8.48071	-2.01357	30.2379	8.78423e-17	8.04011e-16	24.6461	ankyrin repeat domain 30B pseudogene 1
ANKRD30BP3	5.18196	-3.66418	14.8849	1.67183e-11	4.60695e-11	15.7313	ankyrin repeat domain 30B pseudogene 3
ANKRD30BP3	5.18196	-3.66418	14.8849	1.67183e-11	4.60695e-11	15.7313	ankyrin repeat domain 30B pseudogene 3
ANKRD31	4.87182	-3.04381	10.5482	4.26582e-09	8.62862e-09	10.9788	ankyrin repeat domain 31
ANKRD33B	-0.234635	6.03545	-6.90541	1.95186e-06	3.10372e-06	3.20477	ankyrin repeat domain 33B
ANKRD34A	1.51665	0.696979	9.37191	2.58881e-08	4.84412e-08	9.19759	ankyrin repeat domain 34A
ANKRD35	-1.1834	-0.495753	-5.24562	5.62418e-05	7.97862e-05	1.62307	ankyrin repeat domain 35
ANKRD36	0.111092	3.01338	1.30812	0.207431	0.22632	-7.33581	ankyrin repeat domain 36
ANKRD36B	-0.0116586	2.16538	-0.101135	0.920571	0.927061	-7.90928	ankyrin repeat domain 36B
ANKRD36C	-0.494613	2.55469	-4.8348	0.000135987	0.000187524	-0.161431	ankyrin repeat domain 36C
ANKRD37	-1.59705	1.05304	-12.9108	1.72478e-10	4.10115e-10	14.2565	ankyrin repeat domain 37
ANKRD39	-0.491513	0.325571	-3.24952	0.0044884	0.00559092	-2.96277	ankyrin repeat domain 39
ANKRD40	-0.0215915	6.2849	-0.815607	0.425477	0.449405	-8.74947	ankyrin repeat domain 40
ANKRD42	0.697337	3.71211	12.7443	2.12804e-10	4.98566e-10	13.3365	ankyrin repeat domain 42
ANKRD44	1.43551	0.917891	9.77833	1.36473e-08	2.61464e-08	9.80542	ankyrin repeat domain 44
ANKRD46	-0.344933	3.36532	-5.40409	4.02001e-05	5.75706e-05	0.815393	ankyrin repeat domain 46
ANKRD49	-0.327778	3.76777	-4.38425	0.000364303	0.000487543	-1.55961	ankyrin repeat domain 49
ANKRD50	-0.480587	6.80781	-18.0719	6.43761e-13	2.24654e-12	18.7043	ankyrin repeat domain 50
ANKRD52	-0.727302	7.25774	-28.4573	2.5412e-16	2.00671e-15	26.8884	ankyrin repeat domain 52
ANKRD53	-1.52953	-1.95381	-4.79228	0.000149138	0.000204947	0.920559	ankyrin repeat domain 53
ANKRD54	-0.689266	4.52042	-14.7073	2.03958e-11	5.54153e-11	15.5563	ankyrin repeat domain 54
ANKRD55	0.717408	0.713254	4.40735	0.000346234	0.000463896	-0.52795	ankyrin repeat domain 55
ANKRD61	0.233668	-1.531	0.790756	0.439469	0.463463	-6.49604	ankyrin repeat domain 61
ANKRD63	1.70855	-0.589341	6.57573	3.697e-06	5.73863e-06	4.39761	ankyrin repeat domain 63
ANKRD9	-0.887557	4.78811	-16.8237	2.15886e-12	6.86041e-12	17.8459	ankyrin repeat domain 9
ANKS1A	-0.302548	5.24577	-7.40156	7.67476e-07	1.26435e-06	4.34253	ankyrin repeat and sterile alpha motif domain containing 1A
ANKS3	-0.0319834	3.22651	-0.407673	0.688363	0.707435	-8.18108	ankyrin repeat and sterile alpha motif domain containing 3
ANKS6	-0.590779	4.43835	-12.7789	2.0368e-10	4.79266e-10	13.1658	ankyrin repeat and sterile alpha motif domain containing 6
ANKZF1	-0.883903	4.32021	-16.244	3.89204e-12	1.18301e-11	17.3557	ankyrin repeat and zinc finger peptidyl tRNA hydrolase 1
ANLN	-1.60719	8.35951	-52.4673	5.24285e-21	2.36214e-19	38.0943	anillin actin binding protein
ANO10	0.473736	5.8793	16.1064	4.48896e-12	1.34978e-11	16.8138	anoctamin 10
ANO2	1.28882	-1.69424	3.54738	0.00232629	0.00295031	-1.81887	anoctamin 2
ANO3	7.31429	-2.59517	24.1869	4.31445e-15	2.41998e-14	22.1763	anoctamin 3
ANO4	-10.6891	-0.897227	-36.6782	2.94955e-18	4.46767e-17	26.4673	anoctamin 4
ANO4	-10.6891	-0.897227	-36.6782	2.94955e-18	4.46767e-17	26.4673	anoctamin 4
ANO6	0.548069	7.69219	22.2913	1.77107e-14	8.59316e-14	22.3804	anoctamin 6
ANO7	-1.25983	-0.150172	-5.62572	2.52578e-05	3.67109e-05	2.35802	anoctamin 7
ANO8	-0.126703	3.84373	-2.31909	0.0324602	0.0378509	-5.98958	anoctamin 8
ANO9	1.52867	-0.311683	7.31599	8.99378e-07	1.473e-06	5.77348	anoctamin 9
ANP32A	-0.110153	7.77302	-4.5345	0.000261836	0.000354021	-2.06583	acidic nuclear phosphoprotein 32 family member A
ANP32B	-0.657676	8.49291	-26.7442	7.51288e-16	5.18357e-15	25.627	acidic nuclear phosphoprotein 32 family member B
ANP32C	-0.247761	-0.65601	-1.25284	0.22643	0.246208	-6.25186	acidic nuclear phosphoprotein 32 family member C
ANP32E	-1.02085	7.74947	-42.4619	2.22374e-19	5.20995e-18	34.2253	acidic nuclear phosphoprotein 32 family member E
ANPEP	1.83114	8.54313	80.9711	2.34527e-24	6.10359e-22	46.0792	alanyl aminopeptidase, membrane
ANTXR1	-0.106555	8.06626	-3.70315	0.00164695	0.00210663	-3.94592	ANTXR cell adhesion molecule 1
ANTXR2	0.663327	5.69821	19.016	2.70742e-13	1.01275e-12	19.8019	ANTXR cell adhesion molecule 2
ANXA1	-0.900454	9.31648	-39.0239	9.88263e-19	1.81624e-17	32.5249	annexin A1
ANXA11	-0.774701	7.54961	-34.6613	7.98661e-18	1.06247e-16	30.4901	annexin A11
ANXA2	-0.634909	11.3805	-29.8296	1.11468e-16	9.86206e-16	27.3759	annexin A2
ANXA2P1	-0.132671	-1.59271	-0.553258	0.586951	0.608902	-6.6438	annexin A2 pseudogene 1
ANXA2P2	-0.643662	7.26281	-20.3919	8.19889e-14	3.41526e-13	20.8159	annexin A2 pseudogene 2
ANXA2R	0.218815	2.52675	3.1333	0.00578964	0.00715543	-3.90953	annexin A2 receptor
ANXA3	-1.24755	6.00029	-39.6062	7.60883e-19	1.46102e-17	33.1528	annexin A3
ANXA4	0.521713	6.24994	16.5693	2.78987e-12	8.69925e-12	17.2479	annexin A4
ANXA5	0.379558	9.60442	17.0201	1.77529e-12	5.72644e-12	17.3512	annexin A5
ANXA6	-1.43013	6.27043	-49.7156	1.36281e-20	5.07794e-19	37.3022	annexin A6
ANXA7	-0.283779	6.65216	-9.7201	1.49411e-08	2.85245e-08	8.17825	annexin A7
ANXA9	-0.312799	1.36156	-2.70134	0.0146855	0.0175723	-4.42549	annexin A9
AOC2	1.94518	0.514845	11.6064	9.52128e-10	2.06521e-09	12.6037	amine oxidase copper containing 2
AOC3	2.17471	-0.505303	8.65536	8.39182e-08	1.49928e-07	8.20798	amine oxidase copper containing 3
AOX1	-1.80485	4.30851	-28.4602	2.53668e-16	2.00412e-15	27.4681	aldehyde oxidase 1
AP1AR	0.776002	5.03427	20.3939	8.18463e-14	3.41106e-13	21.2081	adaptor related protein complex 1 associated regulatory protein
AP1B1	-0.400989	6.66076	-15.0128	1.45046e-11	4.03378e-11	15.4512	adaptor related protein complex 1 subunit beta 1
AP1G1	-0.408812	7.24245	-15.8927	5.61379e-12	1.66018e-11	16.3736	adaptor related protein complex 1 subunit gamma 1
AP1G2	1.23562	3.97485	13.7862	5.91992e-11	1.49773e-10	14.6227	adaptor related protein complex 1 subunit gamma 2
AP1M1	0.172712	6.94893	7.09139	1.37022e-06	2.2062e-06	3.42788	adaptor related protein complex 1 subunit mu 1
AP1S1	0.00735527	6.5638	0.250636	0.804958	0.818531	-9.10643	adaptor related protein complex 1 subunit sigma 1
AP1S2	-0.370786	5.15142	-10.4775	4.73457e-09	9.53059e-09	9.67355	adaptor related protein complex 1 subunit sigma 2
AP1S3	-0.237072	3.74526	-4.44816	0.0003165	0.000425528	-1.41154	adaptor related protein complex 1 subunit sigma 3
AP2A1	-0.624846	7.01045	-22.7359	1.25929e-14	6.30732e-14	22.8151	adaptor related protein complex 2 subunit alpha 1
AP2A2	-0.627473	6.68945	-23.4416	7.42156e-15	3.93505e-14	23.4128	adaptor related protein complex 2 subunit alpha 2
AP2A2	-0.627473	6.68945	-23.4416	7.42156e-15	3.93505e-14	23.4128	adaptor related protein complex 2 subunit alpha 2
AP2A2	-0.627473	6.68945	-23.4416	7.42156e-15	3.93505e-14	23.4128	adaptor related protein complex 2 subunit alpha 2
AP2B1	0.145801	8.69321	6.98314	1.68261e-06	2.68911e-06	3.03026	adaptor related protein complex 2 subunit beta 1
AP2M1	-0.979086	8.78826	-53.1907	4.1122e-21	1.92965e-19	38.3103	adaptor related protein complex 2 subunit mu 1
AP2S1	-0.300951	7.31654	-10.9383	2.4233e-09	5.04198e-09	9.99679	adaptor related protein complex 2 subunit sigma 1
AP3B1	-0.151197	6.94768	-6.45863	4.655e-06	7.17032e-06	2.16112	adaptor related protein complex 3 subunit beta 1
AP3D1	0.383952	7.78653	15.2412	1.12857e-11	3.1948e-11	15.5814	adaptor related protein complex 3 subunit delta 1
AP3M1	-0.144393	6.78174	-5.1121	7.47924e-05	0.00010515	-0.673405	adaptor related protein complex 3 subunit mu 1
AP3M2	-0.264141	4.42303	-6.09286	9.67449e-06	1.45363e-05	1.94435	adaptor related protein complex 3 subunit mu 2
AP3S1	-0.33152	6.49795	-11.6613	8.83397e-10	1.92381e-09	11.1628	adaptor related protein complex 3 subunit sigma 1
AP3S2	0.37812	4.20081	8.70192	7.75974e-08	1.39001e-07	7.01904	adaptor related protein complex 3 subunit sigma 2
AP4B1	0.020463	3.68499	0.334502	0.7419	0.759007	-8.36053	adaptor related protein complex 4 subunit beta 1
AP4E1	-1.30085	4.96504	-30.2291	8.82936e-17	8.07318e-16	28.3934	adaptor related protein complex 4 subunit epsilon 1
AP4M1	0.338789	3.75311	6.51682	4.15042e-06	6.41859e-06	3.02671	adaptor related protein complex 4 subunit mu 1
AP4S1	0.397175	4.21246	8.0637	2.32476e-07	3.99642e-07	5.87342	adaptor related protein complex 4 subunit sigma 1
AP5B1	0.30039	4.64132	7.34309	8.55233e-07	1.40423e-06	4.39055	adaptor related protein complex 5 subunit beta 1
AP5M1	0.01296	5.61524	0.444512	0.662016	0.682599	-8.86252	adaptor related protein complex 5 subunit mu 1
AP5S1	1.01036	4.62835	25.9641	1.25835e-15	8.17297e-15	25.6833	adaptor related protein complex 5 subunit sigma 1
AP5Z1	-0.582245	4.82585	-11.1301	1.84519e-09	3.89085e-09	10.75	adaptor related protein complex 5 subunit zeta 1
APAF1	0.00582288	6.27884	0.205644	0.839397	0.850522	-9.07097	apoptotic peptidase activating factor 1
APBA1	-0.412186	3.09266	-6.88232	2.04018e-06	3.23847e-06	3.97439	amyloid beta precursor protein binding family A member 1
APBA1	-0.412186	3.09266	-6.88232	2.04018e-06	3.23847e-06	3.97439	amyloid beta precursor protein binding family A member 1
APBA2	1.61194	2.5965	14.4274	2.80216e-11	7.44962e-11	15.8091	amyloid beta precursor protein binding family A member 2
APBA2	1.61194	2.5965	14.4274	2.80216e-11	7.44962e-11	15.8091	amyloid beta precursor protein binding family A member 2
APBA3	0.392324	3.71492	7.25138	1.01447e-06	1.65468e-06	4.49812	amyloid beta precursor protein binding family A member 3
APBB1	-1.17355	5.27503	-33.0873	1.80861e-17	2.09904e-16	29.9761	amyloid beta precursor protein binding family B member 1
APBB2	-0.155277	7.00211	-5.81413	1.70943e-05	2.51917e-05	0.811805	amyloid beta precursor protein binding family B member 2
APBB3	0.0613617	3.50503	0.855091	0.403834	0.427756	-7.98209	amyloid beta precursor protein binding family B member 3
APC	-0.500602	5.80159	-18.2773	5.31382e-13	1.88837e-12	19.0705	APC regulator of WNT signaling pathway
APC2	1.95603	2.70998	21.0231	4.85763e-14	2.13142e-13	22.3644	APC regulator of WNT signaling pathway 2
APCDD1L	-4.73342	2.77384	-38.8895	1.05034e-18	1.91092e-17	32.7054	APC down-regulated 1 like
APEH	-1.6381	5.65617	-42.1742	2.50775e-19	5.75933e-18	34.3775	acylaminoacyl-peptide hydrolase
APEX1	0.728341	7.98599	35.1414	6.26927e-18	8.62912e-17	30.7023	apurinic/apyrimidinic endodeoxyribonuclease 1
APEX2	0.562674	5.63628	19.6488	1.54818e-13	6.06422e-13	20.3988	apurinic/apyrimidinic endodeoxyribonuclease 2
APH1A	-0.523573	7.08724	-24.2304	4.18219e-15	2.35472e-14	23.9632	aph-1 homolog A, gamma-secretase subunit
APH1B	0.500378	5.21476	12.1629	4.51268e-10	1.01843e-09	12.1211	aph-1 homolog B, gamma-secretase subunit
API5	-0.24796	7.48517	-11.2562	1.54546e-09	3.28265e-09	10.4493	apoptosis inhibitor 5
APIP	-0.417068	4.62315	-11.1851	1.70752e-09	3.61226e-09	10.8825	APAF1 interacting protein
APLF	1.73526	0.931945	11.8507	6.83702e-10	1.50941e-09	12.8762	aprataxin and PNKP like factor
APLN	1.71708	6.53124	43.108	1.70253e-19	4.16876e-18	34.6524	apelin
APLP1	2.72332	4.56167	52.672	4.89302e-21	2.24491e-19	38.5398	amyloid beta precursor like protein 1
APLP2	0.428232	10.7668	26.0516	1.18675e-15	7.76369e-15	24.9392	amyloid beta precursor like protein 2
APMAP	0.476388	8.04719	21.7596	2.68582e-14	1.24348e-13	21.9071	adipocyte plasma membrane associated protein
APOBEC3B	0.937688	4.30463	18.2218	5.5953e-13	1.97675e-12	19.3904	apolipoprotein B mRNA editing enzyme catalytic subunit 3B
APOBEC3C	2.27465	6.30894	62.9892	2.04256e-22	1.92249e-20	41.6518	apolipoprotein B mRNA editing enzyme catalytic subunit 3C
APOBEC3D	3.24822	0.141623	14.155	3.83679e-11	1.00168e-10	15.8141	apolipoprotein B mRNA editing enzyme catalytic subunit 3D
APOBEC3F	2.38032	2.06187	17.4192	1.20042e-12	3.98745e-12	19.2035	apolipoprotein B mRNA editing enzyme catalytic subunit 3F
APOBEC3G	3.17231	1.41474	19.3946	1.93391e-13	7.42336e-13	21.0776	apolipoprotein B mRNA editing enzyme catalytic subunit 3G
APOBEC3H	5.87807	-1.90211	14.5367	2.47373e-11	6.64025e-11	15.6211	apolipoprotein B mRNA editing enzyme catalytic subunit 3H
APOE	-7.30271	-1.24807	-18.3715	4.86928e-13	1.73912e-12	18.8931	apolipoprotein E
APOL1	3.90269	2.43246	24.5826	3.25559e-15	1.88987e-14	25.1417	apolipoprotein L1
APOL2	0.0715444	5.19537	1.83891	0.0826276	0.0932316	-7.23351	apolipoprotein L2
APOL3	-0.64901	4.80399	-14.0023	4.58617e-11	1.18178e-10	14.6282	apolipoprotein L3
APOL6	0.409518	4.64897	6.54107	3.95718e-06	6.12905e-06	2.80303	apolipoprotein L6
APOLD1	-2.61261	3.32078	-32.7408	2.1761e-17	2.45554e-16	30.15	apolipoprotein L domain containing 1
APOM	-1.13349	-1.25862	-3.97017	0.000910518	0.00118769	-0.991761	apolipoprotein M
APOM	-1.13349	-1.25862	-3.97017	0.000910518	0.00118769	-0.991761	apolipoprotein M
APOM	-1.13349	-1.25862	-3.97017	0.000910518	0.00118769	-0.991761	apolipoprotein M
APOM	-1.13349	-1.25862	-3.97017	0.000910518	0.00118769	-0.991761	apolipoprotein M
APOM	-1.13349	-1.25862	-3.97017	0.000910518	0.00118769	-0.991761	apolipoprotein M
APOM	-1.13349	-1.25862	-3.97017	0.000910518	0.00118769	-0.991761	apolipoprotein M
APOM	-1.13349	-1.25862	-3.97017	0.000910518	0.00118769	-0.991761	apolipoprotein M
APOO	0.260368	3.54081	4.72132	0.000174038	0.000238	-0.739048	apolipoprotein O
APOOL	-0.477693	4.72265	-11.9978	5.61552e-10	1.25343e-09	12.0204	apolipoprotein O like
APP	1.03533	10.5033	41.0948	3.96549e-19	8.45159e-18	33.3832	amyloid beta precursor protein
APPBP2	0.181324	6.39941	6.66012	3.13494e-06	4.89442e-06	2.6503	amyloid beta precursor protein binding protein 2
APPL1	-0.859547	6.42521	-34.4896	8.71598e-18	1.14612e-16	30.5323	adaptor protein, phosphotyrosine interacting with PH domain and leucine zipper 1
APPL2	-0.0482875	5.50988	-1.7105	0.1045	0.116978	-7.51268	adaptor protein, phosphotyrosine interacting with PH domain and leucine zipper 2
APRT	1.37307	5.99748	31.4334	4.45075e-17	4.47632e-16	28.907	adenine phosphoribosyltransferase
APTR	-1.49989	2.17736	-16.9272	1.94693e-12	6.24054e-12	18.6513	Alu-mediated CDKN1A/p21 transcriptional regulator
APTX	-1.20013	4.71408	-28.7411	2.1364e-16	1.72128e-15	27.523	aprataxin
AQP1	2.27723	0.432223	13.3005	1.06388e-10	2.59601e-10	14.8188	aquaporin 1 (Colton blood group)
AQP11	-0.0623473	-0.0650229	-0.336725	0.740251	0.757416	-7.14799	aquaporin 11
AQP3	-2.61796	0.5101	-14.2987	3.24861e-11	8.55801e-11	15.999	aquaporin 3 (Gill blood group)
AQP5	-0.267153	-1.59475	-0.824854	0.420343	0.4443	-6.4528	aquaporin 5
AQR	-0.143761	6.44397	-5.33488	4.65333e-05	6.63661e-05	-0.136931	aquarius intron-binding spliceosomal factor
AR	2.84691	5.48779	65.7609	9.50083e-23	1.0524e-20	42.4814	androgen receptor
ARAF	-0.140881	5.92723	-5.01443	9.22428e-05	0.000128838	-0.746243	A-Raf proto-oncogene, serine/threonine kinase
ARAP1	0.417129	6.54659	13.7783	5.97551e-11	1.50992e-10	13.9813	ArfGAP with RhoGAP domain, ankyrin repeat and PH domain 1
ARAP3	0.668309	7.20548	28.9956	1.83114e-16	1.51199e-15	27.2375	ArfGAP with RhoGAP domain, ankyrin repeat and PH domain 3
ARC	2.21357	0.272216	10.5102	4.51165e-09	9.09986e-09	11.067	activity regulated cytoskeleton associated protein
ARCN1	0.300414	8.42083	13.0801	1.39614e-10	3.35747e-10	12.8767	archain 1
AREG	-2.6526	1.19712	-16.5935	2.72215e-12	8.506e-12	18.4569	amphiregulin
AREL1	0.0230127	6.58355	0.816054	0.425227	0.449171	-8.7974	apoptosis resistant E3 ubiquitin protein ligase 1
ARF1	-0.486469	8.91796	-26.1044	1.14565e-15	7.52203e-15	25.1434	ADP ribosylation factor 1
ARF3	0.239771	7.56884	10.8235	2.85752e-09	5.89273e-09	9.79634	ADP ribosylation factor 3
ARF4	-0.618804	8.18182	-28.5257	2.43676e-16	1.9355e-15	26.8396	ADP ribosylation factor 4
ARF5	-0.796333	5.69092	-23.3361	8.02421e-15	4.21478e-14	23.5011	ADP ribosylation factor 5
ARF6	-0.125505	7.82645	-5.98937	1.19373e-05	1.7831e-05	1.08959	ADP ribosylation factor 6
ARFGAP1	0.712414	6.79685	12.905	1.73744e-10	4.12883e-10	12.8289	ADP ribosylation factor GTPase activating protein 1
ARFGAP2	-0.0186351	6.14273	-0.579214	0.569684	0.591856	-8.89393	ADP ribosylation factor GTPase activating protein 2
ARFGAP3	-0.914182	5.71527	-27.4958	4.63254e-16	3.39324e-15	26.49	ADP ribosylation factor GTPase activating protein 3
ARFGEF1	-0.877724	6.52939	-31.8884	3.45846e-17	3.61915e-16	29.0745	ADP ribosylation factor guanine nucleotide exchange factor 1
ARFGEF2	1.0255	7.55938	32.9472	1.94865e-17	2.22822e-16	29.5555	ADP ribosylation factor guanine nucleotide exchange factor 2
ARFGEF3	2.81878	-0.217096	11.1281	1.85027e-09	3.89954e-09	12.0031	ARFGEF family member 3
ARFIP1	0.237667	5.26034	6.27759	6.67119e-06	1.01568e-05	2.09765	ADP ribosylation factor interacting protein 1
ARFIP2	-0.225359	5.80057	-7.74301	4.11563e-07	6.93161e-07	4.86604	ADP ribosylation factor interacting protein 2
ARFRP1	0.664412	5.56918	19.4537	1.83606e-13	7.07498e-13	20.2361	ADP ribosylation factor related protein 1
ARG2	-0.254678	1.74727	-2.23808	0.038211	0.0442997	-5.44727	arginase 2
ARGLU1	-1.24317	5.69685	-36.4229	3.33587e-18	4.97418e-17	31.6624	arginine and glutamate rich 1
ARHGAP1	0.357395	6.18675	13.3614	9.8743e-11	2.41961e-10	13.5119	Rho GTPase activating protein 1
ARHGAP10	-1.45943	5.18917	-42.2529	2.4264e-19	5.59996e-18	34.4792	Rho GTPase activating protein 10
ARHGAP11A	-0.699288	7.8673	-24.5751	3.27289e-15	1.89788e-14	24.1393	Rho GTPase activating protein 11A
ARHGAP11A	-0.699288	7.8673	-24.5751	3.27289e-15	1.89788e-14	24.1393	Rho GTPase activating protein 11A
ARHGAP11B	-1.15206	5.70743	-32.3445	2.69526e-17	2.93754e-16	29.4761	Rho GTPase activating protein 11B
ARHGAP11B	-1.15206	5.70743	-32.3445	2.69526e-17	2.93754e-16	29.4761	Rho GTPase activating protein 11B
ARHGAP11B	-1.15206	5.70743	-32.3445	2.69526e-17	2.93754e-16	29.4761	Rho GTPase activating protein 11B
ARHGAP12	0.760767	5.33587	20.6571	6.56838e-14	2.79927e-13	21.3681	Rho GTPase activating protein 12
ARHGAP17	0.13012	7.12288	4.11431	0.000661443	0.000870185	-2.93056	Rho GTPase activating protein 17
ARHGAP17	0.13012	7.12288	4.11431	0.000661443	0.000870185	-2.93056	Rho GTPase activating protein 17
ARHGAP18	1.0389	7.58663	38.9527	1.02066e-18	1.8626e-17	32.6452	Rho GTPase activating protein 18
ARHGAP19	-1.46571	4.71983	-29.5901	1.28368e-16	1.10769e-15	28.0661	Rho GTPase activating protein 19
ARHGAP21	-0.229516	7.03837	-6.53331	4.01797e-06	6.21907e-06	2.30208	Rho GTPase activating protein 21
ARHGAP22	0.333383	5.57774	8.923	5.36955e-08	9.77007e-08	7.03538	Rho GTPase activating protein 22
ARHGAP23	0.111864	8.3133	4.41925	0.000337286	0.000452503	-2.37672	Rho GTPase activating protein 23
ARHGAP23	0.111864	8.3133	4.41925	0.000337286	0.000452503	-2.37672	Rho GTPase activating protein 23
ARHGAP23P1	0.351365	1.54674	3.32411	0.00380943	0.00476449	-3.17778	Rho GTPase activating protein 23 pseudogene 1
ARHGAP24	2.10913	5.40286	51.3676	7.63355e-21	3.14676e-19	38.0322	Rho GTPase activating protein 24
ARHGAP26	-1.00707	4.83201	-24.8574	2.68413e-15	1.5951e-14	24.8457	Rho GTPase activating protein 26
ARHGAP27	-0.901605	3.73807	-13.0831	1.39102e-10	3.34614e-10	13.7837	Rho GTPase activating protein 27
ARHGAP27	-0.901605	3.73807	-13.0831	1.39102e-10	3.34614e-10	13.7837	Rho GTPase activating protein 27
ARHGAP27	-0.901605	3.73807	-13.0831	1.39102e-10	3.34614e-10	13.7837	Rho GTPase activating protein 27
ARHGAP29	-0.222634	8.75121	-9.67353	1.60681e-08	3.05866e-08	7.87127	Rho GTPase activating protein 29
ARHGAP30	2.3189	-0.603624	7.94911	2.84675e-07	4.85938e-07	6.99797	Rho GTPase activating protein 30
ARHGAP31	0.594992	6.70934	15.1358	1.26659e-11	3.55401e-11	15.5886	Rho GTPase activating protein 31
ARHGAP31-AS1	0.774399	-1.14406	2.8516	0.0106589	0.0129108	-3.41052	ARHGAP31 antisense RNA 1
ARHGAP32	0.72218	3.77347	11.2849	1.48452e-09	3.15691e-09	11.289	Rho GTPase activating protein 32
ARHGAP33	-1.00055	3.97452	-20.1965	9.67016e-14	3.96223e-13	21.3183	Rho GTPase activating protein 33
ARHGAP35	-0.653682	7.46578	-25.1241	2.22978e-15	1.35728e-14	24.5832	Rho GTPase activating protein 35
ARHGAP39	2.60668	3.55898	38.0009	1.57929e-18	2.64836e-17	32.7701	Rho GTPase activating protein 39
ARHGAP4	6.1337	2.5983	28.2807	2.83346e-16	2.20727e-15	27.2545	Rho GTPase activating protein 4
ARHGAP42	2.53595	1.82885	20.3676	8.3679e-14	3.48388e-13	21.9191	Rho GTPase activating protein 42
ARHGAP44	-2.18031	-0.949817	-8.1245	2.08937e-07	3.60967e-07	7.33877	Rho GTPase activating protein 44
ARHGAP5	-0.272792	6.65683	-8.29436	1.55438e-07	2.71391e-07	5.73246	Rho GTPase activating protein 5
ARHGAP5-AS1	1.95256	-0.603343	8.29845	1.54343e-07	2.69625e-07	7.60337	ARHGAP5 antisense RNA 1 (head to head)
ARHGDIA	-0.548142	7.77728	-26.0871	1.15891e-15	7.5938e-15	25.2388	Rho GDP dissociation inhibitor alpha
ARHGDIB	0.806787	8.24033	32.861	2.04045e-17	2.3234e-16	29.4406	Rho GDP dissociation inhibitor beta
ARHGDIG	-6.18697	-2.82262	-14.8674	1.70478e-11	4.69218e-11	15.8834	Rho GDP dissociation inhibitor gamma
ARHGEF1	0.00418234	6.81703	0.126359	0.90086	0.909067	-9.16796	Rho guanine nucleotide exchange factor 1
ARHGEF1	0.00418234	6.81703	0.126359	0.90086	0.909067	-9.16796	Rho guanine nucleotide exchange factor 1
ARHGEF10	0.231589	7.18532	8.82117	6.35718e-08	1.14824e-07	6.59505	Rho guanine nucleotide exchange factor 10
ARHGEF10	0.231589	7.18532	8.82117	6.35718e-08	1.14824e-07	6.59505	Rho guanine nucleotide exchange factor 10
ARHGEF10L	-0.968701	2.43073	-13.3836	9.61106e-11	2.35866e-10	14.5425	Rho guanine nucleotide exchange factor 10 like
ARHGEF11	-0.453881	5.99581	-15.6345	7.38096e-12	2.14615e-11	16.27	Rho guanine nucleotide exchange factor 11
ARHGEF12	-0.316314	7.9834	-8.4675	1.15418e-07	2.03768e-07	5.88763	Rho guanine nucleotide exchange factor 12
ARHGEF15	-1.38442	5.21489	-35.297	5.80011e-18	8.07897e-17	31.1813	Rho guanine nucleotide exchange factor 15
ARHGEF16	-1.07496	1.16957	-7.64865	4.88144e-07	8.17069e-07	6.05561	Rho guanine nucleotide exchange factor 16
ARHGEF17	-0.418271	6.03576	-10.8793	2.63708e-09	5.46791e-09	10.0963	Rho guanine nucleotide exchange factor 17
ARHGEF18	0.274705	1.38941	2.04917	0.0554395	0.0633978	-5.6711	Rho/Rac guanine nucleotide exchange factor 18
ARHGEF19	-0.0348985	2.66645	-0.463052	0.648923	0.669778	-7.97007	Rho guanine nucleotide exchange factor 19
ARHGEF2	-0.333255	6.98798	-13.0603	1.43101e-10	3.43675e-10	13.0029	Rho/Rac guanine nucleotide exchange factor 2
ARHGEF25	2.9358	1.68516	22.5639	1.43581e-14	7.09753e-14	23.6558	Rho guanine nucleotide exchange factor 25
ARHGEF26	2.77709	0.934682	13.2212	1.17264e-10	2.84307e-10	14.6998	Rho guanine nucleotide exchange factor 26
ARHGEF26	2.77709	0.934682	13.2212	1.17264e-10	2.84307e-10	14.6998	Rho guanine nucleotide exchange factor 26
ARHGEF28	0.570027	6.70821	19.8984	1.24745e-13	4.96995e-13	20.4435	Rho guanine nucleotide exchange factor 28
ARHGEF3	2.74509	4.31972	42.9604	1.80899e-19	4.37028e-18	34.9294	Rho guanine nucleotide exchange factor 3
ARHGEF33	1.23115	-0.750626	4.60594	0.000223904	0.000304021	0.293695	Rho guanine nucleotide exchange factor 33
ARHGEF37	-1.0336	3.45762	-14.5518	2.43179e-11	6.53521e-11	15.6929	Rho guanine nucleotide exchange factor 37
ARHGEF39	-1.68671	3.09916	-20.2204	9.47637e-14	3.89361e-13	21.5891	Rho guanine nucleotide exchange factor 39
ARHGEF40	-0.677693	5.10498	-18.4991	4.32898e-13	1.56225e-12	19.4423	Rho guanine nucleotide exchange factor 40
ARHGEF6	-5.49309	-2.24877	-12.5009	2.90507e-10	6.70113e-10	13.4543	Rac/Cdc42 guanine nucleotide exchange factor 6
ARHGEF7	-1.0419	6.05835	-38.3683	1.33273e-18	2.31599e-17	32.5531	Rho guanine nucleotide exchange factor 7
ARHGEF9	0.214129	4.43554	5.05698	8.41792e-05	0.000117919	-0.281518	Cdc42 guanine nucleotide exchange factor 9
ARID1A	-0.468187	7.02903	-12.8043	1.97239e-10	4.65051e-10	12.6622	AT-rich interaction domain 1A
ARID1B	-0.307052	6.42628	-10.3369	5.83343e-09	1.16233e-08	9.19692	AT-rich interaction domain 1B
ARID2	-0.372022	5.30873	-10.3953	5.3477e-09	1.06961e-08	9.50797	AT-rich interaction domain 2
ARID3A	0.805783	4.07923	17.1475	1.56544e-12	5.09916e-12	18.371	AT-rich interaction domain 3A
ARID3B	-0.236285	1.98504	-1.97647	0.0637642	0.0725455	-5.99064	AT-rich interaction domain 3B
ARID4A	-0.235895	5.61327	-6.40326	5.19419e-06	7.97971e-06	2.27558	AT-rich interaction domain 4A
ARID4B	0.179952	6.44063	5.39429	4.104e-05	5.87373e-05	-0.00758269	AT-rich interaction domain 4B
ARID5A	-0.976692	2.45815	-12.4349	3.16351e-10	7.26639e-10	13.2988	AT-rich interaction domain 5A
ARID5B	-4.17086	3.33777	-46.8514	3.8998e-20	1.21882e-18	36.1161	AT-rich interaction domain 5B
ARIH1	0.162479	6.39651	5.7354	2.01123e-05	2.94743e-05	0.732098	ariadne RBR E3 ubiquitin protein ligase 1
ARIH2	-0.719891	6.11115	-20.9805	5.03023e-14	2.20181e-13	21.494	ariadne RBR E3 ubiquitin protein ligase 2
ARIH2OS	-0.795598	-1.18067	-2.70948	0.0144345	0.0172885	-3.68746	ARIH2 opposite strand lncRNA
ARL1	0.0819339	6.53419	2.88925	0.00983048	0.0119384	-5.51937	ADP ribosylation factor like GTPase 1
ARL10	-8.43849	-0.435271	-20.7981	5.84416e-14	2.51614e-13	20.5356	ADP ribosylation factor like GTPase 10
ARL13A	4.63588	-0.723222	14.4178	2.83336e-11	7.52619e-11	15.8432	ADP ribosylation factor like GTPase 13A
ARL13B	0.235216	5.62325	6.63674	3.28116e-06	5.10971e-06	2.74828	ADP ribosylation factor like GTPase 13B
ARL14	6.75069	-2.56104	18.4992	4.32837e-13	1.56225e-12	18.8785	ADP ribosylation factor like GTPase 14
ARL14EP	0.677944	4.91637	13.6404	7.04574e-11	1.7596e-10	14.1485	ADP ribosylation factor like GTPase 14 effector protein
ARL14EPL	6.95478	-2.46228	19.7294	1.44346e-13	5.68686e-13	19.7259	ADP ribosylation factor like GTPase 14 effector protein like
ARL15	-0.113123	4.16135	-2.03616	0.0568536	0.0649567	-6.60421	ADP ribosylation factor like GTPase 15
ARL16	-0.535363	4.71741	-10.5009	4.57394e-09	9.21638e-09	9.82865	ADP ribosylation factor like GTPase 16
ARL17A	-0.502267	1.33216	-2.4776	0.0234643	0.0276382	-4.8556	ADP ribosylation factor like GTPase 17A
ARL17B	-1.94512	0.617005	-9.7109	1.5157e-08	2.89028e-08	9.7793	ADP ribosylation factor like GTPase 17B
ARL17B	-1.94512	0.617005	-9.7109	1.5157e-08	2.89028e-08	9.7793	ADP ribosylation factor like GTPase 17B
ARL17B	-1.94512	0.617005	-9.7109	1.5157e-08	2.89028e-08	9.7793	ADP ribosylation factor like GTPase 17B
ARL17B	-1.94512	0.617005	-9.7109	1.5157e-08	2.89028e-08	9.7793	ADP ribosylation factor like GTPase 17B
ARL17B	-1.94512	0.617005	-9.7109	1.5157e-08	2.89028e-08	9.7793	ADP ribosylation factor like GTPase 17B
ARL17B	-1.94512	0.617005	-9.7109	1.5157e-08	2.89028e-08	9.7793	ADP ribosylation factor like GTPase 17B
ARL17B	-1.94512	0.617005	-9.7109	1.5157e-08	2.89028e-08	9.7793	ADP ribosylation factor like GTPase 17B
ARL17B	-1.94512	0.617005	-9.7109	1.5157e-08	2.89028e-08	9.7793	ADP ribosylation factor like GTPase 17B
ARL17B	-1.94512	0.617005	-9.7109	1.5157e-08	2.89028e-08	9.7793	ADP ribosylation factor like GTPase 17B
ARL2	1.02319	5.14133	23.9285	5.19788e-15	2.84782e-14	24.0809	ADP ribosylation factor like GTPase 2
ARL2BP	0.31288	-0.274011	1.42258	0.172101	0.189065	-6.14003	ADP ribosylation factor like GTPase 2 binding protein
ARL3	-0.0790378	5.35423	-1.98367	0.062893	0.0715894	-7.02968	ADP ribosylation factor like GTPase 3
ARL4A	0.00212283	4.43941	0.0520791	0.959044	0.96265	-8.65655	ADP ribosylation factor like GTPase 4A
ARL4C	-0.457384	5.50848	-16.4549	3.13434e-12	9.67516e-12	17.2664	ADP ribosylation factor like GTPase 4C
ARL4D	-2.07478	2.70921	-22.8046	1.19527e-14	6.01996e-14	23.8042	ADP ribosylation factor like GTPase 4D
ARL5A	-0.168497	6.01412	-5.38254	4.20713e-05	6.01763e-05	0.0408928	ADP ribosylation factor like GTPase 5A
ARL5B	0.456236	5.92268	13.2784	1.09311e-10	2.66374e-10	13.4542	ADP ribosylation factor like GTPase 5B
ARL6	1.53274	3.62451	24.372	3.77987e-15	2.15564e-14	24.7977	ADP ribosylation factor like GTPase 6
ARL6IP1	-0.720224	8.47799	-32.8515	2.05081e-17	2.33194e-16	29.4135	ADP ribosylation factor like GTPase 6 interacting protein 1
ARL6IP5	0.0466807	7.43562	2.12106	0.0481867	0.0553762	-7.13347	ADP ribosylation factor like GTPase 6 interacting protein 5
ARL6IP6	-1.02283	6.36074	-33.8095	1.23729e-17	1.52975e-16	30.1785	ADP ribosylation factor like GTPase 6 interacting protein 6
ARL8A	-0.727416	5.17835	-19.8443	1.30696e-13	5.19309e-13	20.6824	ADP ribosylation factor like GTPase 8A
ARL8B	0.377594	7.04916	12.566	2.67185e-10	6.19035e-10	12.3403	ADP ribosylation factor like GTPase 8B
ARMC1	-1.26681	6.05209	-45.128	7.57215e-20	2.12581e-18	35.5465	armadillo repeat containing 1
ARMC10	0.927775	5.28107	30.1068	9.47944e-17	8.59909e-16	28.235	armadillo repeat containing 10
ARMC10	0.927775	5.28107	30.1068	9.47944e-17	8.59909e-16	28.235	armadillo repeat containing 10
ARMC2	0.874971	1.91974	7.9303	2.94343e-07	5.01967e-07	6.35648	armadillo repeat containing 2
ARMC5	0.370467	4.03274	6.72288	2.77484e-06	4.35077e-06	3.3553	armadillo repeat containing 5
ARMC6	0.119448	5.47755	2.85347	0.0106162	0.0128628	-5.3945	armadillo repeat containing 6
ARMC7	-0.175123	4.23292	-3.38187	0.00335402	0.00421076	-3.92919	armadillo repeat containing 7
ARMC8	-1.04949	5.72899	-31.5209	4.23899e-17	4.29785e-16	28.9949	armadillo repeat containing 8
ARMC9	0.118845	4.25673	2.36617	0.0294988	0.0345064	-6.03163	armadillo repeat containing 9
ARMCX1	-0.966978	4.37353	-18.4172	4.66786e-13	1.67416e-12	19.5647	armadillo repeat containing X-linked 1
ARMCX2	-2.27534	0.225859	-10.3717	5.53829e-09	1.1065e-08	10.8684	armadillo repeat containing X-linked 2
ARMCX3	0.732785	6.49698	32.094	3.08953e-17	3.30531e-16	29.1939	armadillo repeat containing X-linked 3
ARMCX4	-0.158751	4.00911	-3.21445	0.00484749	0.0060244	-4.22112	armadillo repeat containing X-linked 4
ARMCX5	1.45637	3.80253	19.9721	1.17101e-13	4.70456e-13	21.1862	armadillo repeat containing X-linked 5
ARMCX6	1.22117	4.66021	25.1978	2.11901e-15	1.29762e-14	25.1424	armadillo repeat containing X-linked 6
ARMT1	-0.611959	6.14353	-18.7927	3.31117e-13	1.22009e-12	19.5068	acidic residue methyltransferase 1
ARNT	-1.09955	5.52401	-33.9321	1.16099e-17	1.44972e-16	30.3873	aryl hydrocarbon receptor nuclear translocator
ARNTL	-0.820089	3.6909	-16.3607	3.45153e-12	1.05721e-11	17.6556	aryl hydrocarbon receptor nuclear translocator like
ARNTL2	2.41563	7.04347	80.9397	2.36152e-24	6.10359e-22	46.1528	aryl hydrocarbon receptor nuclear translocator like 2
ARPC1A	-0.101605	7.67454	-4.36646	0.000378861	0.000506403	-2.42982	actin related protein 2/3 complex subunit 1A
ARPC1B	0.833227	6.57421	18.8569	3.12433e-13	1.1578e-12	19.5025	actin related protein 2/3 complex subunit 1B
ARPC2	-1.327	8.12402	-61.7005	2.9492e-22	2.42534e-20	41.1057	actin related protein 2/3 complex subunit 2
ARPC3	0.0296772	7.34229	0.963877	0.347987	0.371389	-8.76318	actin related protein 2/3 complex subunit 3
ARPC3P1	0.00368913	0.310989	0.0198864	0.984355	0.985323	-7.31936	actin related protein 2/3 complex subunit 3 pseudogene 1
ARPC4	0.466353	6.3998	14.8512	1.73588e-11	4.76972e-11	15.3026	actin related protein 2/3 complex subunit 4
ARPC5	-0.147811	8.23613	-5.79818	1.76655e-05	2.60103e-05	0.644718	actin related protein 2/3 complex subunit 5
ARPC5L	-0.36059	6.11493	-13.2618	1.11561e-10	2.71491e-10	13.3967	actin related protein 2/3 complex subunit 5 like
ARPIN	-0.0352542	5.9524	-1.19584	0.247408	0.268033	-8.30817	actin related protein 2/3 complex inhibitor
ARPP19	-0.403665	7.99692	-17.0135	1.78708e-12	5.76332e-12	17.4975	cAMP regulated phosphoprotein 19
ARR3	-1.43714	-1.86887	-4.1141	0.000661758	0.000870458	-0.556943	arrestin 3
ARRB1	1.0701	5.89886	26.9926	6.39411e-16	4.49354e-15	26.1222	arrestin beta 1
ARRB2	-1.08242	6.15135	-28.6788	2.21904e-16	1.78081e-15	27.1889	arrestin beta 2
ARRDC1	-0.437009	5.31741	-13.5963	7.42944e-11	1.85088e-10	13.9872	arrestin domain containing 1
ARRDC1-AS1	-0.432528	4.05997	-6.98642	1.67212e-06	2.67326e-06	3.8736	ARRDC1 antisense RNA 1
ARRDC2	0.21563	4.43496	4.31387	0.000425457	0.000566545	-1.92748	arrestin domain containing 2
ARRDC3	0.370171	5.3386	8.71731	7.56189e-08	1.35576e-07	6.73301	arrestin domain containing 3
ARRDC3-AS1	-2.77667	-1.9379	-9.82003	1.27929e-08	2.45935e-08	10.0444	ARRDC3 antisense RNA 1
ARSA	0.690378	4.50149	12.423	3.21281e-10	7.37235e-10	12.6726	arylsulfatase A
ARSB	-0.483975	5.0803	-11.7817	7.50359e-10	1.64775e-09	11.6222	arylsulfatase B
ARSD	3.16473	2.91994	29.6633	1.22935e-16	1.06703e-15	28.4204	arylsulfatase D
ARSG	0.845773	1.77151	7.04876	1.48536e-06	2.38475e-06	4.72767	arylsulfatase G
ARSI	-6.56085	-1.7188	-16.8881	2.02443e-12	6.46603e-12	17.7245	arylsulfatase family member I
ARSJ	-0.871208	6.88265	-33.7126	1.30138e-17	1.59807e-16	30.0525	arylsulfatase family member J
ARSK	0.532093	5.2633	16.6588	2.54833e-12	7.99663e-12	17.5396	arylsulfatase family member K
ARTN	-0.327374	-1.37921	-1.35588	0.192047	0.210099	-5.93976	artemin
ARV1	-0.67693	3.79776	-11.6145	9.41605e-10	2.04429e-09	11.7571	ARV1 homolog, fatty acid homeostasis modulator
ARVCF	-1.08799	4.86177	-20.6632	6.53538e-14	2.78721e-13	21.502	ARVCF delta catenin family member
ASAH1	0.260796	4.76984	6.34319	5.85259e-06	8.95571e-06	2.3617	N-acylsphingosine amidohydrolase 1
ASAH2	3.04348	-1.63668	7.94542	2.86546e-07	4.89029e-07	7.06911	N-acylsphingosine amidohydrolase 2
ASAH2B	0.581358	2.07132	4.73328	0.000169563	0.000232153	-0.227282	N-acylsphingosine amidohydrolase 2B
ASAP1	0.172809	8.42942	6.39754	5.25345e-06	8.06847e-06	1.8769	ArfGAP with SH3 domain, ankyrin repeat and PH domain 1
ASAP2	0.242775	6.79374	8.95669	5.0792e-08	9.25626e-08	6.87922	ArfGAP with SH3 domain, ankyrin repeat and PH domain 2
ASAP3	1.60305	5.07659	35.0847	6.45012e-18	8.84069e-17	31.107	ArfGAP with SH3 domain, ankyrin repeat and PH domain 3
ASAP3	1.60305	5.07659	35.0847	6.45012e-18	8.84069e-17	31.107	ArfGAP with SH3 domain, ankyrin repeat and PH domain 3
ASB1	-1.98248	4.42954	-33.8729	1.19723e-17	1.48927e-16	30.6111	ankyrin repeat and SOCS box containing 1
ASB11	3.71796	-3.00447	7.15986	1.20431e-06	1.95064e-06	5.67851	ankyrin repeat and SOCS box containing 11
ASB13	-0.147462	2.46321	-1.94518	0.0676801	0.0768987	-6.20402	ankyrin repeat and SOCS box containing 13
ASB14	-1.13255	-1.36766	-4.15282	0.000607382	0.000801588	-0.570932	ankyrin repeat and SOCS box containing 14
ASB16	-0.257134	-0.325481	-1.24545	0.229072	0.248964	-6.35106	ankyrin repeat and SOCS box containing 16
ASB16-AS1	0.22343	2.58508	2.48538	0.02309	0.0272149	-5.25659	ASB16 antisense RNA 1
ASB3	-1.22923	-0.257797	-4.76182	0.000159349	0.000218591	0.525315	ankyrin repeat and SOCS box containing 3
ASB3	-1.22923	-0.257797	-4.76182	0.000159349	0.000218591	0.525315	ankyrin repeat and SOCS box containing 3
ASB6	-0.127838	4.98598	-3.33624	0.00370895	0.00464203	-4.24756	ankyrin repeat and SOCS box containing 6
ASB7	0.167632	4.67887	4.49485	0.000285639	0.000385405	-1.59655	ankyrin repeat and SOCS box containing 7
ASB8	0.329402	5.1683	8.91955	5.40023e-08	9.8248e-08	7.12477	ankyrin repeat and SOCS box containing 8
ASB9	6.45691	1.43367	26.3691	9.6099e-16	6.43678e-15	25.453	ankyrin repeat and SOCS box containing 9
ASCC1	-0.536363	5.11943	-15.0268	1.42827e-11	3.97579e-11	15.7665	activating signal cointegrator 1 complex subunit 1
ASCC2	-0.280469	5.93355	-8.92888	5.31759e-08	9.67985e-08	6.97302	activating signal cointegrator 1 complex subunit 2
ASCC3	0.375974	6.98849	14.1032	4.07561e-11	1.0591e-10	14.3214	activating signal cointegrator 1 complex subunit 3
ASF1A	0.00698008	5.01488	0.195964	0.846852	0.857756	-8.80181	anti-silencing function 1A histone chaperone
ASF1B	-1.09029	6.70729	-32.2893	2.77729e-17	3.01083e-16	29.2851	anti-silencing function 1B histone chaperone
ASF1B	-1.09029	6.70729	-32.2893	2.77729e-17	3.01083e-16	29.2851	anti-silencing function 1B histone chaperone
ASGR1	1.51185	0.710761	10.1888	7.28337e-09	1.43578e-08	10.4913	asialoglycoprotein receptor 1
ASH1L	-0.711361	5.99148	-17.0365	1.74673e-12	5.63879e-12	17.7893	ASH1 like histone lysine methyltransferase
ASH1L-AS1	-1.09143	0.0280244	-5.95693	1.2754e-05	1.89986e-05	3.00336	ASH1L antisense RNA 1
ASH2L	-0.235803	6.05499	-9.1827	3.51054e-08	6.49864e-08	7.38358	ASH2 like, histone lysine methyltransferase complex subunit
ASIC1	0.0699753	3.486	1.09802	0.286789	0.308766	-7.7383	acid sensing ion channel subunit 1
ASIC3	-0.826068	1.24924	-6.72008	2.79001e-06	4.37371e-06	4.23216	acid sensing ion channel subunit 3
ASL	0.105571	3.83702	2.05423	0.0548989	0.0627972	-6.46966	argininosuccinate lyase
ASMTL	-0.371455	4.27605	-6.4018	5.20925e-06	8.00209e-06	2.62979	acetylserotonin O-methyltransferase like
ASMTL-AS1	-0.889322	0.239551	-4.84222	0.000133815	0.000184607	0.566197	ASMTL antisense RNA 1
ASNS	-1.55503	3.5409	-22.3002	1.75892e-14	8.53918e-14	23.2269	asparagine synthetase (glutamine-hydrolyzing)
ASNSD1	-0.455443	6.14554	-16.5413	2.87035e-12	8.92626e-12	17.2352	asparagine synthetase domain containing 1
ASPH	-0.273598	9.08562	-14.9158	1.61529e-11	4.46321e-11	15.0784	aspartate beta-hydroxylase
ASPHD1	0.720473	1.70867	7.505	6.34403e-07	1.05386e-06	5.61932	aspartate beta-hydroxylase domain containing 1
ASPHD2	1.36014	1.71242	11.5797	9.87511e-10	2.13768e-09	12.3257	aspartate beta-hydroxylase domain containing 2
ASPM	-1.7612	7.50896	-59.9491	4.91897e-22	3.59173e-20	40.6272	assembly factor for spindle microtubules
ASPRV1	1.65789	-2.07434	2.95588	0.00851439	0.0103928	-2.98113	aspartic peptidase retroviral like 1
ASPSCR1	0.810729	4.80937	19.9261	1.21809e-13	4.87086e-13	20.8484	ASPSCR1 tether for SLC2A4, UBX domain containing
ASRGL1	-2.56109	2.16	-22.0859	2.07792e-14	9.91058e-14	23.3046	asparaginase and isoaspartyl peptidase 1
ASS1	1.3698	5.65901	30.5881	7.17911e-17	6.75317e-16	28.4694	argininosuccinate synthase 1
ASS1P12	-1.57993	-1.49457	-6.09728	9.58819e-06	1.44133e-05	3.57591	argininosuccinate synthetase 1 pseudogene 12
ASTE1	-0.233625	2.96358	-3.43145	0.00300632	0.00378621	-3.40997	asteroid homolog 1
ASTN2	2.93403	2.29759	30.0344	9.88774e-17	8.91484e-16	28.5787	astrotactin 2
ASXL1	0.0853179	7.56233	3.44049	0.00294689	0.00371367	-4.47158	ASXL transcriptional regulator 1
ASXL2	-0.609696	6.45514	-17.9824	7.00339e-13	2.4294e-12	18.6688	ASXL transcriptional regulator 2
ATAD1	0.033893	5.62668	1.01259	0.324787	0.347905	-8.44238	ATPase family AAA domain containing 1
ATAD1	0.033893	5.62668	1.01259	0.324787	0.347905	-8.44238	ATPase family AAA domain containing 1
ATAD2	-1.77087	7.36512	-57.8533	9.25474e-22	5.86362e-20	39.9848	ATPase family AAA domain containing 2
ATAD2B	-1.29219	4.16964	-25.516	1.70362e-15	1.06816e-14	25.4914	ATPase family AAA domain containing 2B
ATAD3A	-0.573458	5.44016	-12.4485	3.10835e-10	7.14876e-10	12.4616	ATPase family AAA domain containing 3A
ATAD3B	-1.8165	4.03621	-24.6121	3.18853e-15	1.85616e-14	24.9025	ATPase family AAA domain containing 3B
ATAD5	-1.05484	4.91303	-28.8873	1.95498e-16	1.59483e-15	27.5646	ATPase family AAA domain containing 5
ATAT1	-0.918629	3.12772	-11.9172	6.25352e-10	1.38898e-09	12.3957	alpha tubulin acetyltransferase 1
ATAT1	-0.918629	3.12772	-11.9172	6.25352e-10	1.38898e-09	12.3957	alpha tubulin acetyltransferase 1
ATAT1	-0.918629	3.12772	-11.9172	6.25352e-10	1.38898e-09	12.3957	alpha tubulin acetyltransferase 1
ATAT1	-0.918629	3.12772	-11.9172	6.25352e-10	1.38898e-09	12.3957	alpha tubulin acetyltransferase 1
ATAT1	-0.918629	3.12772	-11.9172	6.25352e-10	1.38898e-09	12.3957	alpha tubulin acetyltransferase 1
ATAT1	-0.918629	3.12772	-11.9172	6.25352e-10	1.38898e-09	12.3957	alpha tubulin acetyltransferase 1
ATAT1	-0.918629	3.12772	-11.9172	6.25352e-10	1.38898e-09	12.3957	alpha tubulin acetyltransferase 1
ATE1	-0.393669	5.51436	-11.8085	7.23625e-10	1.5927e-09	11.5554	arginyltransferase 1
ATE1-AS1	-3.68382	-3.21149	-7.00452	1.61553e-06	2.58507e-06	5.3964	ATE1 antisense RNA 1
ATF1	0.317995	5.62729	11.3633	1.331e-09	2.84381e-09	10.891	activating transcription factor 1
ATF2	-0.441631	6.0347	-13.663	6.8572e-11	1.71778e-10	13.9228	activating transcription factor 2
ATF3	0.463164	2.98149	6.15197	8.58533e-06	1.2968e-05	2.52706	activating transcription factor 3
ATF4	-0.558517	8.39011	-24.2983	3.98403e-15	2.25485e-14	23.8818	activating transcription factor 4
ATF4P3	-0.438552	-1.1863	-1.85969	0.0794946	0.0898418	-5.24898	activating transcription factor 4 pseudogene 3
ATF5	0.826794	5.16288	20.2165	9.50706e-14	3.90425e-13	21.0222	activating transcription factor 5
ATF6	-0.0654617	7.22338	-2.64364	0.0165895	0.0197606	-6.11401	activating transcription factor 6
ATF6B	-0.229908	6.37649	-7.80357	3.69099e-07	6.23836e-07	4.87519	activating transcription factor 6 beta
ATF6B	-0.229908	6.37649	-7.80357	3.69099e-07	6.23836e-07	4.87519	activating transcription factor 6 beta
ATF6B	-0.229908	6.37649	-7.80357	3.69099e-07	6.23836e-07	4.87519	activating transcription factor 6 beta
ATF6B	-0.229908	6.37649	-7.80357	3.69099e-07	6.23836e-07	4.87519	activating transcription factor 6 beta
ATF7	0.267848	5.06647	6.91882	1.90242e-06	3.02778e-06	3.44474	activating transcription factor 7
ATF7IP	0.510486	6.65468	12.7674	2.06673e-10	4.85397e-10	12.6641	activating transcription factor 7 interacting protein
ATF7IP2	-2.16361	0.657809	-14.6101	2.27617e-11	6.13624e-11	16.3487	activating transcription factor 7 interacting protein 2
ATG10	0.191949	3.06024	2.88627	0.00989371	0.0120125	-4.60602	autophagy related 10
ATG101	0.425924	4.82894	11.8792	6.5797e-10	1.45587e-09	11.8233	autophagy related 101
ATG12	0.2104	5.87006	7.36053	8.28017e-07	1.36133e-06	4.12544	autophagy related 12
ATG13	0.40312	6.43111	16.5269	2.91276e-12	9.04259e-12	17.1718	autophagy related 13
ATG14	0.196333	5.11556	5.58269	2.76298e-05	4.00442e-05	0.669452	autophagy related 14
ATG16L1	-0.773612	5.15833	-20.0354	1.10916e-13	4.48597e-13	20.861	autophagy related 16 like 1
ATG16L1	-0.773612	5.15833	-20.0354	1.10916e-13	4.48597e-13	20.861	autophagy related 16 like 1
ATG16L2	-0.913855	4.00004	-17.4833	1.12816e-12	3.76662e-12	18.7421	autophagy related 16 like 2
ATG2A	0.316317	5.61296	8.48412	1.1219e-07	1.9837e-07	6.25912	autophagy related 2A
ATG2B	-0.223764	5.69279	-5.18256	6.43325e-05	9.07814e-05	-0.330405	autophagy related 2B
ATG3	-0.0801929	6.40201	-2.67717	0.0154564	0.0184622	-5.93273	autophagy related 3
ATG4A	1.81183	5.4494	57.4014	1.06374e-21	6.53617e-20	40.0297	autophagy related 4A cysteine peptidase
ATG4B	-1.11036	5.39745	-28.1254	3.11963e-16	2.40288e-15	26.9746	autophagy related 4B cysteine peptidase
ATG4C	0.2048	4.44906	4.26798	0.000470823	0.000625625	-2.03405	autophagy related 4C cysteine peptidase
ATG4D	-1.1668	3.34088	-14.7294	1.9895e-11	5.41089e-11	15.9423	autophagy related 4D cysteine peptidase
ATG5	-0.481119	5.70024	-13.1207	1.32765e-10	3.20174e-10	13.2952	autophagy related 5
ATG7	0.73338	5.2397	20.6765	6.46336e-14	2.75938e-13	21.4058	autophagy related 7
ATG9A	-1.63083	6.01339	-58.5014	7.59354e-22	4.90657e-20	40.3164	autophagy related 9A
ATG9B	2.82785	1.32145	18.4719	4.43842e-13	1.59891e-12	20.2597	autophagy related 9B
ATIC	0.176555	5.98827	5.03949	8.74041e-05	0.000122279	-0.702741	5-aminoimidazole-4-carboxamide ribonucleotide formyltransferase/IMP cyclohydrolase
ATL1	1.22061	1.47123	10.0273	9.30491e-09	1.81386e-08	10.0634	atlastin GTPase 1
ATL2	-1.09195	5.71961	-35.1845	6.13527e-18	8.48052e-17	31.0172	atlastin GTPase 2
ATL3	-0.250892	7.84209	-10.4215	5.14353e-09	1.03118e-08	9.15259	atlastin GTPase 3
ATM	0.479895	6.66415	17.617	9.91718e-13	3.34677e-12	18.2697	ATM serine/threonine kinase
ATMIN	-0.121021	6.1668	-4.27313	0.00046549	0.00061874	-2.43449	ATM interactor
ATN1	-0.211491	8.02434	-6.95185	1.78603e-06	2.84726e-06	3.03423	atrophin 1
ATOH8	-0.980158	4.86573	-25.354	1.90313e-15	1.17783e-14	25.1959	atonal bHLH transcription factor 8
ATOX1	0.0397501	5.15551	0.776296	0.447741	0.471606	-8.54546	antioxidant 1 copper chaperone
ATP10D	-0.828824	5.4357	-27.1373	5.82482e-16	4.15625e-15	26.3024	ATPase phospholipid transporting 10D (putative)
ATP11A	-1.3613	5.90402	-37.6359	1.87238e-18	3.0488e-17	32.2338	ATPase phospholipid transporting 11A
ATP11B	-1.54197	6.56664	-39.4027	8.33347e-19	1.576e-17	32.9859	ATPase phospholipid transporting 11B (putative)
ATP11C	0.57545	7.35561	22.828	1.1743e-14	5.9217e-14	22.8479	ATPase phospholipid transporting 11C
ATP13A1	0.536664	5.58141	17.2309	1.44235e-12	4.7198e-12	18.0666	ATPase 13A1
ATP13A2	-0.0757042	5.15676	-2.2694	0.0358841	0.0416882	-6.46979	ATPase cation transporting 13A2
ATP13A3	-1.6191	7.36925	-58.687	7.17822e-22	4.75134e-20	40.2451	ATPase 13A3
ATP1A1	0.295273	9.25435	14.0372	4.40204e-11	1.13757e-10	14.009	ATPase Na+/K+ transporting subunit alpha 1
ATP1A1-AS1	-2.65301	-1.04965	-9.1174	3.90347e-08	7.19494e-08	9.01012	ATP1A1 antisense RNA 1
ATP1A3	4.83072	-0.194041	19.8589	1.2906e-13	5.12932e-13	20.7786	ATPase Na+/K+ transporting subunit alpha 3
ATP1B1	-0.154631	6.30247	-6.70525	2.87149e-06	4.49711e-06	2.75727	ATPase Na+/K+ transporting subunit beta 1
ATP1B2	-2.30117	-2.40581	-6.86863	2.09449e-06	3.32112e-06	5.14637	ATPase Na+/K+ transporting subunit beta 2
ATP1B3	0.170385	7.80043	7.64819	4.88558e-07	8.17678e-07	4.40314	ATPase Na+/K+ transporting subunit beta 3
ATP1B3-AS1	-0.262088	-1.99832	-0.860781	0.400775	0.42472	-6.3287	ATP1B3 antisense RNA 1
ATP2A1	-0.527947	0.405356	-2.88345	0.00995389	0.0120819	-3.75605	ATPase sarcoplasmic/endoplasmic reticulum Ca2+ transporting 1
ATP2A1-AS1	-1.58298	-0.969186	-5.90093	1.43019e-05	2.12229e-05	3.10058	ATP2A1 antisense RNA 1
ATP2A2	-0.478537	8.5951	-22.0011	2.2204e-14	1.05193e-13	22.0552	ATPase sarcoplasmic/endoplasmic reticulum Ca2+ transporting 2
ATP2A3	0.238326	3.9528	4.72468	0.000172768	0.000236322	-0.864536	ATPase sarcoplasmic/endoplasmic reticulum Ca2+ transporting 3
ATP2B1	0.328188	4.51672	6.63997	3.26054e-06	5.07955e-06	3.0402	ATPase plasma membrane Ca2+ transporting 1
ATP2B4	0.237109	7.29634	7.13782	1.25531e-06	2.0292e-06	3.47695	ATPase plasma membrane Ca2+ transporting 4
ATP2C1	0.172729	7.29021	8.55193	9.99598e-08	1.77574e-07	6.11056	ATPase secretory pathway Ca2+ transporting 1
ATP4B	-1.02993	-2.21693	-2.39973	0.0275434	0.0322863	-4.06155	ATPase H+/K+ transporting subunit beta
ATP4B	-1.02993	-2.21693	-2.39973	0.0275434	0.0322863	-4.06155	ATPase H+/K+ transporting subunit beta
ATP6AP1	-0.253241	7.13135	-10.819	2.87622e-09	5.9283e-09	9.83864	ATPase H+ transporting accessory protein 1
ATP6AP1L	-0.628025	0.961969	-4.56409	0.00024539	0.000332337	-0.2561	ATPase H+ transporting accessory protein 1 like (pseudogene)
ATP6AP2	0.540847	7.75568	23.3657	7.85001e-15	4.13395e-14	23.2296	ATPase H+ transporting accessory protein 2
ATP6V0A1	-0.2638	5.19352	-6.84012	2.21245e-06	3.49999e-06	3.25656	ATPase H+ transporting V0 subunit a1
ATP6V0A2	-0.335858	5.06491	-9.56372	1.9092e-08	3.60902e-08	8.23711	ATPase H+ transporting V0 subunit a2
ATP6V0A4	5.01391	-3.43005	14.0316	4.43114e-11	1.14437e-10	14.9499	ATPase H+ transporting V0 subunit a4
ATP6V0B	-1.44538	5.70277	-42.5579	2.1367e-19	5.02047e-18	34.5278	ATPase H+ transporting V0 subunit b
ATP6V0D1	-0.0168542	6.61484	-0.700733	0.492505	0.515787	-8.89156	ATPase H+ transporting V0 subunit d1
ATP6V0E1	-0.282775	6.57329	-10.7296	3.27317e-09	6.69646e-09	9.77867	ATPase H+ transporting V0 subunit e1
ATP6V0E2	0.615129	4.98597	17.6217	9.87198e-13	3.33358e-12	18.6036	ATPase H+ transporting V0 subunit e2
ATP6V0E2-AS1	0.556196	1.05805	4.0745	0.000722443	0.000948137	-1.3721	ATP6V0E2 antisense RNA 1
ATP6V1A	0.752831	6.74856	26.1456	1.11457e-15	7.32977e-15	25.3978	ATPase H+ transporting V1 subunit A
ATP6V1B2	-0.602886	6.92357	-22.9002	1.1119e-14	5.65114e-14	22.9566	ATPase H+ transporting V1 subunit B2
ATP6V1C1	-0.463728	6.3996	-17.2389	1.43117e-12	4.68698e-12	17.9244	ATPase H+ transporting V1 subunit C1
ATP6V1C2	-1.05836	-1.33154	-4.03447	0.000789485	0.00103379	-0.838266	ATPase H+ transporting V1 subunit C2
ATP6V1D	-0.208099	6.61017	-8.91577	5.43404e-08	9.88301e-08	6.83512	ATPase H+ transporting V1 subunit D
ATP6V1E1	-1.34122	6.34513	-48.0893	2.45704e-20	8.24906e-19	36.6789	ATPase H+ transporting V1 subunit E1
ATP6V1E2	0.614995	2.72379	7.65558	4.82046e-07	8.07278e-07	5.59019	ATPase H+ transporting V1 subunit E2
ATP6V1F	-0.374147	4.96193	-6.59759	3.5421e-06	5.50448e-06	2.83109	ATPase H+ transporting V1 subunit F
ATP6V1G1	0.254998	6.42343	9.6419	1.68839e-08	3.2087e-08	8.08517	ATPase H+ transporting V1 subunit G1
ATP6V1G2	-0.396719	-1.92442	-1.39915	0.178906	0.196224	-5.7562	ATPase H+ transporting V1 subunit G2
ATP6V1G2	-0.396719	-1.92442	-1.39915	0.178906	0.196224	-5.7562	ATPase H+ transporting V1 subunit G2
ATP6V1G2	-0.396719	-1.92442	-1.39915	0.178906	0.196224	-5.7562	ATPase H+ transporting V1 subunit G2
ATP6V1G2	-0.396719	-1.92442	-1.39915	0.178906	0.196224	-5.7562	ATPase H+ transporting V1 subunit G2
ATP6V1G2	-0.396719	-1.92442	-1.39915	0.178906	0.196224	-5.7562	ATPase H+ transporting V1 subunit G2
ATP6V1G2	-0.396719	-1.92442	-1.39915	0.178906	0.196224	-5.7562	ATPase H+ transporting V1 subunit G2
ATP6V1G2	-0.396719	-1.92442	-1.39915	0.178906	0.196224	-5.7562	ATPase H+ transporting V1 subunit G2
ATP6V1H	-0.397895	5.57175	-11.3303	1.39352e-09	2.97271e-09	10.8564	ATPase H+ transporting V1 subunit H
ATP7A	0.0584281	4.23233	1.03863	0.312845	0.335595	-8.04165	ATPase copper transporting alpha
ATP7B	-3.95244	1.01275	-19.9618	1.1814e-13	4.74397e-13	21.4536	ATPase copper transporting beta
ATP8A1	-1.19165	-0.636438	-4.81703	0.000141333	0.000194582	0.729309	ATPase phospholipid transporting 8A1
ATP8B1	-0.624577	6.63882	-16.0179	4.92257e-12	1.46905e-11	16.5925	ATPase phospholipid transporting 8B1
ATP8B2	0.316448	7.2835	13.2464	1.13679e-10	2.76273e-10	13.2089	ATPase phospholipid transporting 8B2
ATP8B3	-1.34414	2.90627	-18.4002	4.74207e-13	1.69666e-12	19.949	ATPase phospholipid transporting 8B3
ATP9A	1.87037	5.75799	49.5641	1.43858e-20	5.32373e-19	37.3273	ATPase phospholipid transporting 9A (putative)
ATP9B	0.478981	4.36101	10.9996	2.22001e-09	4.63976e-09	10.6841	ATPase phospholipid transporting 9B (putative)
ATP9B	0.478981	4.36101	10.9996	2.22001e-09	4.63976e-09	10.6841	ATPase phospholipid transporting 9B (putative)
ATP9B	0.478981	4.36101	10.9996	2.22001e-09	4.63976e-09	10.6841	ATPase phospholipid transporting 9B (putative)
ATPAF1	-1.52258	5.35297	-41.7929	2.94447e-19	6.56777e-18	34.2552	ATP synthase mitochondrial F1 complex assembly factor 1
ATPAF2	-0.96774	3.6636	-18.1048	6.24228e-13	2.18399e-12	19.454	ATP synthase mitochondrial F1 complex assembly factor 2
ATR	0.399352	5.77719	14.1342	3.93064e-11	1.0247e-10	14.5547	ATR serine/threonine kinase
ATRAID	0.347145	5.56821	9.89143	1.14579e-08	2.21474e-08	8.65108	all-trans retinoic acid induced differentiation factor
ATRIP	-0.478129	3.81744	-9.08359	4.12474e-08	7.5822e-08	7.79897	ATR interacting protein
ATRN	0.627915	7.40572	24.2097	4.24465e-15	2.38494e-14	23.9126	attractin
ATRX	0.384904	7.29866	10.0133	9.50564e-09	1.85166e-08	8.56837	ATRX chromatin remodeler
ATXN1	-0.716101	5.21544	-17.4496	1.16557e-12	3.88196e-12	18.3779	ataxin 1
ATXN10	-1.45616	6.31715	-46.7495	4.05304e-20	1.25934e-18	36.1661	ataxin 10
ATXN1L	-0.488748	6.48306	-17.0597	1.70714e-12	5.52283e-12	17.7264	ataxin 1 like
ATXN2	-0.457675	5.82286	-13.7271	6.35163e-11	1.59826e-10	14.0435	ataxin 2
ATXN2L	0.083364	7.385	2.90843	0.00943265	0.0114724	-5.59055	ataxin 2 like
ATXN3	0.164665	5.08979	4.17735	0.000575283	0.000760521	-2.41636	ataxin 3
ATXN7	-0.952425	5.21276	-22.9906	1.03868e-14	5.30846e-14	23.338	ataxin 7
ATXN7L1	-0.146395	3.48034	-2.48092	0.0233039	0.0274591	-5.56103	ataxin 7 like 1
ATXN7L2	-0.249221	2.59292	-2.93583	0.00889132	0.0108326	-4.34715	ataxin 7 like 2
ATXN7L3	0.159294	6.59173	5.53536	3.05054e-05	4.40823e-05	0.273191	ataxin 7 like 3
ATXN7L3B	0.967512	6.59079	36.3541	3.44893e-18	5.11466e-17	31.4816	ataxin 7 like 3B
AUH	-0.238228	3.71789	-4.31537	0.000424044	0.000564802	-1.69846	AU RNA binding methylglutaconyl-CoA hydratase
AUNIP	-1.71688	3.16278	-21.9816	2.25467e-14	1.06476e-13	23.0601	aurora kinase A and ninein interacting protein
AUP1	-0.509832	6.13008	-14.0953	4.11301e-11	1.06848e-10	14.4432	AUP1 lipid droplet regulating VLDL assembly factor
AURKA	-0.495777	7.33672	-17.5125	1.09667e-12	3.67257e-12	18.0798	aurora kinase A
AURKAIP1	-0.642157	6.26055	-17.7721	8.54926e-13	2.9158e-12	18.4911	aurora kinase A interacting protein 1
AURKB	-0.848432	6.50842	-25.8073	1.39827e-15	8.98859e-15	25.1958	aurora kinase B
AURKC	-0.759827	-1.9098	-2.4786	0.023416	0.0275852	-3.97941	aurora kinase C
AUTS2	-8.60046	-1.93477	-22.8418	1.16214e-14	5.87353e-14	21.6357	activator of transcription and developmental regulator AUTS2
AVEN	-0.0768642	4.43167	-1.7292	0.101031	0.11329	-7.19615	apoptosis and caspase activation inhibitor
AVIL	1.21327	1.44071	9.80358	1.3123e-08	2.51865e-08	9.71586	advillin
AVL9	-0.00882974	5.40065	-0.25553	0.801235	0.815051	-8.88366	AVL9 cell migration associated
AVPI1	-1.11069	2.83377	-13.4366	9.01143e-11	2.21852e-10	14.5082	arginine vasopressin induced 1
AXIN1	-0.224405	5.39644	-7.10425	1.33735e-06	2.15584e-06	3.72913	axin 1
AXIN2	-2.26135	1.59046	-18.7796	3.35059e-13	1.23322e-12	20.5354	axin 2
AXL	-0.291852	9.12789	-10.2185	6.96494e-09	1.375e-08	8.70981	AXL receptor tyrosine kinase
AZI2	0.57435	5.15322	16.1811	4.15386e-12	1.25673e-11	17.054	5-azacytidine induced 2
AZIN1	0.00873106	7.3908	0.321029	0.751917	0.768724	-9.19251	antizyme inhibitor 1
AZIN2	2.19001	0.70457	10.6074	3.91109e-09	7.94464e-09	11.1516	antizyme inhibitor 2
B2M	-0.595562	9.59005	-25.2466	2.04899e-15	1.259e-14	24.4705	beta-2-microglobulin
B2M	-0.595562	9.59005	-25.2466	2.04899e-15	1.259e-14	24.4705	beta-2-microglobulin
B3GALNT1	-8.38252	-2.04665	-24.8486	2.70066e-15	1.60208e-14	22.5943	beta-1,3-N-acetylgalactosaminyltransferase 1 (globoside blood group)
B3GALNT2	-0.221707	4.8522	-6.22079	7.47523e-06	1.13544e-05	2.08626	beta-1,3-N-acetylgalactosaminyltransferase 2
B3GALNT2	-0.221707	4.8522	-6.22079	7.47523e-06	1.13544e-05	2.08626	beta-1,3-N-acetylgalactosaminyltransferase 2
B3GALT2	-9.00168	-1.74013	-31.5454	4.1814e-17	4.25536e-16	25.0895	beta-1,3-galactosyltransferase 2
B3GALT4	-1.55483	0.752933	-8.22589	1.75043e-07	3.04349e-07	7.23146	beta-1,3-galactosyltransferase 4
B3GALT4	-1.55483	0.752933	-8.22589	1.75043e-07	3.04349e-07	7.23146	beta-1,3-galactosyltransferase 4
B3GALT4	-1.55483	0.752933	-8.22589	1.75043e-07	3.04349e-07	7.23146	beta-1,3-galactosyltransferase 4
B3GALT4	-1.55483	0.752933	-8.22589	1.75043e-07	3.04349e-07	7.23146	beta-1,3-galactosyltransferase 4
B3GALT4	-1.55483	0.752933	-8.22589	1.75043e-07	3.04349e-07	7.23146	beta-1,3-galactosyltransferase 4
B3GALT6	-0.193881	5.00935	-5.85063	1.58573e-05	2.34348e-05	1.26842	beta-1,3-galactosyltransferase 6
B3GAT3	-0.328526	4.74376	-8.73383	7.35537e-08	1.32033e-07	6.91555	beta-1,3-glucuronyltransferase 3
B3GLCT	-1.49755	5.21691	-34.6051	8.21827e-18	1.08972e-16	30.8244	beta 3-glucosyltransferase
B3GNT2	-0.182021	4.87462	-5.22765	5.84352e-05	8.27536e-05	-0.0345338	UDP-GlcNAc:betaGal beta-1,3-N-acetylglucosaminyltransferase 2
B3GNT3	6.41493	-2.73742	16.5204	2.93196e-12	9.09528e-12	17.3421	UDP-GlcNAc:betaGal beta-1,3-N-acetylglucosaminyltransferase 3
B3GNT4	-1.93488	-1.69443	-6.75465	2.60922e-06	4.10106e-06	4.89236	UDP-GlcNAc:betaGal beta-1,3-N-acetylglucosaminyltransferase 4
B3GNT5	-5.47181	2.95436	-40.0769	6.17611e-19	1.22343e-17	33.0706	UDP-GlcNAc:betaGal beta-1,3-N-acetylglucosaminyltransferase 5
B3GNT7	-4.16514	-2.27149	-9.22248	3.29164e-08	6.10523e-08	9.10694	UDP-GlcNAc:betaGal beta-1,3-N-acetylglucosaminyltransferase 7
B3GNT8	-5.63528	-1.38554	-13.4655	8.70083e-11	2.14595e-10	14.5553	UDP-GlcNAc:betaGal beta-1,3-N-acetylglucosaminyltransferase 8
B3GNT9	0.509767	3.3483	6.83604	2.2299e-06	3.5269e-06	3.80228	UDP-GlcNAc:betaGal beta-1,3-N-acetylglucosaminyltransferase 9
B3GNTL1	1.41019	2.33641	15.6201	7.49598e-12	2.17609e-11	17.2247	UDP-GlcNAc:betaGal beta-1,3-N-acetylglucosaminyltransferase like 1
B3GNTL1	1.41019	2.33641	15.6201	7.49598e-12	2.17609e-11	17.2247	UDP-GlcNAc:betaGal beta-1,3-N-acetylglucosaminyltransferase like 1
B4GALNT1	1.84218	2.01198	14.4346	2.77939e-11	7.39852e-11	15.9644	beta-1,4-N-acetyl-galactosaminyltransferase 1
B4GALNT4	2.55283	3.25996	21.4102	3.5492e-14	1.60443e-13	22.6217	beta-1,4-N-acetyl-galactosaminyltransferase 4
B4GALT1	-1.40762	6.7807	-52.0787	5.98192e-21	2.61838e-19	38.0979	beta-1,4-galactosyltransferase 1
B4GALT1-AS1	-1.39576	-1.76615	-4.4224	0.000334955	0.000449524	0.0928142	B4GALT1 antisense RNA 1
B4GALT2	-0.205483	6.11727	-5.82368	1.67614e-05	2.4717e-05	0.967944	beta-1,4-galactosyltransferase 2
B4GALT3	-0.563329	5.00596	-15.7668	6.41201e-12	1.88222e-11	16.6359	beta-1,4-galactosyltransferase 3
B4GALT4	-0.345218	3.89501	-6.44483	4.78365e-06	7.36499e-06	2.83579	beta-1,4-galactosyltransferase 4
B4GALT5	0.910484	7.89311	30.6374	6.97929e-17	6.59569e-16	28.1821	beta-1,4-galactosyltransferase 5
B4GALT6	2.79228	4.43586	40.4721	5.19333e-19	1.06235e-17	33.8573	beta-1,4-galactosyltransferase 6
B4GALT7	0.415085	4.90145	10.2304	6.84118e-09	1.35254e-08	9.35335	beta-1,4-galactosyltransferase 7
B4GAT1	0.153688	5.53622	5.23621	5.73797e-05	8.13154e-05	-0.180438	beta-1,4-glucuronyltransferase 1
B9D1	1.2296	4.05835	23.3215	8.11192e-15	4.25262e-14	23.8893	B9 domain containing 1
B9D2	0.741737	2.51213	9.55334	1.94071e-08	3.66638e-08	8.99455	B9 domain containing 2
BAALC-AS1	1.33757	-0.950745	5.97481	1.2297e-05	1.83515e-05	3.2416	BAALC antisense RNA 1
BABAM1	-0.312142	3.86707	-3.88054	0.0011109	0.00144077	-2.71347	BRISC and BRCA1 A complex member 1
BACE1	-1.22108	5.59017	-36.4974	3.21789e-18	4.82475e-17	31.7179	beta-secretase 1
BACE1-AS	0.001596	0.182359	0.00796334	0.993735	0.994101	-7.2808	BACE1 antisense RNA
BACE2	4.83121	3.99131	58.7771	6.98511e-22	4.6847e-20	39.931	beta-secretase 2
BACH1	0.276641	5.81328	9.87612	1.17314e-08	2.2649e-08	8.57488	BTB domain and CNC homolog 1
BACH1	0.276641	5.81328	9.87612	1.17314e-08	2.2649e-08	8.57488	BTB domain and CNC homolog 1
BACH1-IT1	-1.45184	-2.04772	-4.97254	0.000100955	0.000140632	1.31655	BACH1 intronic transcript 1
BAD	-0.263317	1.80534	-2.07989	0.0522271	0.0598335	-5.7513	BCL2 associated agonist of cell death
BAG1	-1.03748	5.10259	-28.2065	2.96646e-16	2.29904e-15	27.087	BAG cochaperone 1
BAG2	0.302916	5.19654	8.8526	6.03362e-08	1.09247e-07	7.00163	BAG cochaperone 2
BAG3	0.0898733	6.55558	3.33097	0.00375225	0.00469514	-4.58286	BAG cochaperone 3
BAG4	-0.0540002	5.16267	-1.52195	0.145543	0.160899	-7.71033	BAG cochaperone 4
BAG5	0.361031	6.23824	14.6451	2.18778e-11	5.91166e-11	15.0849	BAG cochaperone 5
BAG6	-0.670054	7.53187	-30.3391	8.285e-17	7.6694e-16	28.0359	BAG cochaperone 6
BAG6	-0.670054	7.53187	-30.3391	8.285e-17	7.6694e-16	28.0359	BAG cochaperone 6
BAG6	-0.670054	7.53187	-30.3391	8.285e-17	7.6694e-16	28.0359	BAG cochaperone 6
BAG6	-0.670054	7.53187	-30.3391	8.285e-17	7.6694e-16	28.0359	BAG cochaperone 6
BAG6	-0.670054	7.53187	-30.3391	8.285e-17	7.6694e-16	28.0359	BAG cochaperone 6
BAG6	-0.670054	7.53187	-30.3391	8.285e-17	7.6694e-16	28.0359	BAG cochaperone 6
BAG6	-0.670054	7.53187	-30.3391	8.285e-17	7.6694e-16	28.0359	BAG cochaperone 6
BAGE2	5.45798	-3.2093	15.6906	6.95238e-12	2.03059e-11	16.5324	BAGE family member 2, pseudogene
BAHCC1	-0.824609	4.29759	-15.639	7.34594e-12	2.13711e-11	16.6942	BAH domain and coiled-coil containing 1
BAHD1	-0.631837	5.16868	-17.3884	1.23681e-12	4.09912e-12	18.3241	bromo adjacent homology domain containing 1
BAIAP2	-0.246726	5.04824	-5.66235	2.34035e-05	3.41164e-05	0.858484	BAR/IMD domain containing adaptor protein 2
BAIAP2L1	0.449384	2.71247	6.07292	1.00733e-05	1.5116e-05	2.44878	BAR/IMD domain containing adaptor protein 2 like 1
BAIAP2L2	-0.864804	-1.55091	-2.83073	0.0111467	0.0134735	-3.35945	BAR/IMD domain containing adaptor protein 2 like 2
BAIAP3	-2.92276	-0.768892	-11.5211	1.07028e-09	2.30918e-09	12.5248	BAI1 associated protein 3
BAK1	-1.13708	4.6901	-23.33	8.06084e-15	4.23129e-14	23.7371	BCL2 antagonist/killer 1
BAK1P1	-1.03926	-1.94383	-2.88582	0.0099034	0.0120233	-3.16316	BCL2 antagonist/killer 1 pseudogene 1
BAMBI	-2.34197	1.44393	-16.9882	1.83237e-12	5.89419e-12	18.8379	BMP and activin membrane bound inhibitor
BANF1	-0.0182983	7.70971	-0.685406	0.501894	0.52508	-9.03621	BAF nuclear assembly factor 1
BANF1P3	-0.0403692	-1.1707	-0.139435	0.890668	0.899562	-6.89621	BANF1 pseudogene 3
BANP	-0.374363	4.05899	-7.18791	1.14248e-06	1.85529e-06	4.2671	BTG3 associated nuclear protein
BAP1	-0.792335	6.80379	-28.9658	1.86437e-16	1.53572e-15	27.269	BRCA1 associated protein 1
BARD1	-1.68535	4.62213	-38.4679	1.27309e-18	2.22919e-17	32.8712	BRCA1 associated RING domain 1
BASP1	-1.6995	7.09691	-54.1999	2.94607e-21	1.50379e-19	38.8074	brain abundant membrane attached signal protein 1
BATF	-3.83346	-3.45098	-8.37106	1.36171e-07	2.38827e-07	7.7367	basic leucine zipper ATF-like transcription factor
BATF2	2.73014	2.2302	17.8078	8.26317e-13	2.82726e-12	19.577	basic leucine zipper ATF-like transcription factor 2
BATF3	2.89608	-0.681672	11.8822	6.5538e-10	1.45073e-09	13.0077	basic leucine zipper ATF-like transcription factor 3
BAX	0.89686	7.25384	33.0542	1.84068e-17	2.12296e-16	29.646	BCL2 associated X, apoptosis regulator
BAZ1A	-0.0847894	6.94559	-2.98597	0.00797754	0.00975579	-5.37571	bromodomain adjacent to zinc finger domain 1A
BAZ1B	-0.7739	7.83796	-28.8058	2.054e-16	1.66555e-15	27.0526	bromodomain adjacent to zinc finger domain 1B
BAZ2A	0.0557809	7.57576	2.01327	0.0594201	0.0677405	-7.33844	bromodomain adjacent to zinc finger domain 2A
BAZ2B	-0.615076	5.11272	-16.1789	4.16322e-12	1.25912e-11	17.0637	bromodomain adjacent to zinc finger domain 2B
BBC3	2.07172	4.69607	47.9774	2.56056e-20	8.57893e-19	36.8669	BCL2 binding component 3
BBIP1	-0.456772	3.82405	-9.24139	3.19261e-08	5.92561e-08	8.06328	BBSome interacting protein 1
BBS1	-0.526329	-1.33087	-1.82769	0.084364	0.0951447	-5.26485	Bardet-Biedl syndrome 1
BBS10	1.05237	5.29793	26.5573	8.48965e-16	5.77672e-15	25.9445	Bardet-Biedl syndrome 10
BBS12	1.20039	2.8733	15.0767	1.35177e-11	3.77998e-11	16.4724	Bardet-Biedl syndrome 12
BBS2	0.520177	6.02856	15.4234	9.25972e-12	2.65124e-11	16.0265	Bardet-Biedl syndrome 2
BBS4	0.794896	4.10662	15.6269	7.44125e-12	2.16175e-11	16.7321	Bardet-Biedl syndrome 4
BBS5	-1.00563	1.63889	-8.27631	1.60373e-07	2.79648e-07	7.07144	Bardet-Biedl syndrome 5
BBS7	-0.525945	5.01091	-10.8301	2.83048e-09	5.83992e-09	10.2512	Bardet-Biedl syndrome 7
BBS9	0.63213	3.50996	9.59655	1.813e-08	3.43387e-08	8.75528	Bardet-Biedl syndrome 9
BBX	0.669516	7.10423	18.4481	4.53696e-13	1.63152e-12	19.0361	BBX high mobility group box domain containing
BCAM	-0.96312	5.43685	-24.6486	3.10752e-15	1.81556e-14	24.5535	basal cell adhesion molecule (Lutheran blood group)
BCAN	3.5865	0.372629	14.9489	1.55692e-11	4.31512e-11	16.6981	brevican
BCAP29	-0.264278	6.60833	-9.26112	3.09266e-08	5.74336e-08	7.42434	B cell receptor associated protein 29
BCAP29	-0.264278	6.60833	-9.26112	3.09266e-08	5.74336e-08	7.42434	B cell receptor associated protein 29
BCAP31	0.454587	7.1825	19.1684	2.36272e-13	8.92833e-13	19.7106	B cell receptor associated protein 31
BCAR1	1.29046	8.23033	65.5728	9.99727e-23	1.09358e-20	42.2201	BCAR1 scaffold protein, Cas family member
BCAR1	1.29046	8.23033	65.5728	9.99727e-23	1.09358e-20	42.2201	BCAR1 scaffold protein, Cas family member
BCAR3	1.24348	5.91837	41.2127	3.76962e-19	8.10841e-18	33.8957	BCAR3 adaptor protein, NSP family member
BCAS2	-0.648962	5.52612	-19.1417	2.41964e-13	9.12225e-13	19.9559	BCAS2 pre-mRNA processing factor
BCAS2P2	-0.690241	-1.30698	-2.84433	0.0108266	0.0131051	-3.3888	BCAS2 pseudogene 2
BCAS3	1.74352	4.29447	35.1789	6.1527e-18	8.4974e-17	31.3045	BCAS3 microtubule associated cell migration factor
BCAS4	1.70214	3.23877	25.2119	2.0986e-15	1.28706e-14	25.4865	breast carcinoma amplified sequence 4
BCAT1	0.0717165	7.62566	2.94956	0.00863158	0.0105287	-5.53073	branched chain amino acid transaminase 1
BCAT2	-0.703705	5.33479	-20.2423	9.30182e-14	3.8335e-13	21.0025	branched chain amino acid transaminase 2
BCCIP	-0.665703	6.11138	-23.5982	6.61313e-15	3.5515e-14	23.6235	BRCA2 and CDKN1A interacting protein
BCDIN3D	0.657499	0.580879	3.83447	0.00123053	0.00158996	-1.75904	BCDIN3 domain containing RNA methyltransferase
BCDIN3D-AS1	1.23296	-1.04964	3.8603	0.00116196	0.00150435	-1.27412	BCDIN3D antisense RNA 1
BCHE	7.90879	2.46625	41.6851	3.08202e-19	6.82782e-18	31.8476	butyrylcholinesterase
BCKDHB	-0.40674	4.37636	-10.2389	6.75421e-09	1.33583e-08	9.51552	branched chain keto acid dehydrogenase E1 subunit beta
BCKDK	-0.0310615	5.61435	-1.15228	0.264409	0.285521	-8.2899	branched chain keto acid dehydrogenase kinase
BCL10	0.931759	5.39692	20.9283	5.24993e-14	2.28324e-13	21.5956	BCL10 immune signaling adaptor
BCL11A	5.64971	-1.3955	13.6669	6.82521e-11	1.71029e-10	14.7661	BAF chromatin remodeling complex subunit BCL11A
BCL11B	3.84585	-2.5318	8.43346	1.22339e-07	2.15356e-07	7.86096	BAF chromatin remodeling complex subunit BCL11B
BCL2	-2.25732	-0.964671	-9.62247	1.74066e-08	3.30455e-08	9.80139	BCL2 apoptosis regulator
BCL2A1	5.52386	-3.02778	14.0501	4.33641e-11	1.12115e-10	15.045	BCL2 related protein A1
BCL2L1	0.845831	7.10209	31.1444	5.23382e-17	5.14627e-16	28.5661	BCL2 like 1
BCL2L11	-0.338616	3.80012	-5.10162	7.6492e-05	0.000107456	0.0168582	BCL2 like 11
BCL2L12	-1.43374	5.06715	-32.1858	2.9384e-17	3.16861e-16	29.5252	BCL2 like 12
BCL2L13	-0.256701	6.04401	-7.83257	3.50406e-07	5.93207e-07	4.98714	BCL2 like 13
BCL2L2	0.0196887	5.4259	0.582293	0.567653	0.589935	-8.74659	BCL2 like 2
BCL3	0.610033	4.67945	12.7463	2.12285e-10	4.97644e-10	13.054	BCL3 transcription coactivator
BCL6	0.0314581	3.76419	0.57862	0.570076	0.592189	-8.27026	BCL6 transcription repressor
BCL6B	2.30575	4.0502	35.7565	4.61853e-18	6.6142e-17	31.6561	BCL6B transcription repressor
BCL7A	-0.924715	4.14218	-14.8223	1.79277e-11	4.91442e-11	15.8092	BAF chromatin remodeling complex subunit BCL7A
BCL7A	-0.924715	4.14218	-14.8223	1.79277e-11	4.91442e-11	15.8092	BAF chromatin remodeling complex subunit BCL7A
BCL7B	-0.827239	5.77898	-25.7987	1.40636e-15	9.03702e-15	25.3113	BAF chromatin remodeling complex subunit BCL7B
BCL7C	-0.823272	3.88693	-15.6572	7.20445e-12	2.09857e-11	16.8315	BAF chromatin remodeling complex subunit BCL7C
BCL9	0.721175	3.92228	13.8986	5.18181e-11	1.32374e-10	14.7525	BCL9 transcription coactivator
BCL9L	0.755044	6.89441	26.4038	9.39244e-16	6.30929e-15	25.5586	BCL9 like
BCLAF1	-0.0771358	7.694	-3.44042	0.00294731	0.0037139	-4.48563	BCL2 associated transcription factor 1
BCLAF1P2	0.284261	0.301283	1.57044	0.133873	0.148461	-6.10116	BCL2 associated transcription factor 1 pseudogene 2
BCO2	2.75522	-0.324953	13.0234	1.49831e-10	3.58938e-10	14.4665	beta-carotene oxygenase 2
BCOR	-0.421222	5.62141	-10.8043	2.93783e-09	6.04609e-09	10.0653	BCL6 corepressor
BCORL1	-1.42237	4.58336	-25.1381	2.20826e-15	1.34671e-14	25.131	BCL6 corepressor like 1
BCR	0.680637	7.10985	27.2797	5.31648e-16	3.83385e-15	26.1291	BCR activator of RhoGEF and GTPase
BCS1L	-0.786842	4.43096	-14.4982	2.58459e-11	6.91959e-11	15.3374	BCS1 homolog, ubiquinol-cytochrome c reductase complex chaperone
BCYRN1	0.355584	0.798796	1.90986	0.0723581	0.0820136	-5.72145	brain cytoplasmic RNA 1
BDH1	-5.25536	-0.058928	-16.121	4.42124e-12	1.3312e-11	17.6462	3-hydroxybutyrate dehydrogenase 1
BDH1	-5.25536	-0.058928	-16.121	4.42124e-12	1.3312e-11	17.6462	3-hydroxybutyrate dehydrogenase 1
BDH2	0.237568	3.08462	3.57171	0.00220425	0.00279924	-3.14295	3-hydroxybutyrate dehydrogenase 2
BDNF	0.621458	4.87216	14.7628	1.91638e-11	5.22425e-11	15.5227	brain derived neurotrophic factor
BDP1	-0.781446	6.47462	-24.3271	3.90295e-15	2.21666e-14	24.1216	B double prime 1, subunit of RNA polymerase III transcription initiation factor IIIB
BDP1	-0.781446	6.47462	-24.3271	3.90295e-15	2.21666e-14	24.1216	B double prime 1, subunit of RNA polymerase III transcription initiation factor IIIB
BDP1	-0.781446	6.47462	-24.3271	3.90295e-15	2.21666e-14	24.1216	B double prime 1, subunit of RNA polymerase III transcription initiation factor IIIB
BECN1	-0.0538282	5.80127	-1.81032	0.0871167	0.0981268	-7.41645	beclin 1
BEND3	-0.156038	2.48675	-1.64455	0.11756	0.130986	-6.69334	BEN domain containing 3
BEND3P1	7.40694	-2.233	21.4946	3.31676e-14	1.50563e-13	20.8367	BEN domain containing 3 pseudogene 1
BEND3P3	-0.998312	-0.937203	-4.38278	0.000365486	0.000489007	-0.15859	BEN domain containing 3 pseudogene 3
BEND6	-1.24914	1.46047	-10.9889	2.25435e-09	4.70731e-09	11.5307	BEN domain containing 6
BEND7	-0.918268	4.02863	-16.2232	3.97654e-12	1.206e-11	17.4169	BEN domain containing 7
BET1	0.212323	5.34298	5.58405	2.75513e-05	3.9934e-05	0.616676	Bet1 golgi vesicular membrane trafficking protein
BET1L	0.106943	5.09562	3.24872	0.00449628	0.00560032	-4.46587	Bet1 golgi vesicular membrane trafficking protein like
BEX1	-11.1878	-0.647002	-28.7934	2.06961e-16	1.67492e-15	24.2739	brain expressed X-linked 1
BEX4	-4.98128	-0.70276	-18.4217	4.64862e-13	1.66799e-12	19.3603	brain expressed X-linked 4
BFAR	0.0386811	6.69596	1.52983	0.143591	0.158783	-7.99819	bifunctional apoptosis regulator
BFAR	0.0386811	6.69596	1.52983	0.143591	0.158783	-7.99819	bifunctional apoptosis regulator
BFSP1	3.74438	3.29616	42.3326	2.34694e-19	5.44376e-18	34.5171	beaded filament structural protein 1
BGN	-4.836	7.17437	-75.6385	7.88472e-24	1.58502e-21	44.9654	biglycan
BHLHB9	0.9766	3.92184	20.214	9.52737e-14	3.9116e-13	21.3447	basic helix-loop-helix family member b9
BHLHE40	0.423626	5.39716	11.7256	8.09463e-10	1.76943e-09	11.4643	basic helix-loop-helix family member e40
BHLHE40-AS1	0.0933811	-1.54045	0.287938	0.776711	0.792034	-6.77178	BHLHE40 antisense RNA 1
BHLHE41	-4.2689	-1.0401	-14.6563	2.16036e-11	5.84725e-11	16.0214	basic helix-loop-helix family member e41
BICD1	1.247	5.1723	33.7653	1.2661e-17	1.55826e-16	30.3693	BICD cargo adaptor 1
BICD2	-0.904043	6.27099	-28.5669	2.37607e-16	1.89469e-15	27.0929	BICD cargo adaptor 2
BID	-1.63717	5.31542	-40.7132	4.67611e-19	9.74922e-18	33.7882	BH3 interacting domain death agonist
BIK	-0.535073	-1.57006	-2.08311	0.0519006	0.0594679	-4.78096	BCL2 interacting killer
BIN1	0.835648	6.79049	30.0658	9.70864e-17	8.77279e-16	27.9557	bridging integrator 1
BIN3	0.551785	3.36972	10.3017	6.14801e-09	1.22158e-08	9.92362	bridging integrator 3
BIRC2	0.134287	6.57275	4.96043	0.000103626	0.000144291	-0.976094	baculoviral IAP repeat containing 2
BIRC3	1.23261	0.523179	8.34165	1.43245e-07	2.50856e-07	7.47304	baculoviral IAP repeat containing 3
BIRC5	-0.745384	7.70326	-31.6748	3.89168e-17	4.00305e-16	28.8129	baculoviral IAP repeat containing 5
BIRC6	-0.514262	6.47533	-11.3258	1.40237e-09	2.99002e-09	10.6842	baculoviral IAP repeat containing 6
BIVM	-2.09683	3.5478	-37.3352	2.15683e-18	3.41631e-17	32.4579	basic, immunoglobulin-like variable motif containing
BLCAP	0.740738	6.44387	27.8313	3.74845e-16	2.81661e-15	26.5843	BLCAP apoptosis inducing factor
BLK	1.08116	1.76615	8.74456	7.22437e-08	1.29786e-07	7.86138	BLK proto-oncogene, Src family tyrosine kinase
BLM	-0.670254	5.09668	-16.7538	2.31571e-12	7.31316e-12	17.685	BLM RecQ like helicase
BLMH	-0.589459	6.29004	-23.8287	5.58832e-15	3.04738e-14	23.7695	bleomycin hydrolase
BLOC1S1	0.511712	-0.316675	2.49843	0.0224738	0.0265155	-4.32556	biogenesis of lysosomal organelles complex 1 subunit 1
BLOC1S2	0.462768	5.6567	11.2526	1.55318e-09	3.2986e-09	10.7253	biogenesis of lysosomal organelles complex 1 subunit 2
BLOC1S3	0.376947	3.62311	5.84987	1.58823e-05	2.34696e-05	1.68532	biogenesis of lysosomal organelles complex 1 subunit 3
BLOC1S4	0.0713876	3.15674	1.08419	0.29271	0.314787	-7.64474	biogenesis of lysosomal organelles complex 1 subunit 4
BLOC1S5	-0.528361	4.17186	-10.98	2.28314e-09	4.76377e-09	10.7131	biogenesis of lysosomal organelles complex 1 subunit 5
BLOC1S6	-1.00554	6.15452	-33.0406	1.85407e-17	2.13507e-16	29.786	biogenesis of lysosomal organelles complex 1 subunit 6
BLVRA	-1.39763	3.55868	-22.3415	1.70368e-14	8.30012e-14	23.2477	biliverdin reductase A
BLVRB	0.702203	5.26934	17.5973	1.01068e-12	3.40299e-12	18.5135	biliverdin reductase B
BLZF1	-0.286766	4.99227	-8.15142	1.99318e-07	3.45119e-07	5.80856	basic leucine zipper nuclear factor 1
BMF	-1.21076	2.89094	-15.5552	8.03477e-12	2.31927e-11	17.0104	Bcl2 modifying factor
BMI1	-0.100319	5.52002	-3.42191	0.0030703	0.00386499	-4.19221	BMI1 proto-oncogene, polycomb ring finger
BMP1	-0.814744	6.37534	-26.3415	9.78659e-16	6.54704e-15	25.5896	bone morphogenetic protein 1
BMP2K	-1.26249	4.07947	-28.5505	2.40011e-16	1.91105e-15	27.5432	BMP2 inducible kinase
BMP4	-5.70426	2.67334	-45.0437	7.827e-20	2.17858e-18	34.4375	bone morphogenetic protein 4
BMP6	0.975524	6.19808	36.3781	3.40905e-18	5.06474e-17	31.5488	bone morphogenetic protein 6
BMP8B	-5.20145	-1.66525	-13.4781	8.56838e-11	2.11489e-10	14.548	bone morphogenetic protein 8b
BMPR1A	-1.29855	5.22324	-39.7998	6.98114e-19	1.35511e-17	33.3736	bone morphogenetic protein receptor type 1A
BMPR2	0.293897	7.86805	5.10352	7.61805e-05	0.000107037	-0.817771	bone morphogenetic protein receptor type 2
BMS1	-0.277091	6.6529	-10.2581	6.56249e-09	1.29965e-08	9.03866	BMS1 ribosome biogenesis factor
BMS1P1	-0.080534	0.778846	-0.517596	0.611097	0.632862	-7.32348	BMS1 pseudogene 1
BMS1P4	-0.671765	-1.36909	-2.27305	0.0356222	0.0414015	-4.48499	BMS1 pseudogene 4
BMS1P4	-0.671765	-1.36909	-2.27305	0.0356222	0.0414015	-4.48499	BMS1 pseudogene 4
BNC1	-3.67107	4.60623	-62.3313	2.46156e-22	2.18271e-20	41.404	basonuclin 1
BNC2	1.29899	4.97528	29.0837	1.7365e-16	1.44928e-15	27.6845	basonuclin 2
BNIP1	-0.32952	3.4279	-5.4813	3.41681e-05	4.91874e-05	0.96144	BCL2 interacting protein 1
BNIP2	-0.216162	6.76171	-6.72422	2.76765e-06	4.34075e-06	2.72468	BCL2 interacting protein 2
BNIP3	-0.620136	6.04872	-22.0226	2.18324e-14	1.03704e-13	22.3793	BCL2 interacting protein 3
BNIP3L	-0.144699	7.38759	-5.87855	1.49737e-05	2.21732e-05	0.902662	BCL2 interacting protein 3 like
BNIP3P11	0.734691	-0.635335	2.89683	0.00967149	0.0117541	-3.4403	BCL2 interacting protein 3 pseudogene 11
BNIPL	-1.43087	-1.58225	-5.02766	8.9656e-05	0.000125397	1.36494	BCL2 interacting protein like
BOC	4.48905	-3.37235	10.1579	7.63107e-09	1.50105e-08	10.4199	BOC cell adhesion associated, oncogene regulated
BOD1	-0.0265179	5.77209	-0.86105	0.400631	0.424595	-8.61557	biorientation of chromosomes in cell division 1
BOD1L1	-0.107455	6.52549	-2.87717	0.0100893	0.0122427	-5.54295	biorientation of chromosomes in cell division 1 like 1
BOK	-1.56256	6.04747	-49.0657	1.72074e-20	6.24028e-19	37.0933	BCL2 family apoptosis regulator BOK
BOLA1	-0.89384	2.73359	-7.67084	4.68891e-07	7.86623e-07	5.62807	bolA family member 1
BOLA2B	1.37639	0.123111	1.66707	0.112952	0.126041	-5.87361	bolA family member 2B
BOLA2B	1.37639	0.123111	1.66707	0.112952	0.126041	-5.87361	bolA family member 2B
BOLA3	-0.82431	4.15765	-12.754	2.102e-10	4.93112e-10	13.2238	bolA family member 3
BOLA3-AS1	-1.01764	2.22449	-10.5943	3.9868e-09	8.08936e-09	10.7347	BOLA3 divergent transcript
BOP1	0.495375	6.32301	11.2298	1.60369e-09	3.40145e-09	10.5676	BOP1 ribosomal biogenesis factor
BOP1	0.495375	6.32301	11.2298	1.60369e-09	3.40145e-09	10.5676	BOP1 ribosomal biogenesis factor
BORA	-0.950506	3.39515	-17.1712	1.52947e-12	4.98884e-12	18.591	BORA aurora kinase A activator
BPGM	1.95473	5.87592	51.1077	8.35213e-21	3.36628e-19	37.8758	bisphosphoglycerate mutase
BPHL	0.139451	2.23206	1.69158	0.108112	0.120873	-6.53723	biphenyl hydrolase like
BPNT1	-0.347031	5.43517	-9.17005	3.58332e-08	6.6251e-08	7.49006	3'(2'), 5'-bisphosphate nucleotidase 1
BPTF	0.307711	7.19071	7.64229	4.93813e-07	8.26304e-07	4.45884	bromodomain PHD finger transcription factor
BRAF	-0.551612	4.91992	-13.9462	4.89874e-11	1.25715e-10	14.5252	B-Raf proto-oncogene, serine/threonine kinase
BRAP	0.243566	5.34153	7.39928	7.70713e-07	1.26904e-06	4.31389	BRCA1 associated protein
BRAT1	0.0979603	5.34416	2.00674	0.0601709	0.0685676	-6.98763	BRCA1 associated ATM activator 1
BRCA1	-0.469705	6.54467	-15.5727	7.88523e-12	2.28015e-11	16.1093	BRCA1 DNA repair associated
BRCA2	-1.58687	4.97912	-31.4386	4.43785e-17	4.4661e-16	29.1231	BRCA2 DNA repair associated
BRCC3	-0.304746	5.22515	-8.56222	9.82302e-08	1.74654e-07	6.48696	BRCA1/BRCA2-containing complex subunit 3
BRD1	-0.671112	5.46926	-19.2512	2.19521e-13	8.33206e-13	20.071	bromodomain containing 1
BRD2	-0.80912	7.35787	-33.3615	1.56439e-17	1.86752e-16	29.8046	bromodomain containing 2
BRD2	-0.80912	7.35787	-33.3615	1.56439e-17	1.86752e-16	29.8046	bromodomain containing 2
BRD2	-0.80912	7.35787	-33.3615	1.56439e-17	1.86752e-16	29.8046	bromodomain containing 2
BRD2	-0.80912	7.35787	-33.3615	1.56439e-17	1.86752e-16	29.8046	bromodomain containing 2
BRD2	-0.80912	7.35787	-33.3615	1.56439e-17	1.86752e-16	29.8046	bromodomain containing 2
BRD2	-0.80912	7.35787	-33.3615	1.56439e-17	1.86752e-16	29.8046	bromodomain containing 2
BRD2	-0.80912	7.35787	-33.3615	1.56439e-17	1.86752e-16	29.8046	bromodomain containing 2
BRD3	-0.0144888	6.23863	-0.366804	0.718078	0.736116	-9.01562	bromodomain containing 3
BRD4	-0.00231836	7.11199	-0.0535904	0.957857	0.961696	-9.21303	bromodomain containing 4
BRD7	-0.110363	6.89457	-4.07688	0.000718648	0.000943614	-2.98513	bromodomain containing 7
BRD7P2	0.0736641	1.31255	0.613696	0.547159	0.570092	-7.43786	bromodomain containing 7 pseudogene 2
BRD8	0.404972	6.87466	13.9068	5.13174e-11	1.31363e-10	14.0944	bromodomain containing 8
BRD9	-1.02512	5.46234	-26.0393	1.19657e-15	7.82167e-15	25.5507	bromodomain containing 9
BRF1	0.110579	5.269	2.45063	0.0248083	0.0291642	-6.15365	BRF1 RNA polymerase III transcription initiation factor subunit
BRF2	0.478455	2.61187	6.97245	1.71722e-06	2.74159e-06	4.30662	BRF2 RNA polymerase III transcription initiation factor subunit
BRI3	0.0678873	6.47214	1.73173	0.10057	0.112804	-7.66169	brain protein I3
BRI3BP	-1.33331	4.68421	-35.0816	6.46e-18	8.84678e-17	31.1683	BRI3 binding protein
BRICD5	-1.33442	1.4049	-7.99154	2.6405e-07	4.52106e-07	6.63697	BRICHOS domain containing 5
BRIP1	-0.274627	5.63458	-7.20785	1.10056e-06	1.78877e-06	3.87888	BRCA1 interacting helicase 1
BRIX1	-0.848153	5.01321	-18.2366	5.51908e-13	1.95406e-12	19.2165	biogenesis of ribosomes BRX1
BRK1	0.0456354	7.54416	1.72265	0.102235	0.114593	-7.81418	BRICK1 subunit of SCAR/WAVE actin nucleating complex
BRMS1	0.37052	5.90451	12.2064	4.26125e-10	9.64363e-10	12.0295	BRMS1 transcriptional repressor and anoikis regulator
BRMS1L	0.210226	4.58683	4.92648	0.000111507	0.000154868	-0.61324	BRMS1 like transcriptional repressor
BROX	-0.317821	5.913	-9.64543	1.67906e-08	3.19171e-08	8.18133	BRO1 domain and CAAX motif containing
BRPF1	-0.0551283	5.42901	-1.89695	0.0741374	0.0839543	-7.19396	bromodomain and PHD finger containing 1
BRPF3	-0.820367	6.18903	-27.4354	4.81365e-16	3.51483e-15	26.3635	bromodomain and PHD finger containing 3
BRSK1	-1.04728	1.91677	-9.81519	1.28893e-08	2.47641e-08	9.60381	BR serine/threonine kinase 1
BRSK2	0.3899	-0.753862	1.69662	0.10714	0.119819	-5.61572	BR serine/threonine kinase 2
BRWD1	-0.703056	5.73098	-19.3861	1.9486e-13	7.47271e-13	20.1425	bromodomain and WD repeat domain containing 1
BRWD3	0.433047	5.48301	10.717	3.33344e-09	6.8129e-09	9.96285	bromodomain and WD repeat domain containing 3
BSCL2	0.990529	1.27443	6.68757	2.97185e-06	4.64981e-06	4.16438	BSCL2 lipid droplet biogenesis associated, seipin
BSDC1	-0.437403	6.06078	-16.7641	2.2918e-12	7.24328e-12	17.4863	BSD domain containing 1
BSG	0.954904	9.48323	49.6949	1.37291e-20	5.1039e-19	36.9947	basigin (Ok blood group)
BSN	-0.270854	-0.501873	-1.28619	0.214814	0.234046	-6.25247	bassoon presynaptic cytomatrix protein
BST1	-1.84051	4.33347	-38.7901	1.09886e-18	1.98367e-17	33.0703	bone marrow stromal cell antigen 1
BST2	3.00746	0.661939	9.33152	2.76176e-08	5.15708e-08	9.20912	bone marrow stromal cell antigen 2
BTAF1	-0.983403	5.7483	-23.9993	4.93822e-15	2.72758e-14	24.0053	B-TFIID TATA-box binding protein associated factor 1
BTBD1	-0.267592	7.04826	-10.1679	7.51643e-09	1.47933e-08	8.84319	BTB domain containing 1
BTBD10	0.485072	6.55048	17.762	8.63194e-13	2.94169e-12	18.4323	BTB domain containing 10
BTBD11	6.84102	-2.19677	18.5307	4.20506e-13	1.52327e-12	18.9385	BTB domain containing 11
BTBD16	1.61059	-1.60748	4.41028	0.000344004	0.000461098	0.0440624	BTB domain containing 16
BTBD19	1.2532	4.89148	26.8942	6.8148e-16	4.75634e-15	26.2743	BTB domain containing 19
BTBD2	0.269989	6.39651	9.99941	9.70906e-09	1.8897e-08	8.66815	BTB domain containing 2
BTBD3	-0.555648	6.08477	-17.9168	7.45106e-13	2.571e-12	18.6641	BTB domain containing 3
BTBD6	-0.702312	5.68632	-22.9933	1.03655e-14	5.30094e-14	23.2307	BTB domain containing 6
BTBD7	-0.158854	6.14589	-4.52871	0.000265179	0.000358392	-1.86125	BTB domain containing 7
BTBD7	-0.158854	6.14589	-4.52871	0.000265179	0.000358392	-1.86125	BTB domain containing 7
BTBD8	2.51719	-0.959149	10.3974	5.33053e-09	1.06656e-08	10.9613	BTB domain containing 8
BTBD9	0.885305	3.69133	17.4928	1.11784e-12	3.73599e-12	18.8336	BTB domain containing 9
BTD	1.36169	5.63724	39.1206	9.46054e-19	1.75025e-17	32.9884	biotinidase
BTF3	0.211214	8.9333	8.27744	1.60059e-07	2.79161e-07	5.45362	basic transcription factor 3
BTF3L4	-0.446364	6.2599	-17.435	1.18214e-12	3.93316e-12	18.1476	basic transcription factor 3 like 4
BTF3L4P2	-0.405039	1.85897	-3.84094	0.00121298	0.00156816	-2.14319	basic transcription factor 3 like 4 pseudogene 2
BTG1	1.97532	5.66686	55.6748	1.82937e-21	1.02716e-19	39.4605	BTG anti-proliferation factor 1
BTG2	0.48767	5.7227	11.5003	1.10132e-09	2.3749e-09	11.0723	BTG anti-proliferation factor 2
BTG3	-1.42375	5.1997	-32.2001	2.91549e-17	3.14807e-16	29.5057	BTG anti-proliferation factor 3
BTG3	-1.42375	5.1997	-32.2001	2.91549e-17	3.14807e-16	29.5057	BTG anti-proliferation factor 3
BTN2A1	-1.16301	5.11109	-31.3747	4.59913e-17	4.6045e-16	29.0359	butyrophilin subfamily 2 member A1
BTN2A2	-0.867661	4.01787	-12.9865	1.56891e-10	3.74912e-10	13.5729	butyrophilin subfamily 2 member A2
BTN2A3P	-1.65504	2.5066	-17.0765	1.679e-12	5.4417e-12	18.7465	butyrophilin subfamily 2 member A3, pseudogene
BTN3A1	0.256625	4.4914	5.98302	1.2093e-05	1.80552e-05	1.69336	butyrophilin subfamily 3 member A1
BTN3A2	0.259388	5.58335	7.20034	1.11617e-06	1.81311e-06	3.87472	butyrophilin subfamily 3 member A2
BTN3A3	0.972267	4.21877	16.4573	3.12681e-12	9.65741e-12	17.6156	butyrophilin subfamily 3 member A3
BTRC	-0.0768954	5.21624	-2.22792	0.0389951	0.0451638	-6.56145	beta-transducin repeat containing E3 ubiquitin protein ligase
BUB1	-1.29674	7.11764	-41.0973	3.96115e-19	8.45159e-18	33.6889	BUB1 mitotic checkpoint serine/threonine kinase
BUB1B	-1.35372	6.7729	-46.1747	5.04578e-20	1.51587e-18	35.88	BUB1 mitotic checkpoint serine/threonine kinase B
BUB3	-0.16713	7.96954	-7.00063	1.62752e-06	2.60349e-06	3.13605	BUB3 mitotic checkpoint protein
BUD13	-0.296545	5.13047	-6.84251	2.20234e-06	3.48466e-06	3.27756	BUD13 homolog
BUD31	-0.541912	4.92448	-10.2227	6.92121e-09	1.36686e-08	9.33937	BUD31 homolog
BVES	-4.54133	2.24385	-37.803	1.73164e-18	2.86548e-17	31.9832	blood vessel epicardial substance
BVES-AS1	-4.97889	-3.74676	-15.7799	6.32352e-12	1.85859e-11	16.4821	BVES antisense RNA 1
BYSL	-0.846119	4.58533	-14.7318	1.98421e-11	5.39831e-11	15.574	bystin like
BZW1	-0.553014	8.94298	-25.8401	1.36767e-15	8.80575e-15	24.955	basic leucine zipper and W2 domains 1
BZW1P2	-0.538474	1.51236	-5.04279	8.67857e-05	0.000121445	0.62848	basic leucine zipper and W2 domains 1 pseudogene 2
BZW2	0.471156	6.09697	14.3682	2.99889e-11	7.94129e-11	14.7797	basic leucine zipper and W2 domains 2
C1D	-0.607745	4.74999	-14.5204	2.52012e-11	6.75363e-11	15.2689	C1D nuclear receptor corepressor
C1GALT1	-0.536534	5.5646	-14.2009	3.63753e-11	9.52249e-11	14.6832	core 1 synthase, glycoprotein-N-acetylgalactosamine 3-beta-galactosyltransferase 1
C1GALT1C1	1.09286	6.29754	43.2334	1.61726e-19	4.00663e-18	34.7181	C1GALT1 specific chaperone 1
C1GALT1C1	1.09286	6.29754	43.2334	1.61726e-19	4.00663e-18	34.7181	C1GALT1 specific chaperone 1
C1GALT1C1L	2.22991	-0.853962	7.8684	3.28661e-07	5.57712e-07	6.87842	C1GALT1 specific chaperone 1 like
C1QBP	0.0978126	7.62439	3.65422	0.00183577	0.00234244	-4.00873	complement C1q binding protein
C1QL1	-1.47166	2.18304	-10.9581	2.35559e-09	4.90802e-09	11.3159	complement C1q like 1
C1QL3	3.31871	-2.27477	7.03122	1.53562e-06	2.4618e-06	5.44673	complement C1q like 3
C1QL4	-1.53207	2.9866	-15.0633	1.37183e-11	3.8295e-11	16.448	complement C1q like 4
C1QTNF1	-8.38421	-2.05174	-24.9963	2.43641e-15	1.46879e-14	22.6599	C1q and TNF related 1
C1QTNF2	-6.32388	-1.66393	-18.4118	4.69134e-13	1.6811e-12	18.8755	C1q and TNF related 2
C1QTNF6	-0.833843	4.80749	-24.3314	3.89091e-15	2.21137e-14	24.456	C1q and TNF related 6
C1R	-1.97921	0.203709	-11.2485	1.56216e-09	3.31622e-09	12.1374	complement C1r
C1R	-1.97921	0.203709	-11.2485	1.56216e-09	3.31622e-09	12.1374	complement C1r
C1RL	4.43785	2.69149	33.5636	1.40678e-17	1.71088e-16	30.3703	complement C1r subcomponent like
C1RL	4.43785	2.69149	33.5636	1.40678e-17	1.71088e-16	30.3703	complement C1r subcomponent like
C1RL-AS1	4.58197	-0.141838	19.486	1.78467e-13	6.8993e-13	20.5807	C1RL antisense RNA 1
C1RL-AS1	4.58197	-0.141838	19.486	1.78467e-13	6.8993e-13	20.5807	C1RL antisense RNA 1
C1S	-1.57535	-2.29851	-2.76403	0.0128543	0.0154516	-3.32755	complement C1s
C2CD2	-0.237796	5.38187	-6.20809	7.66831e-06	1.16368e-05	1.9253	C2 calcium dependent domain containing 2
C2CD2L	-1.01607	3.84974	-18.2567	5.41646e-13	1.9219e-12	19.5544	C2CD2 like
C2CD3	0.0386139	5.72967	1.19892	0.246236	0.266817	-8.26061	C2 domain containing 3 centriole elongation regulator
C2CD4B	-4.00565	-2.57775	-8.36257	1.38174e-07	2.42185e-07	7.74696	C2 calcium dependent domain containing 4B
C2CD4C	-1.283	0.21743	-6.12421	9.08024e-06	1.3675e-05	3.31213	C2 calcium dependent domain containing 4C
C2CD5	0.992332	6.67089	35.4718	5.31675e-18	7.48898e-17	31.0188	C2 calcium dependent domain containing 5
C3AR1	-2.30833	-0.898237	-8.46991	1.14945e-07	2.02999e-07	7.93112	complement C3a receptor 1
C4A	-0.48918	-0.914805	-2.03231	0.0572785	0.0654135	-5.026	complement C4A (Rodgers blood group)
C4A	-0.48918	-0.914805	-2.03231	0.0572785	0.0654135	-5.026	complement C4A (Rodgers blood group)
C4A	-0.48918	-0.914805	-2.03231	0.0572785	0.0654135	-5.026	complement C4A (Rodgers blood group)
C4A	-0.48918	-0.914805	-2.03231	0.0572785	0.0654135	-5.026	complement C4A (Rodgers blood group)
C4A	-0.48918	-0.914805	-2.03231	0.0572785	0.0654135	-5.026	complement C4A (Rodgers blood group)
C4A	-0.48918	-0.914805	-2.03231	0.0572785	0.0654135	-5.026	complement C4A (Rodgers blood group)
C4A	-0.48918	-0.914805	-2.03231	0.0572785	0.0654135	-5.026	complement C4A (Rodgers blood group)
C4A	-0.48918	-0.914805	-2.03231	0.0572785	0.0654135	-5.026	complement C4A (Rodgers blood group)
C4BPAP1	5.56321	-3.47317	17.6406	9.69482e-13	3.27648e-12	18.0411	C4BPA pseudogene 1
C5	-0.172824	2.54056	-1.84564	0.0816018	0.0921444	-6.39507	complement C5
C8G	0.85996	-1.40437	2.44132	0.0252889	0.0297164	-4.16049	complement C8 gamma chain
CA11	1.61499	3.20876	20.0174	1.12644e-13	4.55018e-13	21.3799	carbonic anhydrase 11
CA12	-0.395283	2.89751	-5.98382	1.20732e-05	1.80274e-05	2.20248	carbonic anhydrase 12
CA13	2.35804	0.0711779	11.3238	1.40616e-09	2.99693e-09	12.2592	carbonic anhydrase 13
CA14	-1.53683	-0.970167	-7.22078	1.07423e-06	1.7476e-06	5.69365	carbonic anhydrase 14
CA2	-6.06878	-3.20431	-18.0592	6.51526e-13	2.2712e-12	18.4398	carbonic anhydrase 2
CA5B	0.00558562	2.27941	0.063283	0.950245	0.954818	-7.95077	carbonic anhydrase 5B
CA5BP1	-0.604534	1.95301	-6.38944	5.33856e-06	8.19069e-06	3.34868	carbonic anhydrase 5B pseudogene 1
CAAP1	-0.913945	4.80496	-19.9163	1.22845e-13	4.89978e-13	20.8464	caspase activity and apoptosis inhibitor 1
CAB39	-1.00949	6.57791	-37.1248	2.38288e-18	3.70233e-17	31.8717	calcium binding protein 39
CAB39L	-2.22919	2.65021	-25.6484	1.55692e-15	9.87585e-15	25.8804	calcium binding protein 39 like
CABIN1	0.413787	6.86064	14.6724	2.12143e-11	5.74762e-11	15.0239	calcineurin binding protein 1
CABIN1	0.413787	6.86064	14.6724	2.12143e-11	5.74762e-11	15.0239	calcineurin binding protein 1
CABLES1	1.25438	6.1275	41.8759	2.84297e-19	6.38511e-18	34.1586	Cdk5 and Abl enzyme substrate 1
CABLES2	-0.323851	4.48381	-7.04011	1.50994e-06	2.42182e-06	3.84785	Cdk5 and Abl enzyme substrate 2
CABP4	-7.85355	-1.99747	-24.0525	4.75232e-15	2.63833e-14	22.2081	calcium binding protein 4
CABYR	4.96765	-0.139685	22.1916	1.91356e-14	9.19672e-14	22.3581	calcium binding tyrosine phosphorylation regulated
CACFD1	-0.304677	3.37548	-4.27668	0.000461856	0.00061401	-1.6722	calcium channel flower domain containing 1
CACFD1	-0.304677	3.37548	-4.27668	0.000461856	0.00061401	-1.6722	calcium channel flower domain containing 1
CACHD1	2.34876	1.8419	20.8176	5.7507e-14	2.4805e-13	22.2924	cache domain containing 1
CACNA1A	3.02378	0.472963	17.7371	8.83892e-13	3.00845e-12	19.5011	calcium voltage-gated channel subunit alpha1 A
CACNA1G	1.24811	-1.91846	3.83572	0.00122711	0.00158567	-1.15651	calcium voltage-gated channel subunit alpha1 G
CACNA2D1	5.04271	2.64193	31.3944	4.54876e-17	4.56081e-16	29.1603	calcium voltage-gated channel auxiliary subunit alpha2delta 1
CACNA2D2	-3.73597	-2.41703	-7.22463	1.06652e-06	1.73604e-06	5.79741	calcium voltage-gated channel auxiliary subunit alpha2delta 2
CACNB1	-0.497948	2.7574	-6.66548	3.1024e-06	4.84708e-06	3.65085	calcium voltage-gated channel auxiliary subunit beta 1
CACNB3	-0.231109	5.64366	-7.8447	3.42886e-07	5.811e-07	5.08831	calcium voltage-gated channel auxiliary subunit beta 3
CACNB4	3.38752	-2.57802	7.79558	3.7443e-07	6.32584e-07	6.79579	calcium voltage-gated channel auxiliary subunit beta 4
CACNG6	3.66233	3.90559	52.4285	5.3122e-21	2.38288e-19	38.2938	calcium voltage-gated channel auxiliary subunit gamma 6
CACNG7	7.15109	1.23687	29.8854	1.07878e-16	9.59351e-16	26.6786	calcium voltage-gated channel auxiliary subunit gamma 7
CACNG8	1.69319	4.03937	28.4667	2.52669e-16	1.99816e-15	27.5175	calcium voltage-gated channel auxiliary subunit gamma 8
CACTIN	0.134854	4.81019	3.35441	0.0035634	0.00446535	-4.16042	cactin, spliceosome C complex subunit
CACTIN-AS1	-1.14722	-2.10507	-3.08164	0.00648032	0.00798358	-2.72802	CACTIN antisense RNA 1
CACUL1	-0.622718	5.99324	-23.8643	5.44567e-15	2.97158e-14	23.8469	CDK2 associated cullin domain 1
CACYBP	-0.410722	7.44686	-14.1323	3.93958e-11	1.0267e-10	14.3039	calcyclin binding protein
CACYBPP2	-0.220243	-1.21083	-0.893774	0.383337	0.407167	-6.48714	calcyclin binding protein pseudogene 2
CAD	-0.364718	6.69713	-10.526	4.40771e-09	8.90235e-09	9.4496	carbamoyl-phosphate synthetase 2, aspartate transcarbamylase, and dihydroorotase
CADM1	3.0489	-1.07066	5.79025	1.79569e-05	2.6425e-05	2.93778	cell adhesion molecule 1
CADM3	-8.09743	-2.19268	-22.7812	1.2167e-14	6.11843e-14	21.5696	cell adhesion molecule 3
CADM4	-3.3787	2.33374	-29.1455	1.67312e-16	1.40502e-15	28.0451	cell adhesion molecule 4
CADPS2	4.81662	3.44028	55.0036	2.26878e-21	1.21522e-19	38.5028	calcium dependent secretion activator 2
CAHM	-1.03449	-1.01113	-3.6023	0.00205979	0.0026211	-1.84721	colon adenocarcinoma hypermethylated
CALCOCO1	0.417041	6.42174	16.0217	4.90343e-12	1.4642e-11	16.6263	calcium binding and coiled-coil domain 1
CALCOCO2	0.00187039	6.5922	0.0670828	0.947262	0.951997	-9.14155	calcium binding and coiled-coil domain 2
CALCRL	-1.23678	5.74906	-17.9387	7.2988e-13	2.52167e-12	18.7722	calcitonin receptor like receptor
CALD1	-0.912002	9.01877	-36.1022	3.89855e-18	5.678e-17	31.1099	caldesmon 1
CALHM2	-1.34213	4.58313	-33.1678	1.733e-17	2.02718e-16	30.1665	calcium homeostasis modulator family member 2
CALM1	-0.0940678	8.75484	-4.42043	0.000336406	0.000451434	-2.41718	calmodulin 1
CALM2	-0.510951	8.94014	-20.173	9.86468e-14	4.03483e-13	20.454	calmodulin 2
CALM2P2	-0.669847	-0.635225	-2.86724	0.010307	0.0125003	-3.50221	calmodulin 2 pseudogene 2
CALM3	-0.777644	8.71875	-37.706	1.81193e-18	2.97117e-17	31.94	calmodulin 3
CALML4	-0.467731	0.779486	-3.19828	0.00502234	0.00623504	-3.20643	calmodulin like 4
CALR	-0.263604	10.2387	-14.3208	3.16681e-11	8.3574e-11	14.2632	calreticulin
CALU	-0.460451	9.93438	-25.1829	2.14092e-15	1.31055e-14	24.3927	calumenin
CAMK1	-0.462363	1.39275	-2.84518	0.0108069	0.0130832	-4.13893	calcium/calmodulin dependent protein kinase I
CAMK1D	-2.6869	-0.206514	-12.0875	4.9846e-10	1.11966e-09	13.2974	calcium/calmodulin dependent protein kinase ID
CAMK2B	0.541782	-1.42756	1.67066	0.112233	0.12529	-5.48653	calcium/calmodulin dependent protein kinase II beta
CAMK2D	0.269568	6.44569	8.45441	1.1803e-07	2.08131e-07	6.05153	calcium/calmodulin dependent protein kinase II delta
CAMK2G	-0.768795	5.60081	-25.9949	1.23263e-15	8.0316e-15	25.4822	calcium/calmodulin dependent protein kinase II gamma
CAMK2N1	0.0132238	4.94183	0.313927	0.757217	0.773632	-8.75056	calcium/calmodulin dependent protein kinase II inhibitor 1
CAMK2N2	3.20551	1.09463	15.2403	1.12963e-11	3.19669e-11	17.0439	calcium/calmodulin dependent protein kinase II inhibitor 2
CAMK4	3.81282	2.2181	28.5378	2.41873e-16	1.92306e-15	27.6318	calcium/calmodulin dependent protein kinase IV
CAMKK1	-0.06318	3.85454	-1.00157	0.32994	0.353193	-7.95932	calcium/calmodulin dependent protein kinase kinase 1
CAMKK2	-0.169122	6.36111	-5.79631	1.77339e-05	2.61062e-05	0.867566	calcium/calmodulin dependent protein kinase kinase 2
CAMKMT	0.139552	2.40127	1.37023	0.187605	0.205459	-7.05189	calmodulin-lysine N-methyltransferase
CAMLG	0.358022	6.1427	10.204	7.11836e-09	1.40427e-08	9.0366	calcium modulating ligand
CAMSAP1	0.521341	6.19617	17.8638	7.83514e-13	2.69269e-12	18.591	calmodulin regulated spectrin associated protein 1
CAMSAP2	-0.828308	6.61067	-25.5855	1.62489e-15	1.0259e-14	25.023	calmodulin regulated spectrin associated protein family member 2
CAMTA1	-1.60434	4.70465	-38.1732	1.45815e-18	2.49402e-17	32.7144	calmodulin binding transcription activator 1
CAMTA2	-0.257741	5.12154	-6.65901	3.14172e-06	4.904e-06	2.91136	calmodulin binding transcription activator 2
CAND1	-0.0996288	7.84186	-4.67412	0.000192906	0.000263051	-1.76267	cullin associated and neddylation dissociated 1
CAND2	-6.03202	0.516828	-20.0967	1.05263e-13	4.27749e-13	21.0399	cullin associated and neddylation dissociated 2 (putative)
CANT1	0.366379	7.2927	15.1685	1.22193e-11	3.43578e-11	15.5503	calcium activated nucleotidase 1
CANX	0.228448	9.93432	13.9062	5.13504e-11	1.31427e-10	13.7834	calnexin
CANX	0.228448	9.93432	13.9062	5.13504e-11	1.31427e-10	13.7834	calnexin
CAP1	-1.17585	8.55424	-63.7852	1.63398e-22	1.612e-20	41.688	cyclase associated actin cytoskeleton regulatory protein 1
CAP1P2	-1.2943	0.344617	-8.56354	9.80111e-08	1.74284e-07	7.90086	CAP1 pseudogene 2
CAP2	2.21695	2.18594	19.9213	1.22319e-13	4.88527e-13	21.5052	cyclase associated actin cytoskeleton regulatory protein 2
CAPG	-0.694278	6.19824	-22.9994	1.03188e-14	5.27868e-14	23.1423	capping actin protein, gelsolin like
CAPN1	0.409932	7.57035	17.9237	7.40307e-13	2.55661e-12	18.4671	calpain 1
CAPN10	-1.2688	4.05897	-17.7774	8.50596e-13	2.90308e-12	19.0399	calpain 10
CAPN11	0.860117	0.0277279	5.26641	5.38094e-05	7.64553e-05	1.53776	calpain 11
CAPN15	0.654319	6.33627	22.8953	1.11607e-14	5.67017e-14	23.0364	calpain 15
CAPN15	0.654319	6.33627	22.8953	1.11607e-14	5.67017e-14	23.0364	calpain 15
CAPN2	1.22509	9.65333	67.935	5.32849e-23	6.77842e-21	42.7777	calpain 2
CAPN5	0.685202	5.95088	20.5624	7.10738e-14	3.00518e-13	21.1582	calpain 5
CAPN7	0.151593	5.99817	5.18326	6.42354e-05	9.06523e-05	-0.389833	calpain 7
CAPNS1	0.0399169	8.59028	2.02597	0.0579831	0.0661764	-7.41859	calpain small subunit 1
CAPNS2	1.98699	-2.08307	4.68443	0.000188615	0.000257351	0.718829	calpain small subunit 2
CAPRIN1	-0.046793	8.50431	-2.44029	0.0253422	0.0297768	-6.64759	cell cycle associated protein 1
CAPRIN2	1.5023	5.8608	28.3082	2.78573e-16	2.1745e-15	27.0177	caprin family member 2
CAPS	-0.181988	0.710443	-1.17944	0.253707	0.274419	-6.73662	calcyphosine
CAPS2	9.1089	-0.770749	21.9488	2.31342e-14	1.08903e-13	21.2041	calcyphosine 2
CAPZA1	-0.70956	8.23476	-35.9288	4.24345e-18	6.10929e-17	31.0894	capping actin protein of muscle Z-line subunit alpha 1
CAPZA2	-0.271641	7.32194	-12.8522	1.85665e-10	4.39735e-10	12.6896	capping actin protein of muscle Z-line subunit alpha 2
CAPZB	-0.886745	7.68975	-41.3154	3.60746e-19	7.78522e-18	33.7233	capping actin protein of muscle Z-line subunit beta
CARD10	-0.000477744	6.12994	-0.014187	0.988838	0.989628	-9.06704	caspase recruitment domain family member 10
CARD11	-1.26888	3.49731	-16.6852	2.48132e-12	7.80138e-12	18.0752	caspase recruitment domain family member 11
CARD14	-0.697392	-1.72461	-2.44022	0.0253459	0.0297791	-4.09324	caspase recruitment domain family member 14
CARD16	3.05352	3.75594	33.004	1.89058e-17	2.17097e-16	30.2786	caspase recruitment domain family member 16
CARD6	1.4904	5.52553	41.6566	3.1195e-19	6.8921e-18	34.1645	caspase recruitment domain family member 6
CARD8	0.663485	7.13721	30.2952	8.49763e-17	7.82618e-16	28.0511	caspase recruitment domain family member 8
CARD8-AS1	-0.120755	4.35526	-2.85228	0.0106435	0.0128937	-5.09393	CARD8 antisense RNA 1
CARD9	1.26805	-0.637137	5.84204	1.61401e-05	2.38332e-05	2.91014	caspase recruitment domain family member 9
CARF	0.0201153	2.58185	0.2603	0.797612	0.811923	-8.01863	calcium responsive transcription factor
CARHSP1	-0.534188	5.53295	-13.6814	6.70785e-11	1.6827e-10	14.048	calcium regulated heat stable protein 1
CARM1	0.0291728	6.38934	0.993957	0.33353	0.356871	-8.60415	coactivator associated arginine methyltransferase 1
CARNMT1	0.070521	4.61121	2.00425	0.0604595	0.0688772	-6.79664	carnosine N-methyltransferase 1
CARNS1	-5.2291	-2.85225	-13.1452	1.28787e-10	3.11133e-10	14.1173	carnosine synthase 1
CARS2	-0.765995	4.75566	-18.8196	3.23146e-13	1.19261e-12	19.8397	cysteinyl-tRNA synthetase 2, mitochondrial
CASC15	3.90266	-0.0251416	15.6665	7.13351e-12	2.08014e-11	17.3667	cancer susceptibility 15
CASC18	3.52475	-2.28534	7.92222	2.98603e-07	5.08753e-07	7.01655	cancer susceptibility 18
CASC2	2.08258	-0.590236	7.83985	3.45869e-07	5.85973e-07	6.79347	cancer susceptibility 2
CASC3	-0.513705	7.34383	-22.1957	1.90744e-14	9.17273e-14	22.3388	CASC3 exon junction complex subunit
CASC8	2.66385	-0.158096	11.5257	1.06342e-09	2.29531e-09	12.5494	cancer susceptibility 8
CASC9	8.43957	-2.03585	27.8655	3.66879e-16	2.76697e-15	23.8293	cancer susceptibility 9
CASD1	0.67629	4.70713	15.7225	6.72108e-12	1.96762e-11	16.6669	CAS1 domain containing 1
CASK	0.953164	5.3552	23.8757	5.40076e-15	2.95102e-14	23.9901	calcium/calmodulin dependent serine protein kinase
CASKIN1	-3.60422	-1.24158	-9.91378	1.10706e-08	2.14241e-08	10.2256	CASK interacting protein 1
CASKIN2	0.223752	5.83262	7.92032	2.99615e-07	5.10423e-07	5.18976	CASK interacting protein 2
CASP1	3.44962	2.40794	34.3365	9.42596e-18	1.22103e-16	30.7942	caspase 1
CASP10	-0.560591	4.07114	-12.8383	1.88949e-10	4.468e-10	13.3507	caspase 10
CASP12	4.43832	-0.239006	13.292	1.07502e-10	2.62162e-10	14.7308	caspase 12 (gene/pseudogene)
CASP2	-0.508509	5.96998	-13.8886	5.24284e-11	1.33807e-10	14.2175	caspase 2
CASP3	-0.408037	6.84525	-17.8075	8.26583e-13	2.82757e-12	18.4358	caspase 3
CASP4	2.1382	5.94914	60.8298	3.79628e-22	2.95765e-20	41.0457	caspase 4
CASP6	-0.514876	4.21515	-10.2148	7.00437e-09	1.38228e-08	9.52818	caspase 6
CASP7	-0.591593	5.83407	-17.9979	6.90163e-13	2.39717e-12	18.7915	caspase 7
CASP8	2.54486	4.64031	57.7376	9.58951e-22	6.0288e-20	40.1616	caspase 8
CASP8AP2	-0.696971	6.18193	-21.9855	2.2477e-14	1.06313e-13	22.3275	caspase 8 associated protein 2
CASP8AP2	-0.696971	6.18193	-21.9855	2.2477e-14	1.06313e-13	22.3275	caspase 8 associated protein 2
CASP9	0.713222	3.24322	10.4373	5.02466e-09	1.00846e-08	10.1778	caspase 9
CAST	0.347885	8.19539	11.4522	1.17678e-09	2.52857e-09	10.6626	calpastatin
CASZ1	-4.90566	0.352409	-18.365	4.89856e-13	1.74843e-12	19.8319	castor zinc finger 1
CAT	0.0967112	5.62317	3.12957	0.00583706	0.00721184	-4.84617	catalase
CATSPER1	2.27592	2.92916	22.1929	1.91166e-14	9.1903e-14	23.3	cation channel sperm associated 1
CATSPER2	-1.06269	0.597842	-7.60344	5.29961e-07	8.847e-07	6.11324	cation channel sperm associated 2
CATSPER2P1	-0.64463	-0.747176	-2.40296	0.0273619	0.0320782	-4.39354	cation channel sperm associated 2 pseudogene 1
CATSPERG	2.71487	-1.18289	9.85214	1.21735e-08	2.3458e-08	10.1494	cation channel sperm associated auxiliary subunit gamma
CAV1	0.969668	10.6281	53.5604	3.63674e-21	1.77296e-19	38.2948	caveolin 1
CAV2	-0.207338	7.54168	-9.06404	4.25864e-08	7.81422e-08	6.97347	caveolin 2
CBARP	-0.0065227	2.48803	-0.0787684	0.938093	0.943482	-8.01952	CACN subunit beta associated regulatory protein
CBFA2T2	0.864691	5.11298	20.2408	9.31375e-14	3.83648e-13	21.0568	CBFA2/RUNX1 partner transcriptional co-repressor 2
CBFB	-0.707591	7.13769	-30.3838	8.07369e-17	7.49509e-16	28.1055	core-binding factor subunit beta
CBL	-0.50487	6.97835	-11.8411	6.92552e-10	1.52844e-09	11.3517	Cbl proto-oncogene
CBLB	2.41569	3.37834	26.7927	7.27926e-16	5.03947e-15	26.583	Cbl proto-oncogene B
CBLL1	-0.179073	5.41476	-5.26491	5.39807e-05	7.6692e-05	-0.0899648	Cbl proto-oncogene like 1
CBLN3	0.334355	0.85039	2.27042	0.0358111	0.0416122	-5.10154	cerebellin 3 precursor
CBR1	-0.134865	5.11255	-3.6938	0.00168148	0.00214961	-3.49694	carbonyl reductase 1
CBR3	0.384664	0.456677	2.15454	0.0451137	0.0519914	-5.19236	carbonyl reductase 3
CBR3-AS1	-0.417123	-0.600269	-2.11913	0.0483693	0.0555742	-4.95577	CBR3 antisense RNA 1
CBR4	1.13907	4.98669	29.2461	1.57525e-16	1.33038e-15	27.7758	carbonyl reductase 4
CBS	-1.7884	1.68248	-3.89311	0.00108034	0.00140247	-1.90527	cystathionine beta-synthase
CBSL	-4.31105	-1.14795	-7.3386	8.6239e-07	1.4157e-06	5.98947	cystathionine beta-synthase like
CBWD1	-1.77479	4.31245	-42.734	1.98618e-19	4.72132e-18	34.8136	COBW domain containing 1
CBWD2	-0.608452	4.41798	-15.0884	1.33434e-11	3.73639e-11	16.0268	COBW domain containing 2
CBWD3	-1.36568	2.34542	-8.98428	4.85368e-08	8.86113e-08	8.12436	COBW domain containing 3
CBWD5	-0.464408	3.62719	-6.84254	2.2022e-06	3.48466e-06	3.726	COBW domain containing 5
CBX1	-0.665129	7.63472	-24.4894	3.4775e-15	2.00439e-14	24.0986	chromobox 1
CBX2	2.25698	4.5674	49.4777	1.48376e-20	5.47846e-19	37.4292	chromobox 2
CBX3	-0.583024	8.24328	-29.618	1.26266e-16	1.09187e-15	27.5247	chromobox 3
CBX3P2	0.144684	-1.29806	0.542457	0.594213	0.616122	-6.72183	chromobox 3 pseudogene 2
CBX3P9	-0.441365	0.403221	-2.70613	0.0145373	0.0174014	-4.11919	chromobox 3 pseudogene 9
CBX4	1.01495	4.8033	25.7769	1.42719e-15	9.14202e-15	25.5109	chromobox 4
CBX5	-0.349424	8.48592	-12.3755	3.41689e-10	7.81751e-10	11.9312	chromobox 5
CBX6	-0.460654	6.69486	-17.1261	1.59886e-12	5.20062e-12	17.7637	chromobox 6
CBX7	-0.425288	2.61204	-5.24865	5.58802e-05	7.9287e-05	0.724691	chromobox 7
CBX8	0.93069	2.76511	10.5786	4.0797e-09	8.27167e-09	10.5484	chromobox 8
CBY1	-0.0749698	3.53091	-1.0713	0.298308	0.320553	-7.78153	chibby family member 1, beta catenin antagonist
CC2D1A	-0.165393	5.49647	-4.75519	0.000161665	0.000221675	-1.22864	coiled-coil and C2 domain containing 1A
CC2D1A	-0.165393	5.49647	-4.75519	0.000161665	0.000221675	-1.22864	coiled-coil and C2 domain containing 1A
CC2D1B	-0.0975142	5.34921	-3.16768	0.00537045	0.00665502	-4.70256	coiled-coil and C2 domain containing 1B
CC2D2A	2.22138	3.65266	32.5659	2.39086e-17	2.64833e-16	30.0228	coiled-coil and C2 domain containing 2A
CCAR1	-0.128153	7.05831	-4.42847	0.000330506	0.000443736	-2.2222	cell division cycle and apoptosis regulator 1
CCAR2	0.189837	6.59602	6.17119	8.25919e-06	1.24986e-05	1.61804	cell cycle and apoptosis regulator 2
CCBE1	-1.20061	6.72432	-47.9398	2.5964e-20	8.68114e-19	36.5738	collagen and calcium binding EGF domains 1
CCDC102A	0.341022	4.10831	8.14196	2.02645e-07	3.50507e-07	6.04697	coiled-coil domain containing 102A
CCDC102B	6.04526	0.515501	21.3568	3.70503e-14	1.66747e-13	21.9233	coiled-coil domain containing 102B
CCDC106	-1.0996	3.98971	-18.1772	5.83322e-13	2.05367e-12	19.4432	coiled-coil domain containing 106
CCDC107	-0.955911	0.277985	-5.36593	4.35746e-05	6.22609e-05	1.69237	coiled-coil domain containing 107
CCDC110	2.4195	-1.24177	7.90715	3.06719e-07	5.21816e-07	6.98221	coiled-coil domain containing 110
CCDC112	1.1354	4.41668	23.0475	9.9525e-15	5.1122e-14	23.5825	coiled-coil domain containing 112
CCDC113	3.34728	0.0299095	13.1067	1.3508e-10	3.25468e-10	14.5783	coiled-coil domain containing 113
CCDC115	0.154907	4.81121	4.06512	0.000737625	0.00096736	-2.5918	coiled-coil domain containing 115
CCDC117	-0.639849	5.93149	-18.978	2.80147e-13	1.04649e-12	19.7209	coiled-coil domain containing 117
CCDC12	-0.324961	4.96646	-8.12233	2.09732e-07	3.62264e-07	5.76317	coiled-coil domain containing 12
CCDC120	-1.32613	2.7021	-13.7844	5.93243e-11	1.50046e-10	14.9898	coiled-coil domain containing 120
CCDC121	0.842254	2.12584	7.44808	7.0436e-07	1.16426e-06	5.39157	coiled-coil domain containing 121
CCDC122	-1.10914	1.45793	-9.09162	4.07101e-08	7.48934e-08	8.54019	coiled-coil domain containing 122
CCDC124	-0.166305	6.49665	-6.17973	8.11848e-06	1.22902e-05	1.65104	coiled-coil domain containing 124
CCDC125	-0.366628	3.7539	-6.56121	3.80378e-06	5.89875e-06	3.11782	coiled-coil domain containing 125
CCDC125	-0.366628	3.7539	-6.56121	3.80378e-06	5.89875e-06	3.11782	coiled-coil domain containing 125
CCDC126	0.0208429	3.30528	0.340883	0.737172	0.754644	-8.23333	coiled-coil domain containing 126
CCDC127	0.126012	4.96152	2.88989	0.00981705	0.0119234	-5.19107	coiled-coil domain containing 127
CCDC134	-1.16683	2.36812	-10.8757	2.65054e-09	5.49023e-09	11.1251	coiled-coil domain containing 134
CCDC136	1.51069	2.72199	16.2275	3.95902e-12	1.20158e-11	17.801	coiled-coil domain containing 136
CCDC137	0.0228058	5.5535	0.803523	0.432245	0.456258	-8.61805	coiled-coil domain containing 137
CCDC138	-1.24186	3.52354	-18.4416	4.56416e-13	1.63986e-12	19.8306	coiled-coil domain containing 138
CCDC14	0.00123249	6.17527	0.0325585	0.974388	0.976492	-9.07465	coiled-coil domain containing 14
CCDC142	-0.463673	3.0862	-6.85616	2.1453e-06	3.39738e-06	3.92585	coiled-coil domain containing 142
CCDC144B	-9.01505	-1.41607	-25.1152	2.24346e-15	1.36358e-14	22.7666	coiled-coil domain containing 144B (pseudogene)
CCDC144NL	7.40451	-2.55181	26.4041	9.39035e-16	6.30929e-15	23.1475	CCDC144A N-terminal pseudogene
CCDC144NL-AS1	10.0348	-0.919627	29.6035	1.27356e-16	1.10012e-15	24.5366	CCDC144NL antisense RNA 1
CCDC144NL-AS1	10.0348	-0.919627	29.6035	1.27356e-16	1.10012e-15	24.5366	CCDC144NL antisense RNA 1
CCDC146	1.34713	-0.319063	6.907	1.94595e-06	3.09462e-06	4.98886	coiled-coil domain containing 146
CCDC149	-6.56801	-1.53965	-15.7384	6.6084e-12	1.93603e-11	16.7656	coiled-coil domain containing 149
CCDC15	-0.665737	3.7112	-12.5238	2.82069e-10	6.51663e-10	13.0427	coiled-coil domain containing 15
CCDC150	-1.66582	2.53755	-17.1632	1.54146e-12	5.02596e-12	18.8289	coiled-coil domain containing 150
CCDC152	5.42137	-1.28341	16.5286	2.90768e-12	9.03027e-12	17.4439	coiled-coil domain containing 152
CCDC153	0.290407	0.425304	1.90308	0.0732882	0.08301	-5.6195	coiled-coil domain containing 153
CCDC154	0.117691	-1.4425	0.437625	0.666908	0.687295	-6.73919	coiled-coil domain containing 154
CCDC157	-0.342284	0.306509	-1.83196	0.0836997	0.0944151	-5.69968	coiled-coil domain containing 157
CCDC159	1.19235	3.0645	15.8303	5.99544e-12	1.76695e-11	17.2668	coiled-coil domain containing 159
CCDC167	-1.19148	3.99848	-22.842	1.16189e-14	5.87353e-14	23.5297	coiled-coil domain containing 167
CCDC169	1.19869	-0.0794561	5.87404	1.51128e-05	2.2369e-05	2.85842	coiled-coil domain containing 169
CCDC17	-0.921778	-0.674268	-3.33658	0.00370624	0.004639	-2.50169	coiled-coil domain containing 17
CCDC171	1.48676	1.80617	13.6549	6.92422e-11	1.73297e-10	15.051	coiled-coil domain containing 171
CCDC174	0.605213	4.70877	13.5922	7.46546e-11	1.859e-10	14.1407	coiled-coil domain containing 174
CCDC178	8.13581	-2.18692	24.4668	3.53356e-15	2.03383e-14	22.3969	coiled-coil domain containing 178
CCDC18	-1.02349	4.63259	-25.2499	2.04435e-15	1.25663e-14	25.1781	coiled-coil domain containing 18
CCDC180	-0.18852	-1.48952	-0.704991	0.489915	0.513238	-6.57112	coiled-coil domain containing 180
CCDC181	2.93154	-0.698792	11.6416	9.07476e-10	1.97361e-09	12.69	coiled-coil domain containing 181
CCDC183	0.576471	-0.587967	2.42031	0.0264052	0.03099	-4.4024	coiled-coil domain containing 183
CCDC183-AS1	1.66322	-0.35371	6.91478	1.91718e-06	3.05037e-06	5.01932	CCDC183 antisense RNA 1
CCDC184	4.99843	-0.398225	14.9472	1.55994e-11	4.32274e-11	16.4345	coiled-coil domain containing 184
CCDC186	-0.480756	5.15208	-10.8627	2.70054e-09	5.586e-09	10.2632	coiled-coil domain containing 186
CCDC22	-0.0656992	3.91732	-1.18071	0.253217	0.273962	-7.78618	coiled-coil domain containing 22
CCDC24	2.13184	1.78759	12.6917	2.27539e-10	5.31338e-10	13.8641	coiled-coil domain containing 24
CCDC25	-0.647073	5.43581	-15.4989	8.53602e-12	2.45439e-11	16.2356	coiled-coil domain containing 25
CCDC28A	-0.265339	4.23975	-4.91475	0.00011437	0.000158627	-0.533455	coiled-coil domain containing 28A
CCDC28B	-1.72074	2.89145	-21.6777	2.86598e-14	1.31901e-13	22.8648	coiled-coil domain containing 28B
CCDC30	0.707929	-0.471703	3.76343	0.00144072	0.0018501	-1.63041	coiled-coil domain containing 30
CCDC34	0.433527	6.02404	12.4675	3.0329e-10	6.98476e-10	12.3646	coiled-coil domain containing 34
CCDC39	-0.257306	1.56584	-2.06603	0.0536553	0.0614395	-5.69799	coiled-coil domain containing 39
CCDC39	-0.257306	1.56584	-2.06603	0.0536553	0.0614395	-5.69799	coiled-coil domain containing 39
CCDC40	1.4908	0.785954	9.07019	4.21604e-08	7.73955e-08	8.67818	coiled-coil domain containing 40
CCDC43	-0.488463	4.44972	-11.3899	1.28273e-09	2.74465e-09	11.2332	coiled-coil domain containing 43
CCDC47	0.352198	7.11954	14.4775	2.64627e-11	7.06612e-11	14.7586	coiled-coil domain containing 47
CCDC50	-0.477822	7.40486	-20.6257	6.74223e-14	2.86567e-13	21.0044	coiled-coil domain containing 50
CCDC51	0.333676	4.04702	5.95139	1.28991e-05	1.9213e-05	1.76381	coiled-coil domain containing 51
CCDC57	0.260232	3.61448	3.90041	0.00106296	0.00138057	-2.58917	coiled-coil domain containing 57
CCDC59	-0.262951	5.19861	-6.45293	4.70768e-06	7.2494e-06	2.47379	coiled-coil domain containing 59
CCDC6	-0.123698	6.34024	-4.30224	0.000436511	0.000580932	-2.39941	coiled-coil domain containing 6
CCDC61	-1.31459	3.07843	-17.6545	9.56606e-13	3.23632e-12	19.1787	coiled-coil domain containing 61
CCDC62	1.26287	-1.84614	4.3965	0.000354605	0.000474995	0.0460892	coiled-coil domain containing 62
CCDC65	0.633599	0.777571	3.97939	0.000892071	0.00116438	-1.4972	coiled-coil domain containing 65
CCDC66	-0.32657	4.3243	-7.26527	9.88502e-07	1.6141e-06	4.33478	coiled-coil domain containing 66
CCDC68	1.72316	4.81833	38.1127	1.49951e-18	2.5567e-17	32.6705	coiled-coil domain containing 68
CCDC69	1.82999	5.68419	43.0952	1.7115e-19	4.18445e-18	34.7764	coiled-coil domain containing 69
CCDC7	2.71806	-2.02017	6.85084	2.16734e-06	3.43162e-06	5.1038	coiled-coil domain containing 7
CCDC71	-0.586927	4.51725	-14.3479	3.06972e-11	8.11695e-11	15.1255	coiled-coil domain containing 71
CCDC71L	1.47807	4.90324	34.2348	9.93094e-18	1.2773e-16	30.6859	coiled-coil domain containing 71 like
CCDC74A	-7.23114	-1.52884	-18.9423	2.89267e-13	1.07808e-12	19.2817	coiled-coil domain containing 74A
CCDC74B	-2.34997	-0.735849	-9.07393	4.19033e-08	7.69495e-08	8.92454	coiled-coil domain containing 74B
CCDC77	-0.261724	4.88942	-6.66464	3.1075e-06	4.85412e-06	2.98378	coiled-coil domain containing 77
CCDC78	0.816202	0.270314	3.33809	0.00369389	0.00462425	-2.74993	coiled-coil domain containing 78
CCDC8	-6.4073	-3.0336	-21.0736	4.66147e-14	2.05476e-13	20.4278	coiled-coil domain containing 8
CCDC80	0.361566	8.12517	12.9566	1.62865e-10	3.8839e-10	12.744	coiled-coil domain containing 80
CCDC81	0.714691	-0.824257	2.16699	0.0440174	0.0507686	-4.80881	coiled-coil domain containing 81
CCDC82	-0.342798	5.89341	-10.4638	4.83092e-09	9.71133e-09	9.48826	coiled-coil domain containing 82
CCDC85A	-0.0469326	0.942753	-0.30359	0.764951	0.780725	-7.46707	coiled-coil domain containing 85A
CCDC85B	0.81071	6.90589	23.1951	8.91154e-15	4.63026e-14	23.1941	coiled-coil domain containing 85B
CCDC85C	0.434477	6.05585	12.7797	2.03469e-10	4.7884e-10	12.7774	coiled-coil domain containing 85C
CCDC86	0.960024	4.96134	24.1278	4.50139e-15	2.51445e-14	24.2706	coiled-coil domain containing 86
CCDC87	1.41883	-1.53904	4.75357	0.000162237	0.000222421	0.770162	coiled-coil domain containing 87
CCDC88A	-0.801936	7.09924	-22.8783	1.13044e-14	5.73784e-14	22.9202	coiled-coil domain containing 88A
CCDC88B	0.726252	1.85911	6.9495	1.79407e-06	2.85924e-06	4.50294	coiled-coil domain containing 88B
CCDC88C	0.736479	5.40974	19.2858	2.12899e-13	8.1053e-13	20.1171	coiled-coil domain containing 88C
CCDC9	-0.388465	4.38895	-9.08402	4.1218e-08	7.57766e-08	7.62315	coiled-coil domain containing 9
CCDC90B	1.23978	5.84166	31.5194	4.24239e-17	4.29862e-16	28.9796	coiled-coil domain containing 90B
CCDC91	1.44365	4.59851	32.9026	1.99565e-17	2.27716e-16	30.0205	coiled-coil domain containing 91
CCDC92	-0.368909	5.46791	-10.3764	5.49985e-09	1.09909e-08	9.44178	coiled-coil domain containing 92
CCDC92	-0.368909	5.46791	-10.3764	5.49985e-09	1.09909e-08	9.44178	coiled-coil domain containing 92
CCDC93	-0.718704	5.84304	-23.7406	5.95895e-15	3.23001e-14	23.7819	coiled-coil domain containing 93
CCDC96	0.618096	1.13261	3.82872	0.00124635	0.00160912	-1.93725	coiled-coil domain containing 96
CCDC97	0.633901	5.26961	18.83	3.20114e-13	1.18249e-12	19.7176	coiled-coil domain containing 97
CCHCR1	-1.33652	4.94167	-27.1729	5.69321e-16	4.07304e-15	26.457	coiled-coil alpha-helical rod protein 1
CCHCR1	-1.33652	4.94167	-27.1729	5.69321e-16	4.07304e-15	26.457	coiled-coil alpha-helical rod protein 1
CCHCR1	-1.33652	4.94167	-27.1729	5.69321e-16	4.07304e-15	26.457	coiled-coil alpha-helical rod protein 1
CCHCR1	-1.33652	4.94167	-27.1729	5.69321e-16	4.07304e-15	26.457	coiled-coil alpha-helical rod protein 1
CCHCR1	-1.33652	4.94167	-27.1729	5.69321e-16	4.07304e-15	26.457	coiled-coil alpha-helical rod protein 1
CCHCR1	-1.33652	4.94167	-27.1729	5.69321e-16	4.07304e-15	26.457	coiled-coil alpha-helical rod protein 1
CCIN	-5.41421	-1.11745	-13.3203	1.03836e-10	2.53641e-10	14.4474	calicin
CCL2	4.94189	2.07184	24.0875	4.63378e-15	2.58043e-14	24.67	C-C motif chemokine ligand 2
CCL23	7.5412	-2.48528	25.4968	1.72606e-15	1.08056e-14	22.7906	C-C motif chemokine ligand 23
CCL23	7.5412	-2.48528	25.4968	1.72606e-15	1.08056e-14	22.7906	C-C motif chemokine ligand 23
CCL5	1.68177	-0.473065	7.2516	1.01406e-06	1.65417e-06	5.68306	C-C motif chemokine ligand 5
CCL5	1.68177	-0.473065	7.2516	1.01406e-06	1.65417e-06	5.68306	C-C motif chemokine ligand 5
CCM2	-0.815647	5.66511	-24.4418	3.59702e-15	2.06487e-14	24.3483	CCM2 scaffold protein
CCM2L	4.11013	3.12974	38.5691	1.21542e-18	2.15287e-17	32.8633	CCM2 like scaffold protein
CCNA2	-1.68161	7.24853	-62.3052	2.4799e-22	2.18271e-20	41.3566	cyclin A2
CCNB1	-0.935295	8.01371	-38.9329	1.02985e-18	1.87574e-17	32.5954	cyclin B1
CCNB1IP1	0.661793	5.15444	20.0599	1.08621e-13	4.40298e-13	20.8789	cyclin B1 interacting protein 1
CCNB2	-1.40001	6.73596	-46.1273	5.13837e-20	1.53238e-18	35.8665	cyclin B2
CCNB3	1.47474	-0.324531	7.23084	1.05419e-06	1.71671e-06	5.61456	cyclin B3
CCNC	-0.69023	5.73089	-20.2361	9.35087e-14	3.84884e-13	20.9129	cyclin C
CCND1	2.59759	8.2044	102.822	3.32865e-26	2.25835e-23	50.4304	cyclin D1
CCND3	-2.10073	5.94384	-66.9445	6.91871e-23	8.16358e-21	42.7782	cyclin D3
CCNDBP1	-0.379836	4.96204	-9.85284	1.21604e-08	2.34383e-08	8.73606	cyclin D1 binding protein 1
CCNE1	1.14333	3.4352	17.8161	8.19854e-13	2.80751e-12	19.2369	cyclin E1
CCNE2	-2.09217	3.87594	-31.0524	5.51258e-17	5.37493e-16	29.1373	cyclin E2
CCNF	-0.656531	5.96757	-20.3346	8.60389e-14	3.57065e-13	20.9545	cyclin F
CCNG1	-0.150822	7.06331	-4.87127	0.000125652	0.000173689	-1.2401	cyclin G1
CCNG2	0.617925	5.29322	18.2616	5.39194e-13	1.91404e-12	19.1647	cyclin G2
CCNH	-0.31109	5.12657	-7.02848	1.54361e-06	2.47364e-06	3.64718	cyclin H
CCNI	-0.445595	8.33107	-17.1715	1.52895e-12	4.98815e-12	17.629	cyclin I
CCNI2	-3.47794	-2.66528	-7.69095	4.52134e-07	7.59371e-07	6.61598	cyclin I family member 2
CCNJ	0.308268	4.28333	6.67014	3.07435e-06	4.80558e-06	3.17073	cyclin J
CCNJL	1.25403	3.26638	20.4042	8.11428e-14	3.38635e-13	21.6881	cyclin J like
CCNK	0.103656	4.22259	1.97131	0.0643966	0.0732498	-6.73562	cyclin K
CCNL1	0.00191552	6.13321	0.0315154	0.975208	0.977189	-9.0672	cyclin L1
CCNL2	-1.3461	6.48524	-11.9293	6.15263e-10	1.36769e-09	11.5674	cyclin L2
CCNO	1.67467	1.23567	11.697	8.41576e-10	1.83692e-09	12.6074	cyclin O
CCNT1	0.188799	5.88572	5.7591	1.91501e-05	2.813e-05	0.873685	cyclin T1
CCNT2	0.534915	5.69336	19.4822	1.79075e-13	6.9195e-13	20.234	cyclin T2
CCNT2-AS1	-0.38923	-1.19356	-1.56012	0.136289	0.151006	-5.70675	CCNT2 antisense RNA 1
CCNY	0.223914	7.42667	11.1471	1.80143e-09	3.80252e-09	10.2949	cyclin Y
CCNYL1	-0.316784	5.46251	-10.1778	7.40556e-09	1.45845e-08	9.13095	cyclin Y like 1
CCNYL2	6.1654	-2.53522	15.2244	1.14943e-11	3.24709e-11	16.2332	cyclin Y like 2 (pseudogene)
CCP110	-0.266307	6.15739	-7.6514	4.85717e-07	8.13173e-07	4.62722	centriolar coiled-coil protein 110
CCPG1	1.3372	4.35179	24.4278	3.63278e-15	2.08284e-14	24.6608	cell cycle progression 1
CCR10	-0.781621	-0.0259733	-4.69615	0.000183856	0.000251004	0.311852	C-C motif chemokine receptor 10
CCRL2	1.98709	0.876959	13.3654	9.82661e-11	2.40829e-10	14.8609	C-C motif chemokine receptor like 2
CCS	-0.0791351	4.37779	-1.41601	0.173989	0.191023	-7.63605	copper chaperone for superoxide dismutase
CCSAP	-1.19445	4.45465	-26.1259	1.12931e-15	7.42374e-15	25.8476	centriole, cilia and spindle associated protein
CCSER2	-0.485067	6.5623	-15.6081	7.59229e-12	2.20091e-11	16.1466	coiled-coil serine rich protein 2
CCT2	0.109607	8.14314	4.02103	0.000813377	0.00106396	-3.24768	chaperonin containing TCP1 subunit 2
CCT3	-0.160235	8.74722	-7.50835	6.30514e-07	1.04772e-06	4.04435	chaperonin containing TCP1 subunit 3
CCT4	-0.214699	8.146	-9.88019	1.16579e-08	2.25178e-08	8.26584	chaperonin containing TCP1 subunit 4
CCT5	-0.502551	8.32082	-19.3915	1.9393e-13	7.4423e-13	19.8016	chaperonin containing TCP1 subunit 5
CCT6A	-0.453467	8.56287	-20.7858	5.90374e-14	2.53978e-13	21.0294	chaperonin containing TCP1 subunit 6A
CCT6B	0.264136	-0.989735	1.03859	0.312862	0.335595	-6.40398	chaperonin containing TCP1 subunit 6B
CCT6P1	-0.295457	1.74556	-2.83075	0.0111463	0.0134735	-4.28512	chaperonin containing TCP1 subunit 6 pseudogene 1
CCT6P3	-1.09705	0.729892	-7.05464	1.46891e-06	2.35927e-06	5.03816	chaperonin containing TCP1 subunit 6 pseudogene 3
CCT7	-0.190554	8.56118	-7.88253	3.20479e-07	5.44202e-07	4.7664	chaperonin containing TCP1 subunit 7
CCT8	-0.390949	8.20517	-16.7874	2.23879e-12	7.09226e-12	17.2401	chaperonin containing TCP1 subunit 8
CCT8P1	0.0293018	1.01009	0.252399	0.803617	0.817269	-7.50357	chaperonin containing TCP1 subunit 8 pseudogene 1
CCZ1	-0.770034	4.27433	-10.8019	2.94808e-09	6.06643e-09	10.424	CCZ1 homolog, vacuolar protein trafficking and biogenesis associated
CCZ1B	-0.149062	4.34146	-3.60287	0.00205715	0.00261814	-3.47888	CCZ1 homolog B, vacuolar protein trafficking and biogenesis associated
CD109	1.29403	7.34622	43.9739	1.1976e-19	3.13905e-18	34.9141	CD109 molecule
CD14	-3.67697	-2.66506	-8.64256	8.57489e-08	1.53148e-07	8.1917	CD14 molecule
CD151	0.439107	8.14249	14.2855	3.29865e-11	8.68282e-11	14.4192	CD151 molecule (Raph blood group)
CD160	-1.1018	-1.35953	-4.35009	0.000392788	0.000524415	-0.143204	CD160 molecule
CD163L1	7.97375	2.87756	48.6416	2.00691e-20	6.96771e-19	34.2148	CD163 molecule like 1
CD164	-0.105798	8.53536	-4.45454	0.000312089	0.000419944	-2.31985	CD164 molecule
CD177	5.34489	-2.16922	12.4524	3.09275e-10	7.11489e-10	13.398	CD177 molecule
CD180	-6.26205	-2.23336	-13.9504	4.87431e-11	1.25147e-10	15.0344	CD180 molecule
CD1D	5.37642	-3.00538	12.1757	4.43713e-10	1.00222e-09	13.0286	CD1d molecule
CD200	-9.22738	-1.6276	-29.9013	1.0688e-16	9.52694e-16	24.5934	CD200 molecule
CD207	3.24139	-2.04396	6.22813	7.36604e-06	1.11927e-05	3.91823	CD207 molecule
CD226	-0.52512	-2.14523	-1.26149	0.223371	0.243043	-5.87892	CD226 molecule
CD27-AS1	0.0506568	1.73022	0.516779	0.611655	0.6334	-7.63027	CD27 antisense RNA 1
CD274	-2.91464	3.46098	-43.0355	1.75396e-19	4.2563e-18	34.9114	CD274 molecule
CD276	-0.360424	5.97547	-9.3576	2.64873e-08	4.95283e-08	7.69375	CD276 molecule
CD2AP	-0.697335	6.47748	-25.3843	1.86399e-15	1.1558e-14	24.8956	CD2 associated protein
CD2BP2	0.347236	6.66202	12.8138	1.94891e-10	4.59781e-10	12.7229	CD2 cytoplasmic tail binding protein 2
CD300C	5.2085	-3.64897	13.0026	1.53762e-10	3.67977e-10	13.8826	CD300c molecule
CD300E	6.44639	-3.03265	21.4695	3.38421e-14	1.53496e-13	20.6506	CD300e molecule
CD302	-2.35907	1.0233	-15.7131	6.78831e-12	1.98659e-11	17.5464	CD302 molecule
CD320	0.982014	5.95385	30.4118	7.94446e-17	7.38354e-16	28.2945	CD320 molecule
CD33	8.05718	0.143284	25.4181	1.82144e-15	1.132e-14	23.0579	CD33 molecule
CD34	-0.889398	6.22939	-23.6067	6.57231e-15	3.53308e-14	23.6153	CD34 molecule
CD36	0.630535	-0.148482	3.11456	0.00603146	0.0074475	-3.11541	CD36 molecule
CD37	0.200111	2.84161	2.31454	0.0327608	0.0381931	-5.66901	CD37 molecule
CD38	-0.893887	-1.42165	-2.6893	0.0150649	0.0180157	-3.67124	CD38 molecule
CD40	6.83058	1.73681	27.037	6.21338e-16	4.39116e-15	25.8998	CD40 molecule
CD44	1.56431	8.29929	67.5951	5.82559e-23	7.29677e-21	42.7768	CD44 molecule (Indian blood group)
CD46	0.154027	8.18417	6.4275	4.95056e-06	7.61333e-06	1.96245	CD46 molecule
CD47	1.52843	6.67444	55.5033	1.93238e-21	1.07024e-19	39.2822	CD47 molecule
CD53	4.75212	-2.16608	11.6125	9.44266e-10	2.04952e-09	12.3868	CD53 molecule
CD55	0.753015	6.40343	21.0769	4.64906e-14	2.05039e-13	21.5288	CD55 molecule (Cromer blood group)
CD58	-0.605241	4.67689	-13.6792	6.72597e-11	1.68646e-10	14.2599	CD58 molecule
CD59	0.884371	10.8621	45.2859	7.11822e-20	2.02434e-18	35.1565	CD59 molecule (CD59 blood group)
CD63	0.0174449	8.91419	0.653577	0.521717	0.545118	-9.17769	CD63 molecule
CD70	5.03652	2.0381	36.539	3.15401e-18	4.74208e-17	31.1568	CD70 molecule
CD74	3.16445	-0.1785	14.8427	1.75243e-11	4.81031e-11	16.5361	CD74 molecule
CD79B	-0.956883	-0.820336	-4.23657	0.000504654	0.000669541	-0.505186	CD79b molecule
CD81	-0.0175593	8.13156	-0.938958	0.360287	0.383761	-8.86958	CD81 molecule
CD82	0.935292	4.988	17.8975	7.58842e-13	2.61618e-12	18.8909	CD82 molecule
CD9	1.07737	10.1783	37.5139	1.98271e-18	3.18388e-17	31.7201	CD9 molecule
CD93	0.547133	8.36831	14.8584	1.72198e-11	4.73553e-11	15.0804	CD93 molecule
CD99	-0.475434	7.93452	-21.0439	4.776e-14	2.09843e-13	21.3128	CD99 molecule (Xg blood group)
CD99L2	0.800865	6.7338	31.9621	3.32114e-17	3.51209e-16	29.0875	CD99 molecule like 2
CD99P1	-0.0392634	1.99052	-0.37406	0.712766	0.730901	-7.78274	CD99 molecule pseudogene 1
CDA	-4.16487	-0.856704	-15.1081	1.30583e-11	3.6597e-11	16.5506	cytidine deaminase
CDADC1	-0.936074	2.91125	-13.4332	9.04847e-11	2.22697e-10	14.4732	cytidine and dCMP deaminase domain containing 1
CDAN1	-1.54277	4.28339	-32.3155	2.73802e-17	2.97419e-16	29.7608	codanin 1
CDC123	-0.598491	5.97339	-16.6812	2.49133e-12	7.83135e-12	17.4172	cell division cycle 123
CDC14A	0.940733	2.93019	12.6096	2.52669e-10	5.86907e-10	13.3972	cell division cycle 14A
CDC14B	-0.760023	3.4975	-12.8899	1.77061e-10	4.20213e-10	13.5961	cell division cycle 14B
CDC16	-1.0076	5.84177	-29.7536	1.16558e-16	1.02203e-15	27.9147	cell division cycle 16
CDC20	-0.557829	7.63406	-17.0649	1.69832e-12	5.49665e-12	17.5884	cell division cycle 20
CDC20P1	1.46382	-0.556094	5.79498	1.77826e-05	2.61708e-05	2.80171	cell division cycle 20 pseudogene 1
CDC23	-0.329788	6.3387	-12.9381	1.66682e-10	3.97027e-10	12.9371	cell division cycle 23
CDC25A	-1.65644	4.80465	-31.7989	3.63346e-17	3.7612e-16	29.371	cell division cycle 25A
CDC25B	-0.336516	8.28866	-16.1982	4.08089e-12	1.2358e-11	16.6007	cell division cycle 25B
CDC25C	-0.377691	5.04266	-9.72115	1.49167e-08	2.84813e-08	8.50137	cell division cycle 25C
CDC26	0.244068	3.74302	4.30841	0.000430609	0.000573218	-1.72259	cell division cycle 26
CDC27	0.0718443	7.77952	3.45546	0.00285096	0.00359527	-4.46167	cell division cycle 27
CDC34	0.207561	6.36732	6.74058	2.68128e-06	4.21015e-06	2.81751	cell division cycle 34, ubiqiutin conjugating enzyme
CDC37	0.462453	8.15455	21.7257	2.75894e-14	1.27407e-13	21.8685	cell division cycle 37, HSP90 cochaperone
CDC37L1	-0.910188	3.6814	-17.2196	1.45845e-12	4.76865e-12	18.5611	cell division cycle 37 like 1
CDC40	-0.580645	5.40798	-13.7239	6.37568e-11	1.60407e-10	14.1303	cell division cycle 40
CDC42	-0.306755	8.8285	-15.2484	1.11979e-11	3.17159e-11	15.4879	cell division cycle 42
CDC42BPA	-0.181017	7.52586	-5.62268	2.54182e-05	3.69375e-05	0.343149	CDC42 binding protein kinase alpha
CDC42BPB	-0.396214	7.95759	-17.3135	1.33047e-12	4.38609e-12	17.8115	CDC42 binding protein kinase beta
CDC42BPG	-2.41184	-0.255365	-10.8679	2.6807e-09	5.54776e-09	11.6335	CDC42 binding protein kinase gamma
CDC42EP1	-1.04291	6.27371	-30.0109	1.00245e-16	9.01317e-16	28.0008	CDC42 effector protein 1
CDC42EP2	0.879764	5.40349	25.4326	1.80347e-15	1.12212e-14	25.1262	CDC42 effector protein 2
CDC42EP3	0.218748	6.16693	5.89374	1.45145e-05	2.15245e-05	1.10716	CDC42 effector protein 3
CDC42EP4	-0.0519953	5.86859	-1.5096	0.148645	0.164161	-7.88599	CDC42 effector protein 4
CDC42EP5	-0.759024	4.08515	-14.3381	3.10451e-11	8.2023e-11	15.2436	CDC42 effector protein 5
CDC42EP5	-0.759024	4.08515	-14.3381	3.10451e-11	8.2023e-11	15.2436	CDC42 effector protein 5
CDC42EP5	-0.759024	4.08515	-14.3381	3.10451e-11	8.2023e-11	15.2436	CDC42 effector protein 5
CDC42EP5	-0.759024	4.08515	-14.3381	3.10451e-11	8.2023e-11	15.2436	CDC42 effector protein 5
CDC42P6	-0.458483	0.779607	-3.82606	0.00125373	0.00161827	-1.83982	cell division cycle 42 pseudogene 6
CDC42SE1	-1.01467	5.98179	-30.8841	6.06379e-17	5.84241e-16	28.5744	CDC42 small effector 1
CDC42SE2	0.445858	6.08291	14.9373	1.57704e-11	4.36716e-11	15.4566	CDC42 small effector 2
CDC45	-1.35974	5.7834	-37.2905	2.20297e-18	3.47924e-17	32.0846	cell division cycle 45
CDC5L	-1.26088	6.55702	-43.4694	1.46883e-19	3.72384e-18	34.7901	cell division cycle 5 like
CDC6	-1.28111	6.58445	-29.8483	1.10251e-16	9.77788e-16	27.8616	cell division cycle 6
CDC7	-1.11686	5.32896	-29.02	1.80443e-16	1.49448e-15	27.5616	cell division cycle 7
CDC73	-0.853356	6.09535	-24.0218	4.85875e-15	2.69007e-14	23.9541	cell division cycle 73
CDCA2	-0.661795	6.08981	-21.0859	4.615e-14	2.03924e-13	21.5869	cell division cycle associated 2
CDCA3	-1.19982	5.62038	-29.3124	1.51401e-16	1.28735e-15	27.6899	cell division cycle associated 3
CDCA4	-0.309411	6.25714	-10.3023	6.1426e-09	1.22065e-08	9.17083	cell division cycle associated 4
CDCA5	-0.806531	6.53904	-24.8233	2.74881e-15	1.62701e-14	24.4808	cell division cycle associated 5
CDCA7	-1.91771	5.38876	-39.0125	9.9339e-19	1.8236e-17	33.0097	cell division cycle associated 7
CDCA7L	0.0287081	6.29853	0.906143	0.376932	0.400645	-8.67278	cell division cycle associated 7 like
CDCA8	-1.03804	6.60124	-30.2706	8.61971e-17	7.9207e-16	28.1107	cell division cycle associated 8
CDCP1	-4.22306	-1.07933	-11.9562	5.93565e-10	1.32198e-09	12.9903	CUB domain containing protein 1
CDH12	9.08095	-1.71338	31.0854	5.41082e-17	5.28871e-16	24.9555	cadherin 12
CDH13	-0.510894	6.10985	-16.5584	2.82097e-12	8.78444e-12	17.2605	cadherin 13
CDH15	1.95084	-2.03704	5.02534	9.01034e-05	0.00012599	1.43633	cadherin 15
CDH18	-7.0001	-1.0875	-17.336	1.30161e-12	4.29727e-12	18.1164	cadherin 18
CDH2	1.80169	6.20778	58.5757	7.42421e-22	4.83554e-20	40.324	cadherin 2
CDH24	-0.554081	5.35837	-14.1255	3.97072e-11	1.03415e-10	14.6377	cadherin 24
CDH4	-9.07168	0.60534	-22.2331	1.85287e-14	8.94465e-14	21.423	cadherin 4
CDH4	-9.07168	0.60534	-22.2331	1.85287e-14	8.94465e-14	21.423	cadherin 4
CDH5	1.38893	9.54591	54.8416	2.39078e-21	1.26393e-19	38.8202	cadherin 5
CDH7	6.26486	-3.1218	21.0738	4.66077e-14	2.05476e-13	20.3939	cadherin 7
CDHR2	-1.775	-1.21104	-5.01269	9.25903e-05	0.000129312	1.28001	cadherin related family member 2
CDHR3	-2.2977	1.31549	-16.9672	1.87109e-12	6.01234e-12	18.8235	cadherin related family member 3
CDIP1	-1.75625	4.39823	-30.3741	8.11903e-17	7.52431e-16	28.6263	cell death inducing p53 target 1
CDIP1	-1.75625	4.39823	-30.3741	8.11903e-17	7.52431e-16	28.6263	cell death inducing p53 target 1
CDIPT	0.221346	5.88377	7.21692	1.08201e-06	1.75937e-06	3.84508	CDP-diacylglycerol--inositol 3-phosphatidyltransferase
CDK1	-1.37744	7.48663	-47.056	3.61015e-20	1.15263e-18	36.154	cyclin dependent kinase 1
CDK10	-0.732801	5.37967	-9.76035	1.40336e-08	2.68582e-08	8.49219	cyclin dependent kinase 10
CDK11B	-0.653274	5.89674	-14.7728	1.89485e-11	5.16987e-11	15.3027	cyclin dependent kinase 11B
CDK12	0.317861	6.89016	10.3332	5.86492e-09	1.16803e-08	9.1233	cyclin dependent kinase 12
CDK13	-0.529892	5.93879	-17.5472	1.06057e-12	3.56215e-12	18.3192	cyclin dependent kinase 13
CDK14	-2.29945	5.26725	-56.5367	1.39273e-21	8.12825e-20	39.7826	cyclin dependent kinase 14
CDK16	-0.883662	7.03928	-40.7132	4.67613e-19	9.74922e-18	33.5167	cyclin dependent kinase 16
CDK17	0.702894	6.89579	29.7419	1.17369e-16	1.02748e-15	27.7412	cyclin dependent kinase 17
CDK18	-1.24857	-2.07024	-3.6231	0.00196697	0.00250533	-1.58698	cyclin dependent kinase 18
CDK19	-0.727469	5.17028	-16.0159	4.93328e-12	1.47149e-11	16.8753	cyclin dependent kinase 19
CDK2	-0.571359	6.11586	-18.7565	3.42174e-13	1.25742e-12	19.4763	cyclin dependent kinase 2
CDK20	-5.56806	-3.45704	-17.7296	8.90329e-13	3.02909e-12	18.1128	cyclin dependent kinase 20
CDK2AP1	-0.786462	5.56955	-10.1711	7.48089e-09	1.47275e-08	9.10832	cyclin dependent kinase 2 associated protein 1
CDK2AP2	-0.393827	5.84631	-13.3848	9.59715e-11	2.3556e-10	13.6049	cyclin dependent kinase 2 associated protein 2
CDK4	0.605826	7.03437	22.121	2.02173e-14	9.67094e-14	22.3141	cyclin dependent kinase 4
CDK5	0.377155	4.56271	7.918	3.00854e-07	5.12427e-07	5.50036	cyclin dependent kinase 5
CDK5R1	-0.231032	1.96114	-2.35795	0.0299971	0.0350716	-5.29367	cyclin dependent kinase 5 regulatory subunit 1
CDK5R2	5.34047	-3.11933	13.4452	8.91777e-11	2.1958e-10	14.4132	cyclin dependent kinase 5 regulatory subunit 2
CDK5RAP1	0.65678	5.25666	15.4745	8.76264e-12	2.51422e-11	16.2486	CDK5 regulatory subunit associated protein 1
CDK5RAP2	-0.998953	6.5505	-36.8894	2.6656e-18	4.07549e-17	31.7578	CDK5 regulatory subunit associated protein 2
CDK5RAP3	0.275015	5.44841	4.9197	0.000113154	0.000157034	-0.853428	CDK5 regulatory subunit associated protein 3
CDK6	-0.957683	4.60722	-23.0964	9.59374e-15	4.94821e-14	23.5666	cyclin dependent kinase 6
CDK7	0.519343	5.69649	15.6812	7.02295e-12	2.0501e-11	16.3808	cyclin dependent kinase 7
CDK7	0.519343	5.69649	15.6812	7.02295e-12	2.0501e-11	16.3808	cyclin dependent kinase 7
CDK8	-0.723751	4.04327	-11.4665	1.15373e-09	2.48036e-09	11.4724	cyclin dependent kinase 8
CDK9	0.368114	6.33935	12.5878	2.598e-10	6.02353e-10	12.4714	cyclin dependent kinase 9
CDKAL1	-1.01126	4.13722	-17.0663	1.69605e-12	5.49151e-12	18.2821	CDK5 regulatory subunit associated protein 1 like 1
CDKL1	0.469838	1.54198	4.86787	0.000126579	0.000174921	0.233601	cyclin dependent kinase like 1
CDKL2	0.257983	-1.47597	0.918046	0.370836	0.394378	-6.4002	cyclin dependent kinase like 2
CDKL3	0.150297	-1.34113	0.562624	0.58069	0.602791	-6.6997	cyclin dependent kinase like 3
CDKL5	1.90107	2.83912	17.4856	1.12558e-12	3.75893e-12	19.099	cyclin dependent kinase like 5
CDKN1A	0.074516	7.9498	2.8493	0.0107118	0.012972	-5.77284	cyclin dependent kinase inhibitor 1A
CDKN1B	-0.674374	6.38593	-19.4718	1.80703e-13	6.97594e-13	20.1042	cyclin dependent kinase inhibitor 1B
CDKN1C	-5.47679	-2.62152	-12.4029	3.29767e-10	7.55429e-10	13.3212	cyclin dependent kinase inhibitor 1C
CDKN1C	-5.47679	-2.62152	-12.4029	3.29767e-10	7.55429e-10	13.3212	cyclin dependent kinase inhibitor 1C
CDKN2A	-14.6364	1.07677	-35.5934	5.00569e-18	7.10617e-17	26.2514	cyclin dependent kinase inhibitor 2A
CDKN2AIP	-0.430881	4.53209	-8.19067	1.86115e-07	3.22669e-07	6.01109	CDKN2A interacting protein
CDKN2AIPNL	-0.0604739	5.87043	-1.90352	0.073227	0.0829464	-7.27705	CDKN2A interacting protein N-terminal like
CDKN2B	-11.0739	-0.704077	-37.6384	1.87018e-18	3.04826e-17	26.6801	cyclin dependent kinase inhibitor 2B
CDKN2B-AS1	-6.58391	-2.95547	-19.5951	1.62229e-13	6.32713e-13	19.5572	CDKN2B antisense RNA 1
CDKN2C	-1.98773	5.76488	-62.2153	2.54441e-22	2.20375e-20	41.4653	cyclin dependent kinase inhibitor 2C
CDKN2D	-0.418005	4.04082	-9.8783	1.1692e-08	2.25803e-08	9.04346	cyclin dependent kinase inhibitor 2D
CDKN3	-1.10023	5.60354	-29.1075	1.71178e-16	1.43232e-15	27.5607	cyclin dependent kinase inhibitor 3
CDNF	0.962512	-1.26316	3.17089	0.00533281	0.0066114	-2.71673	cerebral dopamine neurotrophic factor
CDON	-0.885427	1.3758	-8.2075	1.80735e-07	3.13776e-07	7.01581	cell adhesion associated, oncogene regulated
CDPF1	-0.321605	3.2014	-4.65915	0.000199318	0.000271499	-0.76499	cysteine rich DPF motif domain containing 1
CDR2	-0.502747	5.83282	-17.5182	1.09066e-12	3.65568e-12	18.3094	cerebellar degeneration related protein 2
CDR2L	0.0721828	5.96202	2.49872	0.0224604	0.0265017	-6.20975	cerebellar degeneration related protein 2 like
CDS2	-0.0146429	6.67626	-0.535551	0.59888	0.620723	-9.00613	CDP-diacylglycerol synthase 2
CDT1	-0.999784	5.86665	-32.0611	3.14567e-17	3.35215e-16	29.2806	chromatin licensing and DNA replication factor 1
CDV3	-0.355991	8.56631	-16.8971	2.00634e-12	6.41203e-12	17.3205	CDV3 homolog
CDYL	-1.17919	5.32925	-30.4149	7.93024e-17	7.37453e-16	28.4233	chromodomain Y like
CDYL2	0.322001	6.5927	10.8693	2.67513e-09	5.53836e-09	9.98704	chromodomain Y like 2
CEACAM1	0.933294	3.49888	13.472	8.63223e-11	2.12968e-10	14.3519	CEA cell adhesion molecule 1
CEACAM19	-3.40754	1.18349	-20.3927	8.19299e-14	3.41367e-13	21.8766	CEA cell adhesion molecule 19
CEBPB	0.107887	4.10283	2.24452	0.0377219	0.0437607	-6.21168	CCAAT enhancer binding protein beta
CEBPB-AS1	0.667669	-1.06038	2.84464	0.0108194	0.0130973	-3.44576	CEBPB antisense RNA 1
CEBPD	-2.18457	2.93348	-26.7882	7.30057e-16	5.05207e-15	26.6238	CCAAT enhancer binding protein delta
CEBPG	-0.660819	5.9339	-19.516	1.73848e-13	6.73831e-13	20.2221	CCAAT enhancer binding protein gamma
CEBPZ	-0.43594	5.7236	-14.2444	3.45881e-11	9.07653e-11	14.7007	CCAAT enhancer binding protein zeta
CEBPZOS	-0.549777	5.21185	-14.2325	3.50694e-11	9.19985e-11	14.8024	CEBPZ opposite strand
CECR2	-3.52239	1.14121	-20.4007	8.13817e-14	3.39431e-13	21.8684	CECR2 histone acetyl-lysine reader
CECR7	7.03787	-2.73333	21.442	3.45981e-14	1.56707e-13	20.7303	cat eye syndrome chromosome region, candidate 7
CEL	0.555658	0.0873334	2.84331	0.0108504	0.0131309	-3.74741	carboxyl ester lipase
CELF1	-0.4013	7.43504	-13.5845	7.53556e-11	1.87474e-10	13.6242	CUGBP Elav-like family member 1
CELF2	-0.891092	5.24096	-22.1585	1.96343e-14	9.42529e-14	22.6618	CUGBP Elav-like family member 2
CELSR1	3.61967	4.69528	54.6726	2.52537e-21	1.32221e-19	39.177	cadherin EGF LAG seven-pass G-type receptor 1
CELSR2	-5.85512	1.85574	-29.7381	1.17631e-16	1.02922e-15	27.6825	cadherin EGF LAG seven-pass G-type receptor 2
CELSR3	3.47943	4.1108	42.933	1.82951e-19	4.40679e-18	34.9173	cadherin EGF LAG seven-pass G-type receptor 3
CEMIP	2.30142	1.57736	17.0545	1.71594e-12	5.54927e-12	18.8924	cell migration inducing hyaluronidase 1
CEND1	5.06648	1.85296	28.1315	3.10779e-16	2.39716e-15	27.0636	cell cycle exit and neuronal differentiation 1
CENPA	-1.18826	5.26897	-30.6865	6.78599e-17	6.4534e-16	28.5987	centromere protein A
CENPB	0.193757	7.62165	6.26823	6.79722e-06	1.03429e-05	1.6921	centromere protein B
CENPBD1	0.926386	1.81751	8.32325	1.47866e-07	2.58698e-07	7.10015	CENPB DNA-binding domain containing 1
CENPBD1P1	-0.168708	4.84407	-4.00228	0.000847907	0.00110815	-2.74034	CENPB DNA-binding domains containing 1 pseudogene 1
CENPC	-0.584935	4.79733	-15.3551	9.96988e-12	2.84357e-11	16.2276	centromere protein C
CENPE	-1.35125	7.13287	-30.7286	6.62501e-17	6.32698e-16	28.325	centromere protein E
CENPF	-0.67903	8.14438	-21.5828	3.09094e-14	1.41296e-13	21.7508	centromere protein F
CENPH	-1.59427	4.96183	-36.6097	3.04834e-18	4.60874e-17	31.907	centromere protein H
CENPI	-0.183696	5.59559	-4.45939	0.000308781	0.000415596	-1.90739	centromere protein I
CENPJ	-1.64936	4.65769	-33.4538	1.49025e-17	1.80146e-16	30.3241	centromere protein J
CENPK	-1.03614	5.9376	-31.5714	4.12143e-17	4.20484e-16	28.9868	centromere protein K
CENPL	-1.25434	4.60933	-30.2412	8.76757e-17	8.03208e-16	28.4749	centromere protein L
CENPM	-1.00878	4.77833	-28.2749	2.84352e-16	2.21219e-15	27.2018	centromere protein M
CENPN	-1.12223	5.70873	-30.6904	6.77104e-17	6.44377e-16	28.5117	centromere protein N
CENPO	-1.45543	4.95014	-37.4834	2.01131e-18	3.22345e-17	32.3329	centromere protein O
CENPP	-0.842313	3.27213	-13.4708	8.64499e-11	2.1325e-10	14.4139	centromere protein P
CENPQ	-1.68206	4.68344	-33.3591	1.56641e-17	1.86856e-16	30.2693	centromere protein Q
CENPT	-1.04252	4.96865	-15.2473	1.12115e-11	3.17489e-11	16.0794	centromere protein T
CENPU	-1.76869	5.69858	-50.5233	1.02413e-20	4.00723e-19	37.6823	centromere protein U
CENPV	-1.93917	3.71617	-31.1526	5.20948e-17	5.13164e-16	29.2117	centromere protein V
CENPW	-1.43045	4.86495	-31.4031	4.52661e-17	4.54419e-16	29.1171	centromere protein W
CEP104	-0.462712	5.42717	-14.6863	2.08835e-11	5.66931e-11	15.294	centrosomal protein 104
CEP112	1.45164	4.21923	26.1603	1.10371e-15	7.26715e-15	25.9379	centrosomal protein 112
CEP120	0.190255	5.65254	4.74373	0.000165749	0.000227141	-1.28827	centrosomal protein 120
CEP126	5.55359	3.44674	46.411	4.60966e-20	1.40343e-18	35.6466	centrosomal protein 126
CEP128	-0.765955	4.67823	-19.7499	1.41803e-13	5.59751e-13	20.7223	centrosomal protein 128
CEP131	-0.326297	4.76978	-7.57195	5.61265e-07	9.35614e-07	4.79284	centrosomal protein 131
CEP135	0.520783	5.0319	14.0582	4.2954e-11	1.11195e-10	14.6326	centrosomal protein 135
CEP152	-1.17424	4.88127	-25.4883	1.7361e-15	1.08518e-14	25.2975	centrosomal protein 152
CEP162	-0.0459001	4.13494	-1.10024	0.285847	0.307793	-7.94586	centrosomal protein 162
CEP164	0.823131	6.13463	22.8934	1.11765e-14	5.67644e-14	23.0713	centrosomal protein 164
CEP170	0.147631	7.549	4.90783	0.000116093	0.000160907	-1.21495	centrosomal protein 170
CEP170	0.147631	7.549	4.90783	0.000116093	0.000160907	-1.21495	centrosomal protein 170
CEP170	0.147631	7.549	4.90783	0.000116093	0.000160907	-1.21495	centrosomal protein 170
CEP170	0.147631	7.549	4.90783	0.000116093	0.000160907	-1.21495	centrosomal protein 170
[truncated: 13,038 more rows]
