# Supplementary material for: Characterization of two distinct immortalized endothelial cell lines, EA.hy926 and HMEC-1, for in vitro studies: exploring the impact of calcium electroporation, Ca2+ signaling and transcriptomic profiles
Source: Cell Commun Signal. 2024 Feb 12;22:118. doi: 10.1186/s12964-024-01503-2 (PMC10863159; doi:10.1186/s12964-024-01503-2)
Supplement: Supplementary file 3 — Additional file 3. [file 12964_2024_1503_MOESM3_ESM.xlsx]

## Sheet: Sheet1
category	over_represented_pvalue	under_represented_pvalue	numDEInCat	numInCat	term	ontology
GO:0008150	9.43097e-79	1	10323	11466	biological_process	BP
GO:0009987	1.97037e-70	1	9848	10934	cellular process	BP
GO:0065007	4.02127e-50	1	7342	8098	biological regulation	BP
GO:0050789	4.02628e-50	1	6942	7639	regulation of biological process	BP
GO:0050794	1.28721e-45	1	6620	7287	regulation of cellular process	BP
GO:0008152	3.43567e-37	1	7337	8151	metabolic process	BP
GO:0071704	6.80232e-37	1	7051	7823	organic substance metabolic process	BP
GO:0050896	1.08532e-36	1	5035	5518	response to stimulus	BP
GO:0032502	5.70095e-34	1	3876	4215	developmental process	BP
GO:0044238	1.68145e-32	1	6741	7487	primary metabolic process	BP
GO:0051716	6.00368e-32	1	4343	4752	cellular response to stimulus	BP
GO:0048856	3.45487e-31	1	3550	3858	anatomical structure development	BP
GO:0032501	3.33093e-30	1	4072	4451	multicellular organismal process	BP
GO:0044237	5.33349e-30	1	6520	7246	cellular metabolic process	BP
GO:0006807	1.42549e-29	1	6460	7179	nitrogen compound metabolic process	BP
GO:0007154	2.66144e-29	1	3667	3998	cell communication	BP
GO:0023052	7.37884e-29	1	3623	3950	signaling	BP
GO:0043170	1.17496e-28	1	6143	6819	macromolecule metabolic process	BP
GO:0007275	2.8988e-27	1	3016	3272	multicellular organism development	BP
GO:0048518	5.91023e-27	1	4005	4390	positive regulation of biological process	BP
GO:0048731	3.01643e-25	1	2717	2944	system development	BP
GO:0007165	4.88532e-25	1	3342	3649	signal transduction	BP
GO:0016043	6.97665e-25	1	4220	4643	cellular component organization	BP
GO:0048519	1.19323e-24	1	3496	3825	negative regulation of biological process	BP
GO:0019222	1.71941e-24	1	4461	4919	regulation of metabolic process	BP
GO:0071840	7.89952e-24	1	4385	4836	cellular component organization or biogenesis	BP
GO:0048869	6.32819e-23	1	2560	2777	cellular developmental process	BP
GO:0048513	6.54117e-23	1	2146	2314	animal organ development	BP
GO:0030154	8.30044e-23	1	2540	2755	cell differentiation	BP
GO:0060255	1.23815e-22	1	4124	4545	regulation of macromolecule metabolic process	BP
GO:0048522	3.80899e-22	1	3637	3995	positive regulation of cellular process	BP
GO:0048523	1.13478e-21	1	3164	3463	negative regulation of cellular process	BP
GO:0080090	1.81002e-21	1	3939	4341	regulation of primary metabolic process	BP
GO:0051171	2.83813e-20	1	3842	4237	regulation of nitrogen compound metabolic process	BP
GO:0031323	1.58387e-18	1	3836	4239	regulation of cellular metabolic process	BP
GO:0044249	1.66045e-18	1	3908	4324	cellular biosynthetic process	BP
GO:1901576	1.73662e-18	1	3958	4381	organic substance biosynthetic process	BP
GO:0009058	3.07696e-18	1	3999	4429	biosynthetic process	BP
GO:0048583	6.05969e-18	1	2538	2774	regulation of response to stimulus	BP
GO:0042221	8.75938e-18	1	2447	2673	response to chemical	BP
GO:0035556	1.04428e-17	1	1805	1952	intracellular signal transduction	BP
GO:0034641	2.68973e-17	1	4456	4956	cellular nitrogen compound metabolic process	BP
GO:1901564	1.96461e-16	1	4263	4741	organonitrogen compound metabolic process	BP
GO:0051179	4.62285e-16	1	3310	3656	localization	BP
GO:0010468	8.82316e-16	1	3211	3545	regulation of gene expression	BP
GO:0010033	9.40943e-16	1	1910	2078	response to organic substance	BP
GO:0006996	1.39085e-15	1	2525	2771	organelle organization	BP
GO:0051239	1.60969e-15	1	1668	1807	regulation of multicellular organismal process	BP
GO:0050793	1.80696e-15	1	1620	1753	regulation of developmental process	BP
GO:0010467	2.42424e-15	1	4007	4455	gene expression	BP
GO:1901360	2.87341e-15	1	4141	4608	organic cyclic compound metabolic process	BP
GO:0009893	3.90776e-15	1	2566	2819	positive regulation of metabolic process	BP
GO:0051128	4.45646e-15	1	1688	1831	regulation of cellular component organization	BP
GO:0010604	4.5693e-15	1	2370	2598	positive regulation of macromolecule metabolic process	BP
GO:0009653	4.80287e-15	1	1728	1875	anatomical structure morphogenesis	BP
GO:0023051	5.4737e-15	1	2189	2394	regulation of signaling	BP
GO:0002376	8.09824e-15	1	1500	1623	immune system process	BP
GO:0010646	1.19265e-14	1	2176	2381	regulation of cell communication	BP
GO:0009059	1.55504e-14	1	3292	3646	macromolecule biosynthetic process	BP
GO:0006725	2.75087e-14	1	4011	4466	cellular aromatic compound metabolic process	BP
GO:0046483	3.50973e-14	1	3992	4445	heterocycle metabolic process	BP
GO:0006950	3.91102e-14	1	2462	2708	response to stress	BP
GO:0065008	4.58804e-14	1	2226	2441	regulation of biological quality	BP
GO:0006139	9.77785e-14	1	3893	4335	nucleobase-containing compound metabolic process	BP
GO:0044271	1.03082e-13	1	3293	3653	cellular nitrogen compound biosynthetic process	BP
GO:0009966	1.07175e-13	1	1963	2146	regulation of signal transduction	BP
GO:0009892	1.09361e-13	1	2046	2240	negative regulation of metabolic process	BP
GO:0010605	1.14574e-13	1	1910	2087	negative regulation of macromolecule metabolic process	BP
GO:0019219	2.49868e-13	1	2785	3076	regulation of nucleobase-containing compound metabolic process	BP
GO:0051173	3.84297e-13	1	2162	2373	positive regulation of nitrogen compound metabolic process	BP
GO:0019538	5.25597e-13	1	3627	4037	protein metabolic process	BP
GO:0051234	8.90412e-13	1	2868	3174	establishment of localization	BP
GO:0065009	8.92627e-13	1	2011	2205	regulation of molecular function	BP
GO:0031326	1.19624e-12	1	2798	3095	regulation of cellular biosynthetic process	BP
GO:0009889	1.58788e-12	1	2837	3140	regulation of biosynthetic process	BP
GO:0090304	2.12216e-12	1	3540	3941	nucleic acid metabolic process	BP
GO:0048584	3.30822e-12	1	1347	1462	positive regulation of response to stimulus	BP
GO:0070887	5.5775e-12	1	1875	2056	cellular response to chemical stimulus	BP
GO:0006810	5.68044e-12	1	2757	3053	transport	BP
GO:0010556	6.07151e-12	1	2707	2996	regulation of macromolecule biosynthetic process	BP
GO:0007155	7.42631e-12	1	920	986	cell adhesion	BP
GO:0007049	8.10157e-12	1	1352	1469	cell cycle	BP
GO:0007399	1.34569e-11	1	1571	1714	nervous system development	BP
GO:0009888	1.73586e-11	1	1196	1295	tissue development	BP
GO:0045595	1.76472e-11	1	1022	1101	regulation of cell differentiation	BP
GO:0051641	1.9443e-11	1	2329	2571	cellular localization	BP
GO:0051246	2.22856e-11	1	1761	1931	regulation of protein metabolic process	BP
GO:0023056	3.07259e-11	1	1088	1176	positive regulation of signaling	BP
GO:1901362	3.22251e-11	1	2865	3181	organic cyclic compound biosynthetic process	BP
GO:0031325	4.03769e-11	1	2118	2334	positive regulation of cellular metabolic process	BP
GO:0033043	4.05148e-11	1	910	978	regulation of organelle organization	BP
GO:1902531	4.1976e-11	1	1162	1259	regulation of intracellular signal transduction	BP
GO:0051172	4.54979e-11	1	1658	1816	negative regulation of nitrogen compound metabolic process	BP
GO:0010647	4.65595e-11	1	1082	1170	positive regulation of cell communication	BP
GO:0008283	5.11865e-11	1	1230	1336	cell population proliferation	BP
GO:0022402	5.25758e-11	1	941	1013	cell cycle process	BP
GO:1901700	5.39947e-11	1	1020	1101	response to oxygen-containing compound	BP
GO:0007010	5.446e-11	1	1054	1138	cytoskeleton organization	BP
GO:0051252	5.6747e-11	1	2559	2834	regulation of RNA metabolic process	BP
GO:0007166	6.70142e-11	1	1648	1805	cell surface receptor signaling pathway	BP
GO:0044260	9.41222e-11	1	2353	2605	cellular macromolecule metabolic process	BP
GO:0006793	1.02244e-10	1	1885	2074	phosphorus metabolic process	BP
GO:0018130	1.04029e-10	1	2775	3082	heterocycle biosynthetic process	BP
GO:0019438	1.05167e-10	1	2775	3082	aromatic compound biosynthetic process	BP
GO:0008219	1.10837e-10	1	1403	1532	cell death	BP
GO:0071310	1.26984e-10	1	1499	1639	cellular response to organic substance	BP
GO:0035295	1.28172e-10	1	736	786	tube development	BP
GO:0006915	1.33098e-10	1	1269	1382	apoptotic process	BP
GO:0016070	1.44204e-10	1	3144	3503	RNA metabolic process	BP
GO:0032879	1.51139e-10	1	1309	1426	regulation of localization	BP
GO:0006796	2.10375e-10	1	1864	2052	phosphate-containing compound metabolic process	BP
GO:0000278	2.11295e-10	1	750	803	mitotic cell cycle	BP
GO:0034654	2.29388e-10	1	2722	3024	nucleobase-containing compound biosynthetic process	BP
GO:0012501	2.34201e-10	1	1301	1419	programmed cell death	BP
GO:0048468	3.13322e-10	1	1339	1460	cell development	BP
GO:0007346	3.93661e-10	1	408	427	regulation of mitotic cell cycle	BP
GO:0050790	4.41367e-10	1	1555	1705	regulation of catalytic activity	BP
GO:0044772	5.67008e-10	1	382	399	mitotic cell cycle phase transition	BP
GO:1903047	6.28182e-10	1	634	676	mitotic cell cycle process	BP
GO:0033036	6.89741e-10	1	2052	2267	macromolecule localization	BP
GO:0072359	7.2903e-10	1	759	814	circulatory system development	BP
GO:0009967	7.35441e-10	1	981	1062	positive regulation of signal transduction	BP
GO:1901990	7.78699e-10	1	285	294	regulation of mitotic cell cycle phase transition	BP
GO:0042127	1.00105e-09	1	1033	1121	regulation of cell population proliferation	BP
GO:0042592	1.07316e-09	1	1033	1121	homeostatic process	BP
GO:0016477	1.32486e-09	1	963	1042	cell migration	BP
GO:0044770	1.54098e-09	1	457	482	cell cycle phase transition	BP
GO:0043067	1.62403e-09	1	997	1082	regulation of programmed cell death	BP
GO:2000026	2.30877e-09	1	892	964	regulation of multicellular organismal development	BP
GO:2001141	2.43753e-09	1	2344	2601	regulation of RNA biosynthetic process	BP
GO:0051726	2.95998e-09	1	856	925	regulation of cell cycle	BP
GO:0009056	2.97832e-09	1	1807	1995	catabolic process	BP
GO:0040011	3.03591e-09	1	836	902	locomotion	BP
GO:0031324	3.30629e-09	1	1591	1750	negative regulation of cellular metabolic process	BP
GO:0002682	3.33393e-09	1	837	904	regulation of immune system process	BP
GO:0009790	3.4006e-09	1	790	851	embryo development	BP
GO:1903506	3.52586e-09	1	2336	2593	regulation of nucleic acid-templated transcription	BP
GO:0033554	3.62831e-09	1	1466	1610	cellular response to stress	BP
GO:0006355	3.87224e-09	1	2334	2591	regulation of DNA-templated transcription	BP
GO:0042981	3.87442e-09	1	975	1059	regulation of apoptotic process	BP
GO:0010941	3.95715e-09	1	1091	1189	regulation of cell death	BP
GO:0048646	4.14993e-09	1	763	821	anatomical structure formation involved in morphogenesis	BP
GO:0043412	4.50273e-09	1	2667	2970	macromolecule modification	BP
GO:0040007	5.08353e-09	1	631	675	growth	BP
GO:0009605	5.1845e-09	1	1514	1665	response to external stimulus	BP
GO:0010564	5.6448e-09	1	561	598	regulation of cell cycle process	BP
GO:0097659	5.94149e-09	1	2419	2689	nucleic acid-templated transcription	BP
GO:0032774	6.08629e-09	1	2433	2705	RNA biosynthetic process	BP
GO:0006351	6.21611e-09	1	2418	2688	DNA-templated transcription	BP
GO:0048585	6.95989e-09	1	1072	1168	negative regulation of response to stimulus	BP
GO:1901987	7.1296e-09	1	357	374	regulation of cell cycle phase transition	BP
GO:0051094	8.26468e-09	1	872	944	positive regulation of developmental process	BP
GO:0036211	8.89044e-09	1	2508	2791	protein modification process	BP
GO:1901575	9.56836e-09	1	1483	1632	organic substance catabolic process	BP
GO:0051240	1.04705e-08	1	926	1005	positive regulation of multicellular organismal process	BP
GO:0051276	1.56357e-08	1	471	500	chromosome organization	BP
GO:0048870	1.6113e-08	1	1049	1143	cell motility	BP
GO:0022607	1.64156e-08	1	2002	2220	cellular component assembly	BP
GO:0030029	1.87234e-08	1	571	610	actin filament-based process	BP
GO:1901566	1.98536e-08	1	1225	1345	organonitrogen compound biosynthetic process	BP
GO:0035239	2.03443e-08	1	597	639	tube morphogenesis	BP
GO:0022008	2.30726e-08	1	1062	1158	neurogenesis	BP
GO:0045935	2.6601e-08	1	1436	1580	positive regulation of nucleobase-containing compound metabolic process	BP
GO:0000902	2.8755e-08	1	695	748	cell morphogenesis	BP
GO:0098609	3.15308e-08	1	562	601	cell-cell adhesion	BP
GO:0000280	3.28861e-08	1	363	382	nuclear division	BP
GO:0001775	3.31886e-08	1	647	696	cell activation	BP
GO:1902533	4.20346e-08	1	643	692	positive regulation of intracellular signal transduction	BP
GO:0007267	4.68173e-08	1	921	1002	cell-cell signaling	BP
GO:0031399	4.7245e-08	1	1073	1173	regulation of protein modification process	BP
GO:0070727	5.02292e-08	1	1773	1963	cellular macromolecule localization	BP
GO:0007417	5.59626e-08	1	655	705	central nervous system development	BP
GO:0009719	7.0485e-08	1	1005	1097	response to endogenous stimulus	BP
GO:0001568	7.17715e-08	1	487	519	blood vessel development	BP
GO:0002520	7.58786e-08	1	664	716	immune system development	BP
GO:0008104	7.58883e-08	1	1764	1954	protein localization	BP
GO:0030155	7.78825e-08	1	513	548	regulation of cell adhesion	BP
GO:0030036	7.97839e-08	1	524	560	actin cytoskeleton organization	BP
GO:0051049	8.2445e-08	1	1056	1155	regulation of transport	BP
GO:0051241	9.14857e-08	1	634	683	negative regulation of multicellular organismal process	BP
GO:0040012	1.00918e-07	1	681	735	regulation of locomotion	BP
GO:0030334	1.05523e-07	1	628	676	regulation of cell migration	BP
GO:0045930	1.09342e-07	1	193	198	negative regulation of mitotic cell cycle	BP
GO:0044085	1.18822e-07	1	2210	2463	cellular component biogenesis	BP
GO:0010557	1.19572e-07	1	1359	1497	positive regulation of macromolecule biosynthetic process	BP
GO:0031327	1.36963e-07	1	1127	1236	negative regulation of cellular biosynthetic process	BP
GO:0009628	1.51753e-07	1	738	800	response to abiotic stimulus	BP
GO:0044092	1.80363e-07	1	707	766	negative regulation of molecular function	BP
GO:0009890	1.82351e-07	1	1145	1257	negative regulation of biosynthetic process	BP
GO:0051254	2.2025e-07	1	1294	1425	positive regulation of RNA metabolic process	BP
GO:0001944	2.32429e-07	1	509	545	vasculature development	BP
GO:0007093	2.3461e-07	1	126	127	mitotic cell cycle checkpoint signaling	BP
GO:0031328	2.35388e-07	1	1414	1561	positive regulation of cellular biosynthetic process	BP
GO:0009891	2.35677e-07	1	1437	1587	positive regulation of biosynthetic process	BP
GO:0045321	2.58273e-07	1	556	598	leukocyte activation	BP
GO:0060429	2.6619e-07	1	734	796	epithelium development	BP
GO:0009792	2.6631e-07	1	505	541	embryo development ending in birth or egg hatching	BP
GO:2000145	2.85756e-07	1	657	710	regulation of cell motility	BP
GO:0030335	2.88361e-07	1	372	394	positive regulation of cell migration	BP
GO:0098660	2.95882e-07	1	465	497	inorganic ion transmembrane transport	BP
GO:0006357	2.98362e-07	1	1761	1954	regulation of transcription by RNA polymerase II	BP
GO:0044248	3.06924e-07	1	1529	1693	cellular catabolic process	BP
GO:1901991	3.23535e-07	1	156	159	negative regulation of mitotic cell cycle phase transition	BP
GO:0009725	3.38516e-07	1	556	598	response to hormone	BP
GO:0016310	3.43767e-07	1	1238	1363	phosphorylation	BP
GO:0080134	3.47779e-07	1	929	1016	regulation of response to stress	BP
GO:0048285	3.55561e-07	1	396	421	organelle fission	BP
GO:1905818	3.65859e-07	1	103	103	regulation of chromosome separation	BP
GO:0045786	3.67297e-07	1	306	322	negative regulation of cell cycle	BP
GO:0014070	3.92205e-07	1	569	613	response to organic cyclic compound	BP
GO:0048534	4.10347e-07	1	622	672	hematopoietic or lymphoid organ development	BP
GO:0051336	4.10915e-07	1	631	682	regulation of hydrolase activity	BP
GO:0051247	4.15027e-07	1	1016	1114	positive regulation of protein metabolic process	BP
GO:0048514	4.43558e-07	1	426	454	blood vessel morphogenesis	BP
GO:0045597	4.63246e-07	1	587	633	positive regulation of cell differentiation	BP
GO:0006366	4.66988e-07	1	1824	2027	transcription by RNA polymerase II	BP
GO:0044093	4.7249e-07	1	1039	1140	positive regulation of molecular function	BP
GO:0001525	5.12103e-07	1	366	388	angiogenesis	BP
GO:1901701	5.38741e-07	1	738	802	cellular response to oxygen-containing compound	BP
GO:0060341	5.41996e-07	1	687	745	regulation of cellular localization	BP
GO:0006955	5.95411e-07	1	869	950	immune response	BP
GO:1901698	6.22597e-07	1	710	771	response to nitrogen compound	BP
GO:0051304	6.43807e-07	1	119	120	chromosome separation	BP
GO:0043009	6.86095e-07	1	492	528	chordate embryonic development	BP
GO:0051248	8.32181e-07	1	726	790	negative regulation of protein metabolic process	BP
GO:0010558	8.33591e-07	1	1085	1193	negative regulation of macromolecule biosynthetic process	BP
GO:0051783	8.37961e-07	1	117	118	regulation of nuclear division	BP
GO:0040008	9.04045e-07	1	424	453	regulation of growth	BP
GO:0071702	9.30848e-07	1	1629	1809	organic substance transport	BP
GO:0009968	9.43196e-07	1	851	930	negative regulation of signal transduction	BP
GO:0043069	9.68621e-07	1	605	655	negative regulation of programmed cell death	BP
GO:0033993	1.01787e-06	1	547	590	response to lipid	BP
GO:0022414	1.04877e-06	1	815	890	reproductive process	BP
GO:1902680	1.10243e-06	1	1191	1313	positive regulation of RNA biosynthetic process	BP
GO:0010629	1.16674e-06	1	690	750	negative regulation of gene expression	BP
GO:0000003	1.33267e-06	1	819	895	reproduction	BP
GO:0046649	1.38853e-06	1	462	496	lymphocyte activation	BP
GO:0030097	1.39199e-06	1	595	644	hemopoiesis	BP
GO:0006468	1.41291e-06	1	1039	1142	protein phosphorylation	BP
GO:0023057	1.46768e-06	1	907	994	negative regulation of signaling	BP
GO:0000082	1.47042e-06	1	194	201	G1/S transition of mitotic cell cycle	BP
GO:0045893	1.47855e-06	1	1185	1307	positive regulation of DNA-templated transcription	BP
GO:1903508	1.47855e-06	1	1185	1307	positive regulation of nucleic acid-templated transcription	BP
GO:0045934	1.49844e-06	1	1089	1199	negative regulation of nucleobase-containing compound metabolic process	BP
GO:1901988	1.61215e-06	1	216	225	negative regulation of cell cycle phase transition	BP
GO:0019722	1.62055e-06	1	113	114	calcium-mediated signaling	BP
GO:2000147	1.63825e-06	1	380	405	positive regulation of cell motility	BP
GO:0010948	1.72488e-06	1	248	260	negative regulation of cell cycle process	BP
GO:0010965	1.72904e-06	1	92	92	regulation of mitotic sister chromatid separation	BP
GO:0044784	1.75837e-06	1	92	92	metaphase/anaphase transition of cell cycle	BP
GO:0061061	1.79978e-06	1	434	465	muscle structure development	BP
GO:0010648	1.81426e-06	1	903	990	negative regulation of cell communication	BP
GO:0040017	1.8322e-06	1	388	414	positive regulation of locomotion	BP
GO:0006302	1.8643e-06	1	248	260	double-strand break repair	BP
GO:0032880	2.02594e-06	1	607	658	regulation of protein localization	BP
GO:0007091	2.02739e-06	1	91	91	metaphase/anaphase transition of mitotic cell cycle	BP
GO:0044843	2.03222e-06	1	214	223	cell cycle G1/S phase transition	BP
GO:0009057	2.26033e-06	1	1030	1134	macromolecule catabolic process	BP
GO:0001655	2.4212e-06	1	248	260	urogenital system development	BP
GO:1902099	2.69124e-06	1	89	89	regulation of metaphase/anaphase transition of cell cycle	BP
GO:0048699	2.85836e-06	1	911	999	generation of neurons	BP
GO:0043066	2.91951e-06	1	588	638	negative regulation of apoptotic process	BP
GO:0000075	3.04365e-06	0.999999	165	170	cell cycle checkpoint signaling	BP
GO:0030071	3.10288e-06	1	88	88	regulation of mitotic metaphase/anaphase transition	BP
GO:0051301	3.13006e-06	1	496	535	cell division	BP
GO:0051050	3.21124e-06	1	574	622	positive regulation of transport	BP
GO:0043933	3.24608e-06	0.999999	1240	1372	protein-containing complex organization	BP
GO:0002684	3.33983e-06	1	502	542	positive regulation of immune system process	BP
GO:0048732	3.42699e-06	1	294	311	gland development	BP
GO:0034330	3.43137e-06	1	449	482	cell junction organization	BP
GO:0051052	3.44255e-06	1	414	444	regulation of DNA metabolic process	BP
GO:0034645	3.44887e-06	1	851	935	cellular macromolecule biosynthetic process	BP
GO:0010243	3.84671e-06	1	664	723	response to organonitrogen compound	BP
GO:0051130	3.94729e-06	1	740	808	positive regulation of cellular component organization	BP
GO:0044283	4.17602e-06	1	371	397	small molecule biosynthetic process	BP
GO:0033044	4.20557e-06	1	218	228	regulation of chromosome organization	BP
GO:0098662	4.37266e-06	1	420	451	inorganic cation transmembrane transport	BP
GO:0051129	4.70069e-06	1	517	559	negative regulation of cellular component organization	BP
GO:0097190	4.70083e-06	1	441	475	apoptotic signaling pathway	BP
GO:0050865	5.06633e-06	1	381	408	regulation of cell activation	BP
GO:0072001	5.1448e-06	1	219	229	renal system development	BP
GO:0051668	5.86414e-06	1	486	525	localization within membrane	BP
GO:0007507	6.65754e-06	1	401	430	heart development	BP
GO:0007088	7.16484e-06	1	101	102	regulation of mitotic nuclear division	BP
GO:0051983	7.26241e-06	0.999999	117	119	regulation of chromosome segregation	BP
GO:0048589	7.33113e-06	1	436	469	developmental growth	BP
GO:0007264	7.68578e-06	1	392	420	small GTPase mediated signal transduction	BP
GO:0006897	7.74829e-06	1	398	427	endocytosis	BP
GO:1902679	7.75796e-06	0.999997	925	1017	negative regulation of RNA biosynthetic process	BP
GO:0060548	8.05399e-06	0.999997	670	731	negative regulation of cell death	BP
GO:0001822	8.32738e-06	1	214	224	kidney development	BP
GO:0051054	9.86497e-06	1	240	253	positive regulation of DNA metabolic process	BP
GO:0045944	1.00249e-05	0.999995	856	939	positive regulation of transcription by RNA polymerase II	BP
GO:1903507	1.01993e-05	0.999995	924	1016	negative regulation of nucleic acid-templated transcription	BP
GO:0072330	1.02124e-05	0.999999	127	130	monocarboxylic acid biosynthetic process	BP
GO:0008284	1.10661e-05	0.999996	575	625	positive regulation of cell population proliferation	BP
GO:0045892	1.135e-05	0.999994	922	1014	negative regulation of DNA-templated transcription	BP
GO:0034097	1.15035e-05	0.999996	573	623	response to cytokine	BP
GO:0006869	1.17112e-05	1	250	264	lipid transport	BP
GO:0051345	1.18568e-05	1	382	410	positive regulation of hydrolase activity	BP
GO:0051253	1.21767e-05	0.999994	999	1101	negative regulation of RNA metabolic process	BP
GO:0097435	1.22321e-05	0.999996	554	601	supramolecular fiber organization	BP
GO:0030182	1.24366e-05	0.999994	864	948	neuron differentiation	BP
GO:0022603	1.27289e-05	0.999995	639	696	regulation of anatomical structure morphogenesis	BP
GO:0051493	1.30491e-05	1	399	429	regulation of cytoskeleton organization	BP
GO:0051174	1.30807e-05	0.999993	911	1002	regulation of phosphorus metabolic process	BP
GO:0019220	1.37718e-05	0.999993	910	1001	regulation of phosphate metabolic process	BP
GO:0098813	1.4752e-05	1	255	270	nuclear chromosome segregation	BP
GO:0071396	1.49762e-05	1	369	396	cellular response to lipid	BP
GO:0006811	1.64706e-05	0.999992	793	870	ion transport	BP
GO:0009607	1.71158e-05	0.999991	788	865	response to biotic stimulus	BP
GO:0010942	1.73277e-05	1	407	439	positive regulation of cell death	BP
GO:0051306	1.76447e-05	0.999999	94	95	mitotic sister chromatid separation	BP
GO:1901565	1.76559e-05	0.99999	986	1088	organonitrogen compound catabolic process	BP
GO:0002694	1.79423e-05	1	346	371	regulation of leukocyte activation	BP
GO:0016053	2.05907e-05	1	199	209	organic acid biosynthetic process	BP
GO:0009894	2.15034e-05	0.999989	734	804	regulation of catabolic process	BP
GO:0140014	2.16949e-05	1	270	287	mitotic nuclear division	BP
GO:0032101	2.20936e-05	0.999992	572	623	regulation of response to external stimulus	BP
GO:0046394	2.26789e-05	1	198	208	carboxylic acid biosynthetic process	BP
GO:0016192	2.29062e-05	0.999986	1054	1164	vesicle-mediated transport	BP
GO:0060322	2.3791e-05	0.999992	511	554	head development	BP
GO:0001701	2.38468e-05	1	299	319	in utero embryonic development	BP
GO:0051649	2.45197e-05	0.999983	1511	1682	establishment of localization in cell	BP
GO:0007420	2.48407e-05	0.999991	476	515	brain development	BP
GO:0001816	2.50985e-05	0.999991	436	471	cytokine production	BP
GO:0010608	2.60624e-05	0.999991	417	450	post-transcriptional regulation of gene expression	BP
GO:0010628	2.81844e-05	0.999985	696	762	positive regulation of gene expression	BP
GO:0070374	2.81887e-05	0.999997	106	108	positive regulation of ERK1 and ERK2 cascade	BP
GO:0048598	3.146e-05	0.999989	410	442	embryonic morphogenesis	BP
GO:0031400	3.1844e-05	0.99999	380	409	negative regulation of protein modification process	BP
GO:0044419	3.34099e-05	0.99998	881	971	biological process involved in interspecies interaction between organisms	BP
GO:0007167	3.40023e-05	0.999982	636	694	enzyme-linked receptor protein signaling pathway	BP
GO:0071407	3.51441e-05	0.999989	363	390	cellular response to organic cyclic compound	BP
GO:1990778	3.88644e-05	1	246	261	protein localization to cell periphery	BP
GO:0048878	4.20294e-05	0.999978	600	655	chemical homeostasis	BP
GO:0019932	4.29154e-05	0.999989	166	173	second-messenger-mediated signaling	BP
GO:2000045	4.45614e-05	0.99999	141	146	regulation of G1/S transition of mitotic cell cycle	BP
GO:0043085	4.65667e-05	0.999973	771	847	positive regulation of catalytic activity	BP
GO:0043207	4.69815e-05	0.999973	756	831	response to external biotic stimulus	BP
GO:0006260	4.73357e-05	1	242	257	DNA replication	BP
GO:0072507	4.78068e-05	1	193	203	divalent inorganic cation homeostasis	BP
GO:0006259	4.8666e-05	0.999971	790	869	DNA metabolic process	BP
GO:0051707	4.9749e-05	0.999971	755	830	response to other organism	BP
GO:0043065	5.04775e-05	0.999983	362	390	positive regulation of apoptotic process	BP
GO:0006952	5.05191e-05	0.999969	881	972	defense response	BP
GO:0043086	5.14377e-05	0.999976	477	518	negative regulation of catalytic activity	BP
GO:0005975	5.29068e-05	0.999982	399	431	carbohydrate metabolic process	BP
GO:1901135	5.32971e-05	0.999969	735	808	carbohydrate derivative metabolic process	BP
GO:0003006	5.47078e-05	0.999972	514	559	developmental process involved in reproduction	BP
GO:0001667	5.57892e-05	0.999982	322	345	ameboidal-type cell migration	BP
GO:0001817	5.7437e-05	0.999975	426	461	regulation of cytokine production	BP
GO:0072659	5.81464e-05	1	212	224	protein localization to plasma membrane	BP
GO:0060537	6.03712e-05	0.999983	255	271	muscle tissue development	BP
GO:0048017	6.07038e-05	0.99999	116	119	inositol lipid-mediated signaling	BP
GO:0042692	6.30098e-05	0.999982	254	270	muscle cell differentiation	BP
GO:0019725	6.32756e-05	0.999971	458	497	cellular homeostasis	BP
GO:0007265	6.394e-05	0.999981	275	293	Ras protein signal transduction	BP
GO:0043068	6.67556e-05	0.999972	369	398	positive regulation of programmed cell death	BP
GO:0032787	6.88415e-05	0.999971	368	397	monocarboxylic acid metabolic process	BP
GO:0071345	7.21908e-05	0.999963	506	551	cellular response to cytokine stimulus	BP
GO:0030855	7.22149e-05	0.999968	399	431	epithelial cell differentiation	BP
GO:0044281	7.34817e-05	0.99995	1141	1268	small molecule metabolic process	BP
GO:0009887	7.45899e-05	0.999958	646	707	animal organ morphogenesis	BP
GO:0031589	7.58535e-05	0.999978	264	281	cell-substrate adhesion	BP
GO:0030001	7.60703e-05	0.999965	450	488	metal ion transport	BP
GO:0030163	7.63818e-05	0.999954	767	844	protein catabolic process	BP
GO:1902806	7.71151e-05	0.999979	159	166	regulation of cell cycle G1/S phase transition	BP
GO:0007272	8.37021e-05	0.99999	99	101	ensheathment of neurons	BP
GO:0008366	8.37021e-05	0.99999	99	101	axon ensheathment	BP
GO:0016049	8.44584e-05	0.999964	353	380	cell growth	BP
GO:0033045	8.5888e-05	0.999989	97	99	regulation of sister chromatid segregation	BP
GO:0048015	8.62322e-05	0.999986	113	116	phosphatidylinositol-mediated signaling	BP
GO:1903046	8.83636e-05	0.99998	136	141	meiotic cell cycle process	BP
GO:1901361	9.1005e-05	0.999961	365	394	organic cyclic compound catabolic process	BP
GO:0007059	9.33411e-05	0.999963	304	326	chromosome segregation	BP
GO:0071495	9.77534e-05	0.999938	849	936	cellular response to endogenous stimulus	BP
GO:0001558	0.000100215	0.99996	305	327	regulation of cell growth	BP
GO:0140352	0.000100995	0.999947	521	568	export from cell	BP
GO:0072657	0.000101709	0.999954	417	452	protein localization to membrane	BP
GO:0043588	0.00010265	0.99997	169	177	skin development	BP
GO:2001233	0.000104126	0.999968	271	290	regulation of apoptotic signaling pathway	BP
GO:0006935	0.000106665	0.999955	340	366	chemotaxis	BP
GO:0042330	0.000106665	0.999955	340	366	taxis	BP
GO:0042552	0.00010724	0.999987	97	99	myelination	BP
GO:0140013	0.000108897	0.999978	122	126	meiotic nuclear division	BP
GO:0031401	0.000110154	0.999935	660	724	positive regulation of protein modification process	BP
GO:0051249	0.000112619	0.999955	292	313	regulation of lymphocyte activation	BP
GO:0051093	0.000112899	0.999937	579	633	negative regulation of developmental process	BP
GO:0007015	0.000115037	0.999952	323	347	actin filament organization	BP
GO:0072503	0.000116136	0.999964	177	186	cellular divalent inorganic cation homeostasis	BP
GO:0022407	0.000119957	0.999962	291	312	regulation of cell-cell adhesion	BP
GO:0000904	0.000120733	0.999938	491	534	cell morphogenesis involved in differentiation	BP
GO:0080135	0.000120931	0.999933	550	601	regulation of cellular response to stress	BP
GO:0009100	0.000121893	0.999963	264	282	glycoprotein metabolic process	BP
GO:0003008	0.000123878	0.999919	950	1051	system process	BP
GO:0042770	0.000124193	0.999966	155	162	signal transduction in response to DNA damage	BP
GO:0000819	0.000125126	0.999966	205	217	sister chromatid segregation	BP
GO:0051146	0.00012547	0.999961	178	187	striated muscle cell differentiation	BP
GO:0042325	0.00012612	0.99992	808	891	regulation of phosphorylation	BP
GO:0046700	0.000130294	0.999944	343	370	heterocycle catabolic process	BP
GO:0045785	0.000136362	0.999944	310	333	positive regulation of cell adhesion	BP
GO:0032989	0.000137592	0.999926	498	542	cellular component morphogenesis	BP
GO:0006629	0.000140722	0.999909	839	927	lipid metabolic process	BP
GO:1903829	0.000148918	0.999937	336	362	positive regulation of protein localization	BP
GO:0050803	0.000154232	0.999964	133	138	regulation of synapse structure or activity	BP
GO:0019439	0.000155127	0.999927	350	378	aromatic compound catabolic process	BP
GO:0050776	0.000157436	0.999915	479	522	regulation of immune response	BP
GO:0032940	0.00015843	0.999914	489	533	secretion by cell	BP
GO:2001020	0.000159657	0.999938	260	278	regulation of response to DNA damage stimulus	BP
GO:0006974	0.0001618	0.9999	697	767	cellular response to DNA damage stimulus	BP
GO:0006310	0.000173397	0.999948	240	256	DNA recombination	BP
GO:0006954	0.000175083	0.999912	425	462	inflammatory response	BP
GO:0010562	0.000179468	0.999897	555	607	positive regulation of phosphorus metabolic process	BP
GO:0045937	0.000179468	0.999897	555	607	positive regulation of phosphate metabolic process	BP
GO:0010876	0.000181065	0.999928	279	299	lipid localization	BP
GO:0050801	0.000181699	0.999914	358	387	ion homeostasis	BP
GO:0000165	0.000185383	0.9999	479	522	MAPK cascade	BP
GO:0044087	0.00018689	0.999886	678	745	regulation of cellular component biogenesis	BP
GO:0060284	0.000188723	0.999911	353	381	regulation of cell development	BP
GO:2001022	0.000193535	0.99995	139	145	positive regulation of response to DNA damage stimulus	BP
GO:0070588	0.000201705	0.999932	183	193	calcium ion transmembrane transport	BP
GO:0046903	0.000202432	0.999883	551	603	secretion	BP
GO:0051338	0.000209197	0.999874	622	683	regulation of transferase activity	BP
GO:0030030	0.000221308	0.999849	1004	1113	cell projection organization	BP
GO:0061458	0.000223013	0.999938	200	212	reproductive system development	BP
GO:0034329	0.000228126	0.999909	271	290	cell junction assembly	BP
GO:0051784	0.000229734	1	58	58	negative regulation of nuclear division	BP
GO:0050807	0.000235299	0.999944	129	134	regulation of synapse organization	BP
GO:0097305	0.000235353	0.999933	149	156	response to alcohol	BP
GO:0042110	0.000241428	0.999889	319	344	T cell activation	BP
GO:0043087	0.000241505	0.999905	261	279	regulation of GTPase activity	BP
GO:0070647	0.000243223	0.999844	770	850	protein modification by small protein conjugation or removal	BP
GO:0034248	0.000243376	0.999882	362	392	regulation of cellular amide metabolic process	BP
GO:0070371	0.000249319	0.999915	179	189	ERK1 and ERK2 cascade	BP
GO:0032970	0.000254563	0.999888	285	306	regulation of actin filament-based process	BP
GO:2000779	0.000255525	0.999946	114	118	regulation of double-strand break repair	BP
GO:0009611	0.000259198	0.999869	372	403	response to wounding	BP
GO:0006816	0.000260595	0.999903	228	243	calcium ion transport	BP
GO:0044774	0.000269109	0.999979	74	75	mitotic DNA integrity checkpoint signaling	BP
GO:0055065	0.00027601	0.999885	290	312	metal ion homeostasis	BP
GO:0065003	0.000276042	0.999807	1091	1215	protein-containing complex assembly	BP
GO:0043270	0.000276487	0.999915	158	166	positive regulation of ion transport	BP
GO:0043410	0.000285136	0.999882	282	303	positive regulation of MAPK cascade	BP
GO:0031032	0.000293191	0.999915	149	156	actomyosin structure organization	BP
GO:0090130	0.0002933	0.999888	237	253	tissue migration	BP
GO:0006508	0.000296277	0.999791	1140	1270	proteolysis	BP
GO:0002237	0.00029811	0.999896	196	208	response to molecule of bacterial origin	BP
GO:0051098	0.000299245	0.999876	279	300	regulation of binding	BP
GO:0010594	0.000299316	0.99992	136	142	regulation of endothelial cell migration	BP
GO:0051928	0.000312832	0.999975	73	74	positive regulation of calcium ion transport	BP
GO:0048608	0.000315935	0.99989	197	209	reproductive structure development	BP
GO:0045596	0.000318871	0.999828	421	458	negative regulation of cell differentiation	BP
GO:0098771	0.000320449	0.99984	350	379	inorganic ion homeostasis	BP
GO:0006282	0.000327665	0.999887	176	186	regulation of DNA repair	BP
GO:0006821	0.000332259	1	57	57	chloride transport	BP
GO:0006633	0.000336516	0.999939	98	101	fatty acid biosynthetic process	BP
GO:0002521	0.000343213	0.999825	368	399	leukocyte differentiation	BP
GO:0010631	0.000345792	0.999867	235	251	epithelial cell migration	BP
GO:0090132	0.000345792	0.999867	235	251	epithelium migration	BP
GO:0043604	0.000348275	0.999782	637	703	amide biosynthetic process	BP
GO:0000725	0.000348649	0.999898	145	152	recombinational repair	BP
GO:0072331	0.000353574	0.999896	143	150	signal transduction by p53 class mediator	BP
GO:0006812	0.000355884	0.999783	604	664	cation transport	BP
GO:0030099	0.000357315	0.999841	279	300	myeloid cell differentiation	BP
GO:2000241	0.000360004	0.999911	122	127	regulation of reproductive process	BP
GO:0008544	0.00036396	0.999868	186	197	epidermis development	BP
GO:0050867	0.000367138	0.999858	231	247	positive regulation of cell activation	BP
GO:0008285	0.000378163	0.999789	449	490	negative regulation of cell population proliferation	BP
GO:0051321	0.000379368	0.999862	185	196	meiotic cell cycle	BP
GO:0055074	0.000382321	0.999873	165	174	calcium ion homeostasis	BP
GO:0008610	0.000383103	0.999781	472	516	lipid biosynthetic process	BP
GO:0048872	0.000386533	0.999857	213	227	homeostasis of number of cells	BP
GO:0046578	0.000386816	0.999886	147	154	regulation of Ras protein signal transduction	BP
GO:0006874	0.000407918	0.999871	154	162	cellular calcium ion homeostasis	BP
GO:0022604	0.000408527	0.999842	234	250	regulation of cell morphogenesis	BP
GO:0048568	0.000419455	0.999807	295	318	embryonic organ development	BP
GO:0006281	0.000423879	0.999759	471	515	DNA repair	BP
GO:0050863	0.000425902	0.999838	220	235	regulation of T cell activation	BP
GO:0034655	0.000428219	0.99979	319	345	nucleobase-containing compound catabolic process	BP
GO:0043542	0.000431365	0.999848	174	184	endothelial cell migration	BP
GO:0003002	0.000434933	0.999831	230	246	regionalization	BP
GO:0051056	0.00043638	0.999834	227	242	regulation of small GTPase mediated signal transduction	BP
GO:0001932	0.000438182	0.999717	712	786	regulation of protein phosphorylation	BP
GO:1904427	0.0004533	1	54	54	positive regulation of calcium ion transmembrane transport	BP
GO:0006518	0.000453742	0.999711	654	723	peptide metabolic process	BP
GO:0022411	0.000457055	0.999766	355	385	cellular component disassembly	BP
GO:0044773	0.000458004	0.999962	70	71	mitotic DNA damage checkpoint signaling	BP
GO:0034504	0.000458764	0.999815	249	267	protein localization to nucleus	BP
GO:0045839	0.000462681	1	53	53	negative regulation of mitotic nuclear division	BP
GO:0003013	0.000465643	0.999766	339	367	circulatory system process	BP
GO:0090066	0.00046738	0.999767	329	356	regulation of anatomical structure size	BP
GO:0000724	0.00046953	0.999859	142	149	double-strand break repair via homologous recombination	BP
GO:0120036	0.000471042	0.999673	979	1087	plasma membrane bounded cell projection organization	BP
GO:0061180	0.000475346	1	54	54	mammary gland epithelium development	BP
GO:0043408	0.000495022	0.99973	405	441	regulation of MAPK cascade	BP
GO:0071705	0.000513581	0.999619	1395	1561	nitrogen compound transport	BP
GO:0070372	0.000515718	0.999825	161	170	regulation of ERK1 and ERK2 cascade	BP
GO:0034220	0.000518645	0.999679	590	649	ion transmembrane transport	BP
GO:0031175	0.000530009	0.999665	636	700	neuron projection development	BP
GO:0007389	0.000531802	0.999745	292	315	pattern specification process	BP
GO:0033365	0.000540859	0.999649	699	772	protein localization to organelle	BP
GO:0055080	0.000543994	0.999722	342	371	cation homeostasis	BP
GO:0050673	0.000544154	0.99975	283	305	epithelial cell proliferation	BP
GO:0048871	0.000547025	0.999723	335	363	multicellular organismal homeostasis	BP
GO:0015918	0.000550216	0.999921	83	85	sterol transport	BP
GO:0097193	0.00055559	0.999763	234	251	intrinsic apoptotic signaling pathway	BP
GO:0001819	0.000581181	0.999735	271	292	positive regulation of cytokine production	BP
GO:0098655	0.000587547	0.999657	475	520	cation transmembrane transport	BP
GO:0000070	0.000596513	0.999777	179	190	mitotic sister chromatid segregation	BP
GO:0051090	0.000602831	0.999703	306	331	regulation of DNA-binding transcription factor activity	BP
GO:0031329	0.000605128	0.999622	589	648	regulation of cellular catabolic process	BP
GO:0042176	0.0006291	0.999709	279	301	regulation of protein catabolic process	BP
GO:0110149	0.000636744	0.999945	68	69	regulation of biomineralization	BP
GO:0018212	0.000640944	0.999725	236	253	peptidyl-tyrosine modification	BP
GO:0000122	0.000658309	0.999574	673	743	negative regulation of transcription by RNA polymerase II	BP
GO:0043547	0.000662753	0.99976	191	203	positive regulation of GTPase activity	BP
GO:0009314	0.000665851	0.99967	305	330	response to radiation	BP
GO:0071824	0.000675064	0.999756	167	177	protein-DNA complex subunit organization	BP
GO:2000112	0.000678868	0.999633	373	406	regulation of cellular macromolecule biosynthetic process	BP
GO:0002696	0.000687265	0.999728	223	239	positive regulation of leukocyte activation	BP
GO:0048666	0.000698024	0.999542	709	783	neuron development	BP
GO:0007169	0.000703141	0.999608	403	439	transmembrane receptor protein tyrosine kinase signaling pathway	BP
GO:0010959	0.000715594	0.999716	224	240	regulation of metal ion transport	BP
GO:0043603	0.000726658	0.999502	827	920	cellular amide metabolic process	BP
GO:0070167	0.000727192	0.999936	67	68	regulation of biomineral tissue development	BP
GO:0032496	0.00072925	0.999714	186	198	response to lipopolysaccharide	BP
GO:0051960	0.000736794	0.999638	299	323	regulation of nervous system development	BP
GO:0018108	0.000750168	0.999675	234	251	peptidyl-tyrosine phosphorylation	BP
GO:0051046	0.000777535	0.999581	363	395	regulation of secretion	BP
GO:0010632	0.000788639	0.9997	178	189	regulation of epithelial cell migration	BP
GO:0032446	0.000788912	0.999483	675	746	protein modification by small protein conjugation	BP
GO:0030177	0.00079308	0.999817	105	109	positive regulation of Wnt signaling pathway	BP
GO:0070661	0.000804247	0.999698	193	206	leukocyte proliferation	BP
GO:0007548	0.000807924	0.999692	177	188	sex differentiation	BP
GO:0032504	0.000810225	0.999517	478	524	multicellular organism reproduction	BP
GO:0050848	0.000811115	1	50	50	regulation of calcium-mediated signaling	BP
GO:0016071	0.000818641	0.99949	554	610	mRNA metabolic process	BP
GO:1901992	0.000821588	0.999878	79	81	positive regulation of mitotic cell cycle phase transition	BP
GO:0032956	0.000822369	0.999615	260	280	regulation of actin cytoskeleton organization	BP
GO:0010035	0.000834717	0.999552	352	383	response to inorganic substance	BP
GO:0023061	0.00084829	0.999596	268	289	signal release	BP
GO:0032102	0.000876483	0.999611	239	257	negative regulation of response to external stimulus	BP
GO:1901615	0.000885371	0.999541	317	344	organic hydroxy compound metabolic process	BP
GO:0071897	0.000913019	0.999679	155	164	DNA biosynthetic process	BP
GO:0051985	0.000957661	1	48	48	negative regulation of chromosome segregation	BP
GO:1905819	0.000957661	1	48	48	negative regulation of chromosome separation	BP
GO:0019953	0.000961089	0.999427	466	511	sexual reproduction	BP
GO:0055082	0.000962896	0.999465	384	419	cellular chemical homeostasis	BP
GO:0006939	0.00096461	0.999913	65	66	smooth muscle contraction	BP
GO:0045087	0.000967071	0.999432	439	481	innate immune response	BP
GO:0051091	0.000974765	0.999631	192	205	positive regulation of DNA-binding transcription factor activity	BP
GO:0051251	0.000999026	0.999612	200	214	positive regulation of lymphocyte activation	BP
GO:0034612	0.00100419	0.999628	162	172	response to tumor necrosis factor	BP
GO:2000134	0.00100477	0.999909	64	65	negative regulation of G1/S transition of mitotic cell cycle	BP
GO:0043254	0.00100704	0.999486	300	325	regulation of protein-containing complex assembly	BP
GO:0098742	0.00101097	0.99966	146	154	cell-cell adhesion via plasma-membrane adhesion molecules	BP
GO:0001501	0.00101917	0.999449	352	383	skeletal system development	BP
GO:0007423	0.00103704	0.999453	327	355	sensory organ development	BP
GO:0006417	0.00105053	0.999451	315	342	regulation of translation	BP
GO:0009617	0.00106295	0.999445	313	340	response to bacterium	BP
GO:0008015	0.00109103	0.999461	282	305	blood circulation	BP
GO:0031570	0.00109114	0.999708	112	117	DNA integrity checkpoint signaling	BP
GO:1903037	0.00109753	0.999525	218	234	regulation of leukocyte cell-cell adhesion	BP
GO:0007519	0.0010991	0.99974	101	105	skeletal muscle tissue development	BP
GO:0033046	0.0011037	1	47	47	negative regulation of sister chromatid segregation	BP
GO:0033048	0.0011037	1	47	47	negative regulation of mitotic sister chromatid segregation	BP
GO:2000816	0.0011037	1	47	47	negative regulation of mitotic sister chromatid separation	BP
GO:0048609	0.0011195	0.999328	464	509	multicellular organismal reproductive process	BP
GO:1902100	0.00112248	1	47	47	negative regulation of metaphase/anaphase transition of cell cycle	BP
GO:0055085	0.00112368	0.999225	806	895	transmembrane transport	BP
GO:0050921	0.00113899	0.999772	88	91	positive regulation of chemotaxis	BP
GO:1900180	0.00113924	0.999694	112	117	regulation of protein localization to nucleus	BP
GO:0098661	0.00115769	0.999893	64	65	inorganic anion transmembrane transport	BP
GO:0044255	0.00117265	0.999235	625	691	cellular lipid metabolic process	BP
GO:0043687	0.00118238	1	47	47	post-translational protein modification	BP
GO:0051445	0.00118397	1	47	47	regulation of meiotic cell cycle	BP
GO:2000781	0.0012075	0.999814	76	78	positive regulation of double-strand break repair	BP
GO:0006091	0.00121689	0.999333	339	370	generation of precursor metabolites and energy	BP
GO:0042327	0.00121807	0.999248	504	554	positive regulation of phosphorylation	BP
GO:0097553	0.00123386	0.999751	89	92	calcium ion transmembrane import into cytosol	BP
GO:0009101	0.00126106	0.999437	218	234	glycoprotein biosynthetic process	BP
GO:0010638	0.00126683	0.999282	381	416	positive regulation of organelle organization	BP
GO:0045841	0.00129364	1	46	46	negative regulation of mitotic metaphase/anaphase transition	BP
GO:0090068	0.00129625	0.999471	190	203	positive regulation of cell cycle process	BP
GO:0032990	0.00130324	0.999223	443	485	cell part morphogenesis	BP
GO:0061024	0.00130873	0.999161	570	629	membrane organization	BP
GO:0019935	0.00131689	1	47	47	cyclic-nucleotide-mediated signaling	BP
GO:1901796	0.00133173	0.99973	86	89	regulation of signal transduction by p53 class mediator	BP
GO:0030308	0.00133512	0.999543	141	149	negative regulation of cell growth	BP
GO:0045926	0.00134157	0.999455	179	191	negative regulation of growth	BP
GO:0001892	0.00136125	0.999872	62	63	embryonic placenta development	BP
GO:0032103	0.00140679	0.999314	258	279	positive regulation of response to external stimulus	BP
GO:0019637	0.00143082	0.999039	679	753	organophosphate metabolic process	BP
GO:0070085	0.00143731	0.999413	179	191	glycosylation	BP
GO:0035637	0.00144047	0.999773	76	78	multicellular organismal signaling	BP
GO:0014065	0.00144979	0.999703	88	91	phosphatidylinositol 3-kinase signaling	BP
GO:0044270	0.00147301	0.999185	342	373	cellular nitrogen compound catabolic process	BP
GO:1903320	0.00149183	0.999357	204	219	regulation of protein modification by small protein conjugation or removal	BP
GO:0031577	0.00149383	1	45	45	spindle checkpoint signaling	BP
GO:0015698	0.0015092	0.999633	99	103	inorganic anion transport	BP
GO:0042982	0.00151694	0.999856	61	62	amyloid precursor protein metabolic process	BP
GO:1903039	0.00151741	0.999399	168	179	positive regulation of leukocyte cell-cell adhesion	BP
GO:0000723	0.00155437	0.999494	129	136	telomere maintenance	BP
GO:1902476	0.00159722	1	46	46	chloride transmembrane transport	BP
GO:0007159	0.00160128	0.999229	240	259	leukocyte cell-cell adhesion	BP
GO:0001656	0.00160138	0.999847	61	62	metanephros development	BP
GO:0007160	0.00162718	0.999352	171	182	cell-matrix adhesion	BP
GO:0071216	0.00164442	0.999398	148	157	cellular response to biotic stimulus	BP
GO:0001934	0.00169475	0.998964	457	502	positive regulation of protein phosphorylation	BP
GO:0065004	0.00170077	0.999407	137	145	protein-DNA complex assembly	BP
GO:0007094	0.00172159	1	44	44	mitotic spindle assembly checkpoint signaling	BP
GO:0071173	0.00172159	1	44	44	spindle assembly checkpoint signaling	BP
GO:0071174	0.00172159	1	44	44	mitotic spindle checkpoint signaling	BP
GO:0007204	0.00172504	0.999641	85	88	positive regulation of cytosolic calcium ion concentration	BP
GO:0071356	0.00173776	0.999361	146	155	cellular response to tumor necrosis factor	BP
GO:0043436	0.00174938	0.998858	574	635	oxoacid metabolic process	BP
GO:1901989	0.00175283	0.999568	96	100	positive regulation of cell cycle phase transition	BP
GO:0015850	0.00176696	0.999349	148	157	organic hydroxy compound transport	BP
GO:0097530	0.00176844	0.999716	72	74	granulocyte migration	BP
GO:0001508	0.0017864	0.999713	74	76	action potential	BP
GO:0035304	0.00179384	0.999712	73	75	regulation of protein dephosphorylation	BP
GO:0055123	0.00180221	0.999623	86	89	digestive system development	BP
GO:0042063	0.00183131	0.999202	195	209	gliogenesis	BP
GO:0001763	0.0018374	0.999355	139	147	morphogenesis of a branching structure	BP
GO:0060538	0.00184493	0.999484	107	112	skeletal muscle organ development	BP
GO:0007517	0.00186122	0.999169	204	219	muscle organ development	BP
GO:0044265	0.00188629	0.998684	777	864	cellular macromolecule catabolic process	BP
GO:0010810	0.00193059	0.999252	159	169	regulation of cell-substrate adhesion	BP
GO:0048858	0.00194428	0.998829	428	469	cell projection morphogenesis	BP
GO:0001890	0.00194911	0.999453	106	111	placenta development	BP
GO:0032368	0.00197768	0.999583	84	87	regulation of lipid transport	BP
GO:0006469	0.00200959	0.99922	156	166	negative regulation of protein kinase activity	BP
GO:0000226	0.00210667	0.998689	471	518	microtubule cytoskeleton organization	BP
GO:0006486	0.0021104	0.999146	165	176	protein glycosylation	BP
GO:0043413	0.0021104	0.999146	165	176	macromolecule glycosylation	BP
GO:0045739	0.0021431	0.999394	105	110	positive regulation of DNA repair	BP
GO:0048729	0.00214361	0.998711	416	456	tissue morphogenesis	BP
GO:0051348	0.00215329	0.999052	200	215	negative regulation of transferase activity	BP
GO:0050870	0.00215722	0.999159	154	164	positive regulation of T cell activation	BP
GO:0006082	0.00219807	0.998549	577	639	organic acid metabolic process	BP
GO:0042310	0.00220374	1	43	43	vasoconstriction	BP
GO:0022412	0.0022167	0.99896	219	236	cellular process involved in reproduction in multicellular organism	BP
GO:0050808	0.00221931	0.998879	258	279	synapse organization	BP
GO:0030301	0.00222462	0.999634	71	73	cholesterol transport	BP
GO:0010639	0.00222698	0.998833	279	303	negative regulation of organelle organization	BP
GO:1901699	0.00223976	0.998634	430	472	cellular response to nitrogen compound	BP
GO:0044818	0.00226076	1	43	43	mitotic G2/M transition checkpoint	BP
GO:1901136	0.00227668	0.999237	123	130	carbohydrate derivative catabolic process	BP
GO:0046907	0.00228932	0.998272	1199	1344	intracellular transport	BP
GO:0043043	0.00233366	0.998471	544	603	peptide biosynthetic process	BP
GO:0031532	0.00234367	0.999498	83	86	actin cytoskeleton reorganization	BP
GO:0006936	0.002383	0.998964	182	195	muscle contraction	BP
GO:0120039	0.00242483	0.998526	424	465	plasma membrane bounded cell projection morphogenesis	BP
GO:0000077	0.00245926	0.999296	104	109	DNA damage checkpoint signaling	BP
GO:0006875	0.00246873	0.998783	234	253	cellular metal ion homeostasis	BP
GO:0007043	0.00247714	0.99937	94	98	cell-cell junction assembly	BP
GO:1903169	0.00247733	0.99929	104	109	regulation of calcium ion transmembrane transport	BP
GO:0042060	0.00252205	0.998647	287	312	wound healing	BP
GO:1902903	0.00253942	0.99866	278	302	regulation of supramolecular fiber organization	BP
GO:0008277	0.00254394	0.999451	82	85	regulation of G protein-coupled receptor signaling pathway	BP
GO:2001234	0.0025471	0.998921	170	182	negative regulation of apoptotic signaling pathway	BP
GO:2001242	0.0025552	0.999083	131	139	regulation of intrinsic apoptotic signaling pathway	BP
GO:0046660	0.00257609	0.999443	82	85	female sex differentiation	BP
GO:0043549	0.0025807	0.998331	520	574	regulation of kinase activity	BP
GO:0030162	0.00260484	0.998355	467	515	regulation of proteolysis	BP
GO:0007276	0.00262643	0.998417	400	439	gamete generation	BP
GO:0050920	0.00267999	0.999033	133	141	regulation of chemotaxis	BP
GO:0032200	0.00268184	0.999033	133	141	telomere organization	BP
GO:1901214	0.00270134	0.998707	216	233	regulation of neuron death	BP
GO:0060562	0.0027087	0.998658	236	255	epithelial tube morphogenesis	BP
GO:1903530	0.00271772	0.998449	334	365	regulation of secretion by cell	BP
GO:1902807	0.00271816	0.999543	69	71	negative regulation of cell cycle G1/S phase transition	BP
GO:0050778	0.00273457	0.998528	283	308	positive regulation of immune response	BP
GO:0010389	0.00274012	0.999404	81	84	regulation of G2/M transition of mitotic cell cycle	BP
GO:0006820	0.00275328	0.99855	268	291	anion transport	BP
GO:0032870	0.00275878	0.998353	386	423	cellular response to hormone stimulus	BP
GO:0051047	0.00276207	0.998767	189	203	positive regulation of secretion	BP
GO:0002252	0.00276715	0.998432	324	354	immune effector process	BP
GO:0044057	0.00279183	0.998479	294	320	regulation of system process	BP
GO:0006753	0.00280576	0.998293	399	439	nucleoside phosphate metabolic process	BP
GO:0002761	0.00282495	0.999383	81	84	regulation of myeloid leukocyte differentiation	BP
GO:0043269	0.00284306	0.998349	350	383	regulation of ion transport	BP
GO:0061008	0.00284339	0.999175	103	108	hepaticobiliary system development	BP
GO:2001236	0.00285574	0.999093	112	118	regulation of extrinsic apoptotic signaling pathway	BP
GO:0007186	0.00286706	0.99836	333	364	G protein-coupled receptor signaling pathway	BP
GO:1905952	0.00290573	0.999156	102	107	regulation of lipid localization	BP
GO:0030278	0.00291534	0.999361	81	84	regulation of ossification	BP
GO:0051258	0.00292179	0.998634	206	222	protein polymerization	BP
GO:0033673	0.00296788	0.998729	170	182	negative regulation of kinase activity	BP
GO:0070925	0.00297037	0.997963	655	727	organelle assembly	BP
GO:1901137	0.0029909	0.998119	448	494	carbohydrate derivative biosynthetic process	BP
GO:1901654	0.00306679	0.998882	132	140	response to ketone	BP
GO:1903706	0.0030947	0.998381	257	279	regulation of hemopoiesis	BP
GO:0045137	0.00311938	0.998751	151	161	development of primary sexual characteristics	BP
GO:0016567	0.0031226	0.997882	615	682	protein ubiquitination	BP
GO:0048812	0.00313262	0.998083	411	451	neuron projection morphogenesis	BP
GO:0002687	0.00314928	0.999181	90	94	positive regulation of leukocyte migration	BP
GO:0019221	0.00317461	0.998297	271	295	cytokine-mediated signaling pathway	BP
GO:1902105	0.00320332	0.998524	196	211	regulation of leukocyte differentiation	BP
GO:0019882	0.00321618	0.99945	67	69	antigen processing and presentation	BP
GO:0034109	0.00321975	0.999448	68	70	homotypic cell-cell adhesion	BP
GO:0007127	0.0032219	0.999288	79	82	meiosis I	BP
GO:0070997	0.00323897	0.998324	248	269	neuron death	BP
GO:0050767	0.00324917	0.998295	259	281	regulation of neurogenesis	BP
GO:0010927	0.00325094	0.999442	69	71	cellular component assembly involved in morphogenesis	BP
GO:0099536	0.00328012	0.998027	383	420	synaptic signaling	BP
GO:0110151	0.00333507	1	40	40	positive regulation of biomineralization	BP
GO:0009135	0.00336332	0.999253	79	82	purine nucleoside diphosphate metabolic process	BP
GO:0009179	0.00336332	0.999253	79	82	purine ribonucleoside diphosphate metabolic process	BP
GO:0045859	0.00339647	0.997851	451	497	regulation of protein kinase activity	BP
GO:0045088	0.0034317	0.998616	149	159	regulation of innate immune response	BP
GO:0060485	0.0034971	0.998332	205	221	mesenchyme development	BP
GO:1902850	0.00350867	0.998642	140	149	microtubule cytoskeleton organization involved in mitosis	BP
GO:0006887	0.00353828	0.998194	239	259	exocytosis	BP
GO:0050678	0.00353916	0.998193	239	259	regulation of epithelial cell proliferation	BP
GO:0051402	0.00359117	0.998442	168	180	neuron apoptotic process	BP
GO:0043523	0.00361877	0.998596	140	149	regulation of neuron apoptotic process	BP
GO:0045445	0.00362878	0.999187	79	82	myoblast differentiation	BP
GO:0030168	0.0036491	0.999037	90	94	platelet activation	BP
GO:0035150	0.00365905	0.99918	78	81	regulation of tube size	BP
GO:0035296	0.00365905	0.99918	78	81	regulation of tube diameter	BP
GO:0097746	0.00365905	0.99918	78	81	blood vessel diameter maintenance	BP
GO:0007599	0.00365916	0.998517	149	159	hemostasis	BP
GO:0008406	0.00367061	0.998512	149	159	gonad development	BP
GO:0070527	0.00372368	0.999606	54	55	platelet aggregation	BP
GO:0045862	0.00375187	0.997992	261	284	positive regulation of proteolysis	BP
GO:0045184	0.0037777	0.997104	1205	1353	establishment of protein localization	BP
GO:0045216	0.00379911	0.998591	131	139	cell-cell junction organization	BP
GO:0001889	0.00381904	0.998862	100	105	liver development	BP
GO:0035329	0.00383043	1	40	40	hippo signaling	BP
GO:0048565	0.00383362	0.999136	79	82	digestive tract development	BP
GO:0030500	0.00385552	0.99959	54	55	regulation of bone mineralization	BP
GO:0070169	0.0038608	1	39	39	positive regulation of biomineral tissue development	BP
GO:2000278	0.00386676	0.998847	99	104	regulation of DNA biosynthetic process	BP
GO:0022409	0.00387203	0.99818	193	208	positive regulation of cell-cell adhesion	BP
GO:0072006	0.003874	0.998844	101	106	nephron development	BP
GO:0097191	0.0038807	0.998308	165	177	extrinsic apoptotic signaling pathway	BP
GO:0031347	0.00388637	0.997659	366	402	regulation of defense response	BP
GO:0009117	0.00388747	0.997601	393	433	nucleotide metabolic process	BP
GO:0060326	0.00394042	0.998335	156	167	cell chemotaxis	BP
GO:0030865	0.00399493	0.999573	54	55	cortical cytoskeleton organization	BP
GO:0050680	0.00401119	0.998799	100	105	negative regulation of epithelial cell proliferation	BP
GO:0045936	0.00404433	0.997705	303	331	negative regulation of phosphate metabolic process	BP
GO:0045778	0.00404994	1	39	39	positive regulation of ossification	BP
GO:0045667	0.00405482	0.998919	89	93	regulation of osteoblast differentiation	BP
GO:0019752	0.00406313	0.997265	556	617	carboxylic acid metabolic process	BP
GO:0043534	0.00406859	0.998781	99	104	blood vessel endothelial cell migration	BP
GO:0051100	0.00408213	0.998565	118	125	negative regulation of binding	BP
GO:0030003	0.00412909	0.997706	285	311	cellular cation homeostasis	BP
GO:0044089	0.00413816	0.997549	347	380	positive regulation of cellular component biogenesis	BP
GO:1902749	0.00415229	0.998891	88	92	regulation of cell cycle G2/M phase transition	BP
GO:0090263	0.00416984	0.999052	78	81	positive regulation of canonical Wnt signaling pathway	BP
GO:1901652	0.00418161	0.997582	321	351	response to peptide	BP
GO:0006873	0.00421234	0.997627	293	320	cellular ion homeostasis	BP
GO:0050821	0.00422036	0.998149	164	176	protein stabilization	BP
GO:0046777	0.00425227	0.998132	168	180	protein autophosphorylation	BP
GO:0055086	0.00427684	0.997257	445	492	nucleobase-containing small molecule metabolic process	BP
GO:0006066	0.0042832	0.997822	225	244	alcohol metabolic process	BP
GO:1901343	0.00429531	0.999239	66	68	negative regulation of vasculature development	BP
GO:2000181	0.00429531	0.999239	66	68	negative regulation of blood vessel morphogenesis	BP
GO:0007268	0.00430636	0.99741	362	397	chemical synaptic transmission	BP
GO:0098916	0.00430636	0.99741	362	397	anterograde trans-synaptic signaling	BP
GO:0002573	0.00432753	0.998224	147	157	myeloid leukocyte differentiation	BP
GO:0050817	0.00433672	0.99822	147	157	coagulation	BP
GO:0061138	0.00440541	0.998347	129	137	morphogenesis of a branching epithelium	BP
GO:0045927	0.00444288	0.998043	166	178	positive regulation of growth	BP
GO:0050878	0.0044461	0.99769	235	255	regulation of body fluid levels	BP
GO:0043393	0.00446232	0.998097	155	166	regulation of protein binding	BP
GO:0045089	0.00453008	0.998779	87	91	positive regulation of innate immune response	BP
GO:0048538	0.00457193	1	38	38	thymus development	BP
GO:0034446	0.00464526	0.998744	88	92	substrate adhesion-dependent cell spreading	BP
GO:0007596	0.00468597	0.998066	146	156	blood coagulation	BP
GO:0010939	0.00476461	1	37	37	regulation of necrotic cell death	BP
GO:0150115	0.00479205	0.998699	89	93	cell-substrate junction organization	BP
GO:0016525	0.00480526	0.999138	65	67	negative regulation of angiogenesis	BP
GO:0030330	0.00480655	0.999138	64	66	DNA damage response, signal transduction by p53 class mediator	BP
GO:0048813	0.00486092	0.998381	109	115	dendrite morphogenesis	BP
GO:0002683	0.00487439	0.997385	249	271	negative regulation of immune system process	BP
GO:0140694	0.00489023	0.997224	291	318	non-membrane-bounded organelle assembly	BP
GO:0032615	0.00498535	1	37	37	interleukin-12 production	BP
GO:0032655	0.00498535	1	37	37	regulation of interleukin-12 production	BP
GO:2000106	0.00499743	0.999099	64	66	regulation of leukocyte apoptotic process	BP
GO:0071417	0.00500901	0.996872	399	439	cellular response to organonitrogen compound	BP
GO:0009746	0.00501815	0.998204	117	124	response to hexose	BP
GO:0007528	0.00504814	1	38	38	neuromuscular junction development	BP
GO:0099537	0.00506775	0.996905	367	403	trans-synaptic signaling	BP
GO:0060627	0.00519226	0.99687	348	382	regulation of vesicle-mediated transport	BP
GO:0071219	0.00521091	0.998019	125	133	cellular response to molecule of bacterial origin	BP
GO:0061515	0.00524691	0.999049	64	66	myeloid cell development	BP
GO:0032943	0.00528955	0.997574	170	183	mononuclear cell proliferation	BP
GO:0051924	0.00532546	0.99778	144	154	regulation of calcium ion transport	BP
GO:0097720	0.00537512	1	37	37	calcineurin-mediated signaling	BP
GO:0051147	0.00543761	0.998325	96	101	regulation of muscle cell differentiation	BP
GO:0008360	0.00543897	0.998039	117	124	regulation of cell shape	BP
GO:0060759	0.00545661	0.998033	115	122	regulation of response to cytokine stimulus	BP
GO:0002009	0.00545876	0.996697	350	384	morphogenesis of an epithelium	BP
GO:0010720	0.00554404	0.997169	216	234	positive regulation of cell development	BP
GO:0006412	0.00558059	0.99622	525	584	translation	BP
GO:0050900	0.00558631	0.997206	205	222	leukocyte migration	BP
GO:0009410	0.00559693	0.996967	247	269	response to xenobiotic stimulus	BP
GO:0099175	0.0056091	0.998974	64	66	regulation of postsynapse organization	BP
GO:0031396	0.00566972	0.997387	169	182	regulation of protein ubiquitination	BP
GO:0007017	0.0057189	0.995993	634	705	microtubule-based process	BP
GO:0016197	0.00578717	0.997207	189	204	endosomal transport	BP
GO:0002443	0.00579603	0.997095	203	220	leukocyte mediated immunity	BP
GO:0016079	0.00580479	0.998632	75	78	synaptic vesicle exocytosis	BP
GO:0055001	0.00582777	0.997886	116	123	muscle cell development	BP
GO:1904377	0.00590119	0.999335	51	52	positive regulation of protein localization to cell periphery	BP
GO:0045055	0.0059025	0.997429	153	164	regulated exocytosis	BP
GO:0007162	0.0059079	0.997198	180	194	negative regulation of cell adhesion	BP
GO:0062197	0.00596298	0.996717	254	277	cellular response to chemical stress	BP
GO:0006401	0.00602336	0.996874	222	241	RNA catabolic process	BP
GO:0009408	0.00602668	0.998328	84	88	response to heat	BP
GO:0005996	0.00607926	0.997112	178	192	monosaccharide metabolic process	BP
GO:1904951	0.00608967	0.996776	230	250	positive regulation of establishment of protein localization	BP
GO:0048738	0.00616594	0.997399	144	154	cardiac muscle tissue development	BP
GO:2000243	0.00620439	0.999296	50	51	positive regulation of reproductive process	BP
GO:1900024	0.00623043	0.999293	50	51	regulation of substrate adhesion-dependent cell spreading	BP
GO:0006757	0.00624569	0.998844	62	64	ATP generation from ADP	BP
GO:0070848	0.00625653	0.995883	465	514	response to growth factor	BP
GO:0051592	0.0062847	0.998037	95	100	response to calcium ion	BP
GO:1903050	0.00630162	0.996999	177	191	regulation of proteolysis involved in protein catabolic process	BP
GO:0007052	0.00634167	0.997683	114	121	mitotic spindle organization	BP
GO:0051651	0.00639061	0.997298	142	152	maintenance of location in cell	BP
GO:0010256	0.00640828	0.995887	415	458	endomembrane system organization	BP
GO:1901888	0.00641218	0.997516	126	134	regulation of cell junction assembly	BP
GO:0035265	0.00644321	0.997642	115	122	organ growth	BP
GO:0006470	0.00644513	0.996804	196	212	protein dephosphorylation	BP
GO:0010563	0.00647917	0.996194	303	332	negative regulation of phosphorus metabolic process	BP
GO:0016042	0.00653525	0.996758	193	209	lipid catabolic process	BP
GO:0009749	0.00654425	0.997602	114	121	response to glucose	BP
GO:0048638	0.00663245	0.996588	214	232	regulation of developmental growth	BP
GO:0042326	0.00667685	0.996258	262	286	negative regulation of phosphorylation	BP
GO:0021700	0.0067377	0.996775	178	192	developmental maturation	BP
GO:0006275	0.00673864	0.997525	113	120	regulation of DNA replication	BP
GO:0071887	0.0067437	0.998107	83	87	leukocyte apoptotic process	BP
GO:0002250	0.00675407	0.996403	227	247	adaptive immune response	BP
GO:1990138	0.00676415	0.997368	125	133	neuron projection extension	BP
GO:1904375	0.00680161	0.997859	94	99	regulation of protein localization to cell periphery	BP
GO:0045740	0.00686095	1	35	35	positive regulation of DNA replication	BP
GO:0009896	0.00700264	0.995579	383	422	positive regulation of catabolic process	BP
GO:0006096	0.00700918	0.998684	61	63	glycolytic process	BP
GO:0006631	0.00704604	0.99614	241	263	fatty acid metabolic process	BP
GO:0031349	0.00706175	0.996694	166	179	positive regulation of defense response	BP
GO:0051640	0.00707955	0.995394	429	474	organelle localization	BP
GO:0061572	0.0070855	0.997232	124	132	actin filament bundle organization	BP
GO:0050728	0.00713884	0.997985	82	86	negative regulation of inflammatory response	BP
GO:0033173	0.00715438	1	35	35	calcineurin-NFAT signaling cascade	BP
GO:0009416	0.00716069	0.996285	210	228	response to light stimulus	BP
GO:0045931	0.00716381	0.997529	103	109	positive regulation of mitotic cell cycle	BP
GO:1903131	0.00723912	0.995802	285	312	mononuclear cell differentiation	BP
GO:0032781	0.00723975	1	34	34	positive regulation of ATP-dependent activity	BP
GO:0034764	0.00732385	0.996993	132	141	positive regulation of transmembrane transport	BP
GO:0061982	0.00735482	0.997916	82	86	meiosis I cell cycle process	BP
GO:0044272	0.00738256	0.997266	112	119	sulfur compound biosynthetic process	BP
GO:0046545	0.00741872	0.998203	72	75	development of primary female sexual characteristics	BP
GO:0034284	0.00746272	0.997073	122	130	response to monosaccharide	BP
GO:0019216	0.00748735	0.996103	210	228	regulation of lipid metabolic process	BP
GO:0009150	0.00749072	0.995568	295	324	purine ribonucleotide metabolic process	BP
GO:0098739	0.00759617	0.997364	104	110	import across plasma membrane	BP
GO:0001503	0.00762667	0.995648	269	294	ossification	BP
GO:0030866	0.00770582	1	35	35	cortical actin cytoskeleton organization	BP
GO:0022616	0.0077066	1	34	34	DNA strand elongation	BP
GO:0002764	0.00771143	0.99574	243	265	immune response-regulating signaling pathway	BP
GO:0051017	0.00771358	0.996964	123	131	actin filament bundle assembly	BP
GO:0120035	0.00772787	0.994928	438	484	regulation of plasma membrane bounded cell projection organization	BP
GO:0009991	0.00776151	0.99532	316	347	response to extracellular stimulus	BP
GO:1903532	0.00777063	0.996243	175	189	positive regulation of secretion by cell	BP
GO:0051208	0.00779429	0.9981	72	75	sequestering of calcium ion	BP
GO:0071695	0.00784296	0.996628	140	150	anatomical structure maturation	BP
GO:0045023	0.00789611	1	34	34	G0 to G1 transition	BP
GO:0071222	0.00795743	0.996863	120	128	cellular response to lipopolysaccharide	BP
GO:1901021	0.00796376	1	34	34	positive regulation of calcium ion transmembrane transporter activity	BP
GO:0007009	0.00799064	0.997215	102	108	plasma membrane organization	BP
GO:0001933	0.00809562	0.99557	234	255	negative regulation of protein phosphorylation	BP
GO:1990089	0.00811023	1	34	34	response to nerve growth factor	BP
GO:1990090	0.00811023	1	34	34	cellular response to nerve growth factor stimulus	BP
GO:0008585	0.00820439	0.997989	71	74	female gonad development	BP
GO:0001776	0.00821196	0.997987	71	74	leukocyte homeostasis	BP
GO:0010038	0.00824332	0.995555	224	244	response to metal ion	BP
GO:0021537	0.00824906	0.99609	167	180	telencephalon development	BP
GO:0019933	0.00825237	1	34	34	cAMP-mediated signaling	BP
GO:0046651	0.00828553	0.996075	164	177	lymphocyte proliferation	BP
GO:0046718	0.00831553	0.997092	101	107	viral entry into host cell	BP
GO:0006937	0.0083292	0.997325	91	96	regulation of muscle contraction	BP
GO:0070555	0.00834035	0.997605	81	85	response to interleukin-1	BP
GO:0051051	0.00838897	0.995188	265	290	negative regulation of transport	BP
GO:0021782	0.00841005	0.997932	71	74	glial cell development	BP
GO:0060249	0.00844443	0.995643	200	217	anatomical structure homeostasis	BP
GO:1903522	0.00846509	0.996482	130	139	regulation of blood circulation	BP
GO:0070663	0.00856063	0.996164	146	157	regulation of leukocyte proliferation	BP
GO:0007044	0.0086121	0.997514	83	87	cell-substrate junction assembly	BP
GO:0017157	0.00863766	0.996258	138	148	regulation of exocytosis	BP
GO:0097529	0.00865329	0.996563	119	127	myeloid leukocyte migration	BP
GO:0014902	0.00879085	0.997827	71	74	myotube differentiation	BP
GO:2001252	0.00882132	0.997149	91	96	positive regulation of chromosome organization	BP
GO:0032535	0.00884186	0.994963	258	282	regulation of cellular component size	BP
GO:0031214	0.00889126	0.996869	101	107	biomineral tissue development	BP
GO:0040013	0.00894524	0.995074	234	255	negative regulation of locomotion	BP
GO:0008202	0.00898952	0.995511	180	195	steroid metabolic process	BP
GO:0042987	0.00902181	0.99892	47	48	amyloid precursor protein catabolic process	BP
GO:0030323	0.00903693	0.996222	130	139	respiratory tube development	BP
GO:0051279	0.00907765	0.998912	47	48	regulation of release of sequestered calcium ion into cytosol	BP
GO:0030098	0.00910043	0.994863	249	272	lymphocyte differentiation	BP
GO:0070316	0.00914134	1	33	33	regulation of G0 to G1 transition	BP
GO:0030501	0.00922825	1	33	33	positive regulation of bone mineralization	BP
GO:0031109	0.00928831	0.996714	101	107	microtubule polymerization or depolymerization	BP
GO:0061136	0.00938055	0.995634	154	166	regulation of proteasomal protein catabolic process	BP
GO:0051222	0.00941272	0.994942	215	234	positive regulation of protein transport	BP
GO:0051962	0.00950098	0.995233	183	198	positive regulation of nervous system development	BP
GO:0046661	0.00955969	0.996373	110	117	male sex differentiation	BP
GO:0009411	0.00957826	0.995979	127	136	response to UV	BP
GO:1902373	0.00960875	0.998838	47	48	negative regulation of mRNA catabolic process	BP
GO:0008038	0.00962963	1	33	33	neuron recognition	BP
GO:0071363	0.00964073	0.993557	448	496	cellular response to growth factor stimulus	BP
GO:0046031	0.00970066	0.997576	69	72	ADP metabolic process	BP
GO:0098542	0.00986295	0.993081	553	616	defense response to other organism	BP
GO:0072332	0.00989331	0.997523	68	71	intrinsic apoptotic signaling pathway by p53 class mediator	BP
GO:1901292	0.00993521	0.997512	68	71	nucleoside phosphate catabolic process	BP
GO:0110053	0.00996619	0.994799	198	215	regulation of actin filament organization	BP
GO:0042113	0.0099891	0.995198	163	176	B cell activation	BP
GO:0007229	0.0100288	0.997057	81	85	integrin-mediated signaling pathway	BP
GO:0044839	0.0100525	0.995761	127	136	cell cycle G2/M phase transition	BP
GO:0010769	0.0100705	0.997045	80	84	regulation of cell morphogenesis involved in differentiation	BP
GO:0071621	0.0101318	0.998006	57	59	granulocyte chemotaxis	BP
GO:0038127	0.0101621	0.996666	90	95	ERBB signaling pathway	BP
GO:0060560	0.0102153	0.995078	165	178	developmental growth involved in morphogenesis	BP
GO:0002833	0.0102859	0.996072	108	115	positive regulation of response to biotic stimulus	BP
GO:0031047	0.0103085	0.996063	108	115	gene silencing by RNA	BP
GO:0048880	0.0103143	0.994268	232	253	sensory system development	BP
GO:0033077	0.0103224	0.997961	58	60	T cell differentiation in thymus	BP
GO:0006090	0.0103544	0.996954	79	83	pyruvate metabolic process	BP
GO:0009266	0.0103745	0.995614	126	135	response to temperature stimulus	BP
GO:0043406	0.0104457	0.996921	80	84	positive regulation of MAP kinase activity	BP
GO:0031344	0.0104927	0.99296	447	495	regulation of cell projection organization	BP
GO:0003012	0.0105276	0.994066	238	260	muscle system process	BP
GO:0015031	0.0106519	0.991635	1128	1270	protein transport	BP
GO:0007281	0.0107291	0.994814	162	175	germ cell development	BP
GO:0052547	0.0107585	0.99373	258	283	regulation of peptidase activity	BP
GO:0098656	0.0107707	0.994929	154	166	anion transmembrane transport	BP
GO:0099504	0.0108097	0.995409	128	137	synaptic vesicle cycle	BP
GO:0071674	0.0108783	0.996093	98	104	mononuclear cell migration	BP
GO:0001959	0.0109785	0.995782	107	114	regulation of cytokine-mediated signaling pathway	BP
GO:0098751	0.0112491	1	32	32	bone cell development	BP
GO:0002690	0.0112617	0.997752	56	58	positive regulation of leukocyte chemotaxis	BP
GO:0034976	0.011291	0.993962	203	221	response to endoplasmic reticulum stress	BP
GO:0010595	0.0113342	0.99624	88	93	positive regulation of endothelial cell migration	BP
GO:1990266	0.0113418	0.997734	56	58	neutrophil migration	BP
GO:1901216	0.0113489	0.997108	68	71	positive regulation of neuron death	BP
GO:0009132	0.0113539	0.995905	97	103	nucleoside diphosphate metabolic process	BP
GO:1902532	0.011456	0.992669	356	393	negative regulation of intracellular signal transduction	BP
GO:0090630	0.0114609	0.996188	90	95	activation of GTPase activity	BP
GO:0090398	0.011496	0.996577	78	82	cellular senescence	BP
GO:0007156	0.0114989	0.996174	90	95	homophilic cell adhesion via plasma membrane adhesion molecules	BP
GO:2000249	0.0115636	1	31	31	regulation of actin cytoskeleton reorganization	BP
GO:0046546	0.0115646	0.995819	98	104	development of primary male sexual characteristics	BP
GO:0001654	0.0115877	0.993512	230	251	eye development	BP
GO:0150063	0.0115877	0.993512	230	251	visual system development	BP
GO:2000058	0.0116676	0.994816	134	144	regulation of ubiquitin-dependent protein catabolic process	BP
GO:0006734	0.0116851	1	31	31	NADH metabolic process	BP
GO:0008361	0.0117883	0.994754	136	146	regulation of cell size	BP
GO:0051282	0.011791	0.99698	68	71	regulation of sequestering of calcium ion	BP
GO:0002753	0.0118092	0.998527	45	46	cytoplasmic pattern recognition receptor signaling pathway	BP
GO:0015849	0.011834	0.994097	169	183	organic acid transport	BP
GO:0031333	0.0118617	0.995407	107	114	negative regulation of protein-containing complex assembly	BP
GO:0000086	0.0118879	0.995139	116	124	G2/M transition of mitotic cell cycle	BP
GO:1905114	0.0119227	0.992308	365	403	cell surface receptor signaling pathway involved in cell-cell signaling	BP
GO:0030879	0.0119705	0.995656	98	104	mammary gland development	BP
GO:0032370	0.012034	0.997574	56	58	positive regulation of lipid transport	BP
GO:0002028	0.0120741	0.997562	57	59	regulation of sodium ion transport	BP
GO:0018193	0.0120891	0.990788	869	975	peptidyl-amino acid modification	BP
GO:0014706	0.0121125	0.994242	153	165	striated muscle tissue development	BP
GO:0072529	0.0123153	1	30	30	pyrimidine-containing compound catabolic process	BP
GO:0045787	0.012316	0.992841	252	276	positive regulation of cell cycle	BP
GO:0007610	0.012318	0.992176	341	376	behavior	BP
GO:0035306	0.0123444	0.998448	45	46	positive regulation of dephosphorylation	BP
GO:0030324	0.012392	0.994674	126	135	lung development	BP
GO:0009185	0.0124017	0.995845	87	92	ribonucleoside diphosphate metabolic process	BP
GO:0043583	0.0124256	0.994659	125	134	ear development	BP
GO:0051092	0.0124386	0.994893	115	123	positive regulation of NF-kappaB transcription factor activity	BP
GO:0090102	0.0124726	1	31	31	cochlea development	BP
GO:0044409	0.0124883	0.99514	106	113	entry into host	BP
GO:0032886	0.0124914	0.993492	187	203	regulation of microtubule-based process	BP
GO:0048511	0.0125063	0.993369	195	212	rhythmic process	BP
GO:0008584	0.0125789	0.995413	97	103	male gonad development	BP
GO:0051347	0.0126564	0.991687	385	426	positive regulation of transferase activity	BP
GO:0031647	0.012686	0.992605	249	273	regulation of protein stability	BP
GO:0018105	0.0127054	0.992935	220	240	peptidyl-serine phosphorylation	BP
GO:0051865	0.0127344	0.996707	67	70	protein autoubiquitination	BP
GO:0198738	0.0130118	0.991868	316	348	cell-cell signaling by wnt	BP
GO:0031334	0.0130201	0.993958	142	153	positive regulation of protein-containing complex assembly	BP
GO:0051283	0.0130612	0.996611	67	70	negative regulation of sequestering of calcium ion	BP
GO:1903076	0.0131479	0.996023	77	81	regulation of protein localization to plasma membrane	BP
GO:0009259	0.0131635	0.991773	308	340	ribonucleotide metabolic process	BP
GO:0001676	0.0131734	0.996584	65	68	long-chain fatty acid metabolic process	BP
GO:0014033	0.0132033	0.996569	67	70	neural crest cell differentiation	BP
GO:0031348	0.0132823	0.993829	140	151	negative regulation of defense response	BP
GO:0051932	0.0133183	1	31	31	synaptic transmission, GABAergic	BP
GO:0070507	0.0133424	0.994227	125	134	regulation of microtubule cytoskeleton organization	BP
GO:0009913	0.0133546	0.994767	106	113	epidermal cell differentiation	BP
GO:0071277	0.013458	0.997242	56	58	cellular response to calcium ion	BP
GO:0019693	0.0135464	0.991464	315	348	ribose phosphate metabolic process	BP
GO:0030900	0.0136307	0.992194	236	258	forebrain development	BP
GO:0016055	0.0136596	0.991439	315	347	Wnt signaling pathway	BP
GO:0008206	0.0137147	1	30	30	bile acid metabolic process	BP
GO:0030595	0.0137211	0.994316	113	121	leukocyte chemotaxis	BP
GO:0030048	0.0138009	0.995797	78	82	actin filament-based movement	BP
GO:0048232	0.0138271	0.991452	297	327	male gamete generation	BP
GO:0060711	0.0139938	1	30	30	labyrinthine layer development	BP
GO:1903078	0.0140139	0.998203	44	45	positive regulation of protein localization to plasma membrane	BP
GO:0015908	0.0140897	0.997099	54	56	fatty acid transport	BP
GO:0110148	0.0142241	0.994392	105	112	biomineralization	BP
GO:0007269	0.0142279	0.994744	96	102	neurotransmitter secretion	BP
GO:0099643	0.0142279	0.994744	96	102	signal release from synapse	BP
GO:0006687	0.0142767	0.998166	43	44	glycosphingolipid metabolic process	BP
GO:0051302	0.0143113	0.993525	132	142	regulation of cell division	BP
GO:0051235	0.0143523	0.991955	216	236	maintenance of location	BP
GO:0048667	0.0143539	0.9906	372	411	cell morphogenesis involved in neuron differentiation	BP
GO:0070884	0.0143553	1	30	30	regulation of calcineurin-NFAT signaling cascade	BP
GO:0106056	0.0143553	1	30	30	regulation of calcineurin-mediated signaling	BP
GO:0051057	0.0143862	0.998147	44	45	positive regulation of small GTPase mediated signal transduction	BP
GO:0014823	0.0144265	0.998144	43	44	response to activity	BP
GO:0048839	0.0144397	0.994298	105	112	inner ear development	BP
GO:0051209	0.0144909	0.99619	66	69	release of sequestered calcium ion into cytosol	BP
GO:0046622	0.0144993	1	30	30	positive regulation of organ growth	BP
GO:0006261	0.0145001	0.99321	140	151	DNA-templated DNA replication	BP
GO:0048771	0.0147039	0.993864	114	122	tissue remodeling	BP
GO:0019884	0.0147601	1	29	29	antigen processing and presentation of exogenous antigen	BP
GO:0070059	0.0147632	0.996939	54	56	intrinsic apoptotic signaling pathway in response to endoplasmic reticulum stress	BP
GO:0045598	0.0148289	0.994499	95	101	regulation of fat cell differentiation	BP
GO:0032434	0.014829	0.993809	113	121	regulation of proteasomal ubiquitin-dependent protein catabolic process	BP
GO:0043666	0.0149107	0.99807	43	44	regulation of phosphoprotein phosphatase activity	BP
GO:0031667	0.0149426	0.99072	296	326	response to nutrient levels	BP
GO:0072073	0.0149739	0.994437	96	102	kidney epithelium development	BP
GO:0045637	0.0149777	0.992966	140	151	regulation of myeloid cell differentiation	BP
GO:0030522	0.015033	0.99206	184	200	intracellular receptor signaling pathway	BP
GO:0045732	0.0150898	0.992506	157	170	positive regulation of protein catabolic process	BP
GO:0051603	0.0151718	0.98896	604	675	proteolysis involved in protein catabolic process	BP
GO:0098876	0.0151744	0.993647	114	122	vesicle-mediated transport to the plasma membrane	BP
GO:0010596	0.0152152	0.998024	43	44	negative regulation of endothelial cell migration	BP
GO:0034249	0.0152717	0.992408	157	170	negative regulation of cellular amide metabolic process	BP
GO:0003018	0.0153017	0.99239	158	171	vascular process in circulatory system	BP
GO:0098659	0.015407	0.996781	55	57	inorganic cation import across plasma membrane	BP
GO:0099587	0.015407	0.996781	55	57	inorganic ion import across plasma membrane	BP
GO:0099003	0.0156295	0.99263	141	152	vesicle-mediated transport in synapse	BP
GO:0006493	0.0156386	0.995849	65	68	protein O-linked glycosylation	BP
GO:0000002	0.0157419	1	29	29	mitochondrial genome maintenance	BP
GO:0061005	0.0159481	0.997911	43	44	cell differentiation involved in kidney development	BP
GO:0001541	0.015967	0.997912	42	43	ovarian follicle development	BP
GO:0045165	0.0160443	0.99199	157	170	cell fate commitment	BP
GO:0031345	0.0161172	0.99238	140	151	negative regulation of cell projection organization	BP
GO:0006359	0.0161377	1	29	29	regulation of transcription by RNA polymerase III	BP
GO:0001649	0.0161742	0.99192	157	170	osteoblast differentiation	BP
GO:0006457	0.0162245	0.991536	169	184	protein folding	BP
GO:0019229	0.0162411	1	29	29	regulation of vasoconstriction	BP
GO:0006006	0.0163177	0.992531	130	140	glucose metabolic process	BP
GO:1901342	0.0163601	0.991157	190	207	regulation of vasculature development	BP
GO:0010633	0.0163971	0.996545	54	56	negative regulation of epithelial cell migration	BP
GO:0097502	0.0164182	1	29	29	mannosylation	BP
GO:0014066	0.0164548	0.995601	65	68	regulation of phosphatidylinositol 3-kinase signaling	BP
GO:0042157	0.0164632	0.993416	102	109	lipoprotein metabolic process	BP
GO:0043434	0.0165032	0.990019	264	290	response to peptide hormone	BP
GO:1903793	0.0165448	1	29	29	positive regulation of anion transport	BP
GO:0045444	0.0166864	0.991449	164	178	fat cell differentiation	BP
GO:0045132	0.0167525	0.995514	64	67	meiotic chromosome segregation	BP
GO:0031331	0.0167752	0.989362	311	343	positive regulation of cellular catabolic process	BP
GO:0007095	0.0168145	1	29	29	mitotic G2 DNA damage checkpoint signaling	BP
GO:0030038	0.0168258	0.994164	85	90	contractile actin filament bundle assembly	BP
GO:0043149	0.0168258	0.994164	85	90	stress fiber assembly	BP
GO:0045599	0.0168351	0.997777	42	43	negative regulation of fat cell differentiation	BP
GO:0055092	0.016921	0.996421	53	55	sterol homeostasis	BP
GO:0050730	0.0170544	0.991445	155	168	regulation of peptidyl-tyrosine phosphorylation	BP
GO:0030111	0.0170735	0.990065	231	253	regulation of Wnt signaling pathway	BP
GO:0030201	0.0171135	1	29	29	heparan sulfate proteoglycan metabolic process	BP
GO:0035107	0.0174165	0.993424	94	100	appendage morphogenesis	BP
GO:0035108	0.0174165	0.993424	94	100	limb morphogenesis	BP
GO:1902235	0.0174355	1	28	28	regulation of endoplasmic reticulum stress-induced intrinsic apoptotic signaling pathway	BP
GO:0009261	0.017509	0.997676	41	42	ribonucleotide catabolic process	BP
GO:0032984	0.0175505	0.990603	181	197	protein-containing complex disassembly	BP
GO:0009743	0.0175936	0.99162	138	149	response to carbohydrate	BP
GO:2000573	0.0177009	0.995228	63	66	positive regulation of DNA biosynthetic process	BP
GO:0034508	0.0177181	1	28	28	centromere complex assembly	BP
GO:0001659	0.0177582	0.992112	120	129	temperature homeostasis	BP
GO:1902107	0.0177616	0.99211	120	129	positive regulation of leukocyte differentiation	BP
GO:1903708	0.0177616	0.99211	120	129	positive regulation of hemopoiesis	BP
GO:0060428	0.0180379	1	28	28	lung epithelium development	BP
GO:0043161	0.0180667	0.988025	360	399	proteasome-mediated ubiquitin-dependent protein catabolic process	BP
GO:0032868	0.0181571	0.990252	181	197	response to insulin	BP
GO:0010498	0.0183824	0.987426	412	458	proteasomal protein catabolic process	BP
GO:0045738	0.0183884	1	28	28	negative regulation of DNA repair	BP
GO:0002691	0.0185271	1	28	28	regulation of cellular extravasation	BP
GO:0009166	0.0185329	0.994975	62	65	nucleotide catabolic process	BP
GO:0050769	0.0185672	0.990399	164	178	positive regulation of neurogenesis	BP
GO:0007622	0.0185701	1	28	28	rhythmic behavior	BP
GO:0048512	0.0185701	1	28	28	circadian behavior	BP
GO:0042476	0.0187118	0.993433	83	88	odontogenesis	BP
GO:0071214	0.0187154	0.988918	236	259	cellular response to abiotic stimulus	BP
GO:0104004	0.0187154	0.988918	236	259	cellular response to environmental stimulus	BP
GO:0032371	0.0188301	0.997467	41	42	regulation of sterol transport	BP
GO:0032374	0.0188301	0.997467	41	42	regulation of cholesterol transport	BP
GO:0042632	0.0188483	0.99595	52	54	cholesterol homeostasis	BP
GO:1900182	0.0189207	0.994021	73	77	positive regulation of protein localization to nucleus	BP
GO:0008347	0.0189785	0.997443	41	42	glial cell migration	BP
GO:0045664	0.0189816	0.991512	120	129	regulation of neuron differentiation	BP
GO:0019318	0.0189907	0.990166	162	176	hexose metabolic process	BP
GO:0016579	0.0190716	0.991834	111	119	protein deubiquitination	BP
GO:0010975	0.0191101	0.987868	302	333	regulation of neuron projection development	BP
GO:0042391	0.0191895	0.989023	212	232	regulation of membrane potential	BP
GO:0019226	0.0191981	1	28	28	transmission of nerve impulse	BP
GO:0031644	0.0192003	0.993916	74	78	regulation of nervous system process	BP
GO:0038179	0.0192856	1	28	28	neurotrophin signaling pathway	BP
GO:0072210	0.0193541	1	28	28	metanephric nephron development	BP
GO:0009952	0.0195333	0.990339	144	156	anterior/posterior pattern specification	BP
GO:0061842	0.019598	1	28	28	microtubule organizing center localization	BP
GO:0061337	0.0196091	0.995754	53	55	cardiac conduction	BP
GO:0045765	0.0197821	0.989135	187	204	regulation of angiogenesis	BP
GO:0098727	0.0198071	0.990463	137	148	maintenance of cell number	BP
GO:0001894	0.0198512	0.989468	170	185	tissue homeostasis	BP
GO:0001678	0.0199564	0.992353	92	98	cellular glucose homeostasis	BP
GO:0070265	0.0200002	0.995666	51	53	necrotic cell death	BP
GO:0001570	0.0200135	0.994508	63	66	vasculogenesis	BP
GO:0097300	0.0200841	0.997271	40	41	programmed necrotic cell death	BP
GO:0071496	0.020188	0.987991	235	258	cellular response to external stimulus	BP
GO:0031571	0.0202967	1	27	27	mitotic G1 DNA damage checkpoint signaling	BP
GO:0044819	0.0202967	1	27	27	mitotic G1/S transition checkpoint signaling	BP
GO:0051963	0.0203739	0.995561	53	55	regulation of synapse assembly	BP
GO:0086002	0.0204379	1	28	28	cardiac muscle cell action potential involved in contraction	BP
GO:0006979	0.0205429	0.986818	302	334	response to oxidative stress	BP
GO:0002064	0.0206094	0.989752	146	158	epithelial cell development	BP
GO:0034762	0.0206138	0.986765	306	338	regulation of transmembrane transport	BP
GO:0060993	0.0206327	0.994313	63	66	kidney morphogenesis	BP
GO:0018345	0.0206617	1	27	27	protein palmitoylation	BP
GO:0051223	0.0207857	0.986254	343	380	regulation of protein transport	BP
GO:0071692	0.0208336	0.987713	226	248	protein localization to extracellular region	BP
GO:0086003	0.0208529	0.997141	41	42	cardiac muscle cell contraction	BP
GO:0034767	0.0209909	0.991386	100	107	positive regulation of ion transmembrane transport	BP
GO:0060395	0.0210186	0.995403	52	54	SMAD protein signal transduction	BP
GO:0043525	0.0210409	0.997116	40	41	positive regulation of neuron apoptotic process	BP
GO:0061013	0.0211093	0.989778	136	147	regulation of mRNA catabolic process	BP
GO:2000819	0.0211512	1	27	27	regulation of nucleotide-excision repair	BP
GO:0016578	0.0211572	0.997097	40	41	histone deubiquitination	BP
GO:2001243	0.0211675	0.99247	80	85	negative regulation of intrinsic apoptotic signaling pathway	BP
GO:0048762	0.0212556	0.988658	170	185	mesenchymal cell differentiation	BP
GO:0019827	0.0212891	0.989682	136	147	stem cell population maintenance	BP
GO:0061097	0.0213651	0.994086	62	65	regulation of protein tyrosine kinase activity	BP
GO:0006163	0.0215432	0.986057	306	339	purine nucleotide metabolic process	BP
GO:0007249	0.0215712	0.987394	216	237	I-kappaB kinase/NF-kappaB signaling	BP
GO:0002449	0.0215943	0.988954	150	163	lymphocyte mediated immunity	BP
GO:0006836	0.0216292	0.990206	118	127	neurotransmitter transport	BP
GO:0048041	0.0216431	0.993036	73	77	focal adhesion assembly	BP
GO:1902750	0.0216953	0.995236	51	53	negative regulation of cell cycle G2/M phase transition	BP
GO:0010634	0.0217103	0.990165	118	127	positive regulation of epithelial cell migration	BP
GO:0001952	0.021791	0.991563	92	98	regulation of cell-matrix adhesion	BP
GO:0032892	0.021874	1	27	27	positive regulation of organic acid transport	BP
GO:0048864	0.021926	0.993908	62	65	stem cell development	BP
GO:0051438	0.021972	0.995172	50	52	regulation of ubiquitin-protein transferase activity	BP
GO:1902253	0.022083	1	26	26	regulation of intrinsic apoptotic signaling pathway by p53 class mediator	BP
GO:0001881	0.0221704	1	27	27	receptor recycling	BP
GO:0046887	0.0221913	0.992846	71	75	positive regulation of hormone secretion	BP
GO:2000146	0.022227	0.987136	210	230	negative regulation of cell motility	BP
GO:0033627	0.0223422	0.993775	62	65	cell adhesion mediated by integrin	BP
GO:0055002	0.0223494	0.996901	40	41	striated muscle cell development	BP
GO:0098657	0.0223867	0.989443	127	137	import into cell	BP
GO:0034308	0.0224857	0.993741	60	63	primary alcohol metabolic process	BP
GO:0002221	0.0225583	0.989744	117	126	pattern recognition receptor signaling pathway	BP
GO:0033047	0.0225832	0.995015	50	52	regulation of mitotic sister chromatid segregation	BP
GO:0045639	0.022673	0.992669	71	75	positive regulation of myeloid cell differentiation	BP
GO:0071241	0.0226899	0.988628	142	154	cellular response to inorganic substance	BP
GO:0051642	0.022707	1	27	27	centrosome localization	BP
GO:0035909	0.0227264	1	27	27	aorta morphogenesis	BP
GO:2001235	0.0227651	0.990585	97	104	positive regulation of apoptotic signaling pathway	BP
GO:0006383	0.0228424	0.994948	50	52	transcription by RNA polymerase III	BP
GO:0043010	0.0228804	0.986901	202	221	camera-type eye development	BP
GO:0051656	0.0229184	0.984925	326	361	establishment of organelle localization	BP
GO:0043405	0.023068	0.989092	126	136	regulation of MAP kinase activity	BP
GO:0033209	0.0231192	0.991689	79	84	tumor necrosis factor-mediated signaling pathway	BP
GO:2001251	0.0231316	0.991678	80	85	negative regulation of chromosome organization	BP
GO:0072524	0.0232876	0.993484	60	63	pyridine-containing compound metabolic process	BP
GO:0035966	0.0232939	0.988623	133	144	response to topologically incorrect protein	BP
GO:0006165	0.0232964	0.992445	70	74	nucleoside diphosphate phosphorylation	BP
GO:0016311	0.0234185	0.985641	249	274	dephosphorylation	BP
GO:0007131	0.0234754	0.99672	39	40	reciprocal meiotic recombination	BP
GO:0140527	0.0234754	0.99672	39	40	reciprocal homologous recombination	BP
GO:0032623	0.0234861	0.996718	39	40	interleukin-2 production	BP
GO:0032663	0.0234861	0.996718	39	40	regulation of interleukin-2 production	BP
GO:0070201	0.0236372	0.984022	363	403	regulation of establishment of protein localization	BP
GO:1900087	0.0236402	0.996693	39	40	positive regulation of G1/S transition of mitotic cell cycle	BP
GO:0016925	0.0237114	0.994723	50	52	protein sumoylation	BP
GO:0052548	0.0238521	0.985502	236	260	regulation of endopeptidase activity	BP
GO:0051101	0.0238705	0.990676	88	94	regulation of DNA binding	BP
GO:0045933	0.0238725	1	26	26	positive regulation of muscle contraction	BP
GO:0006694	0.0238766	0.989548	106	114	steroid biosynthetic process	BP
GO:0009612	0.0238773	0.988674	125	135	response to mechanical stimulus	BP
GO:0062098	0.0239835	1	26	26	regulation of programmed necrotic cell death	BP
GO:0046785	0.0240389	0.992165	71	75	microtubule polymerization	BP
GO:2001237	0.0241249	0.992139	70	74	negative regulation of extrinsic apoptotic signaling pathway	BP
GO:0071353	0.0241373	1	26	26	cellular response to interleukin-4	BP
GO:0034599	0.0241507	0.985942	206	226	cellular response to oxidative stress	BP
GO:0010972	0.0242589	0.994581	50	52	negative regulation of G2/M transition of mitotic cell cycle	BP
GO:0060541	0.024372	0.9877	143	155	respiratory system development	BP
GO:0071326	0.0243782	0.991171	80	85	cellular response to monosaccharide stimulus	BP
GO:0050877	0.024383	0.982329	513	573	nervous system process	BP
GO:0043297	0.0244139	0.99454	50	52	apical junction assembly	BP
GO:0072678	0.0245293	0.996544	39	40	T cell migration	BP
GO:0120193	0.024552	0.994504	50	52	tight junction organization	BP
GO:2000300	0.0247551	0.996506	39	40	regulation of synaptic vesicle exocytosis	BP
GO:0034502	0.024789	0.991008	79	84	protein localization to chromosome	BP
GO:0032637	0.0248023	0.994446	49	51	interleukin-8 production	BP
GO:2000780	0.0248348	1	26	26	negative regulation of double-strand break repair	BP
GO:0008037	0.0248372	0.990988	79	84	cell recognition	BP
GO:0071322	0.0248666	0.990234	89	95	cellular response to carbohydrate stimulus	BP
GO:0071900	0.0248676	0.9843	270	298	regulation of protein serine/threonine kinase activity	BP
GO:0048002	0.0248774	0.996492	38	39	antigen processing and presentation of peptide antigen	BP
GO:0044262	0.0248955	0.985657	200	219	cellular carbohydrate metabolic process	BP
GO:0045661	0.0250163	0.994383	50	52	regulation of myoblast differentiation	BP
GO:0051495	0.0250217	0.987344	142	154	positive regulation of cytoskeleton organization	BP
GO:0003161	0.0250439	1	26	26	cardiac conduction system development	BP
GO:1901983	0.025097	0.991777	70	74	regulation of protein acetylation	BP
GO:1903321	0.0251743	0.990856	78	83	negative regulation of protein modification by small protein conjugation or removal	BP
GO:0060674	0.0251972	1	26	26	placenta blood vessel development	BP
GO:0030239	0.0252117	0.996429	39	40	myofibril assembly	BP
GO:0015748	0.0252642	0.98942	98	105	organophosphate ester transport	BP
GO:0048255	0.0252827	0.996417	39	40	mRNA stabilization	BP
GO:0042303	0.0252956	0.991703	70	74	molting cycle	BP
GO:0042633	0.0252956	0.991703	70	74	hair cycle	BP
GO:0008154	0.0253807	0.987148	141	153	actin polymerization or depolymerization	BP
GO:0030326	0.0253855	0.990758	80	85	embryonic limb morphogenesis	BP
GO:0035113	0.0253855	0.990758	80	85	embryonic appendage morphogenesis	BP
GO:0010212	0.0255666	0.988231	115	124	response to ionizing radiation	BP
GO:0018198	0.0256884	0.996355	38	39	peptidyl-cysteine modification	BP
GO:0048488	0.0257047	0.994202	50	52	synaptic vesicle endocytosis	BP
GO:0140238	0.0257047	0.994202	50	52	presynaptic endocytosis	BP
GO:0048806	0.0257822	1	26	26	genitalia development	BP
GO:0070306	0.0257924	1	26	26	lens fiber cell differentiation	BP
GO:0015980	0.0258262	0.984377	223	246	energy derivation by oxidation of organic compounds	BP
GO:0043487	0.0258583	0.987241	133	144	regulation of RNA stability	BP
GO:1905954	0.0259361	0.99147	69	73	positive regulation of lipid localization	BP
GO:0016601	0.0261099	0.996276	39	40	Rac protein signal transduction	BP
GO:0007369	0.0263477	0.986975	133	144	gastrulation	BP
GO:0007283	0.0263855	0.983029	284	314	spermatogenesis	BP
GO:0048754	0.0264028	0.988309	107	115	branching morphogenesis of an epithelial tube	BP
GO:0010817	0.026423	0.983253	268	296	regulation of hormone levels	BP
GO:0010811	0.0264324	0.989541	89	95	positive regulation of cell-substrate adhesion	BP
GO:2000677	0.0264627	0.996223	38	39	regulation of transcription regulatory region DNA binding	BP
GO:0071331	0.0265071	0.990301	79	84	cellular response to hexose stimulus	BP
GO:0006986	0.0265627	0.987727	114	123	response to unfolded protein	BP
GO:0061564	0.0266282	0.982421	319	353	axon development	BP
GO:0032231	0.0266412	0.990239	80	85	regulation of actin filament bundle assembly	BP
GO:1902808	0.0267092	0.993943	49	51	positive regulation of cell cycle G1/S phase transition	BP
GO:0006402	0.0268425	0.9849	182	199	mRNA catabolic process	BP
GO:0043627	0.0270862	0.993843	49	51	response to estrogen	BP
GO:0006278	0.0274443	0.992134	59	62	RNA-templated DNA biosynthetic process	BP
GO:0006458	0.0275664	0.996041	37	38	'de novo' protein folding	BP
GO:0032677	0.0275822	0.993719	48	50	regulation of interleukin-8 production	BP
GO:0048545	0.0276723	0.983521	213	234	response to steroid hormone	BP
GO:0016052	0.0277571	0.98765	105	113	carbohydrate catabolic process	BP
GO:0043535	0.0277579	0.989788	78	83	regulation of blood vessel endothelial cell migration	BP
GO:0032944	0.0277832	0.986205	130	141	regulation of mononuclear cell proliferation	BP
GO:0035307	0.0278319	0.995987	38	39	positive regulation of protein dephosphorylation	BP
GO:0045229	0.0281176	0.983662	199	218	external encapsulating structure organization	BP
GO:0043062	0.0282094	0.983604	199	218	extracellular structure organization	BP
GO:0022612	0.0282494	0.988735	88	94	gland morphogenesis	BP
GO:0009954	0.02828	1	25	25	proximal/distal pattern formation	BP
GO:0061041	0.0282895	0.988723	87	93	regulation of wound healing	BP
GO:0033598	0.0283053	1	25	25	mammary gland epithelial cell proliferation	BP
GO:0045995	0.0284171	0.990532	69	73	regulation of embryonic development	BP
GO:0001818	0.028427	0.98477	155	169	negative regulation of cytokine production	BP
GO:0007338	0.0284726	0.989496	77	82	single fertilization	BP
GO:0009154	0.0285165	0.995876	37	38	purine ribonucleotide catabolic process	BP
GO:0002831	0.0285338	0.982783	219	241	regulation of response to biotic stimulus	BP
GO:1905820	0.0285561	1	25	25	positive regulation of chromosome separation	BP
GO:0003158	0.0285921	0.987231	106	114	endothelium development	BP
GO:0046890	0.0286081	0.986681	113	122	regulation of lipid biosynthetic process	BP
GO:0016441	0.0286779	0.98941	77	82	post-transcriptional gene silencing	BP
GO:0070972	0.0288731	0.991667	58	61	protein localization to endoplasmic reticulum	BP
GO:0014003	0.0288841	1	25	25	oligodendrocyte development	BP
GO:0009306	0.0288942	0.982546	220	242	protein secretion	BP
GO:0035592	0.0288942	0.982546	220	242	establishment of protein localization to extracellular region	BP
GO:0071333	0.0289684	0.989282	78	83	cellular response to glucose stimulus	BP
GO:0046579	0.0289798	0.995788	38	39	positive regulation of Ras protein signal transduction	BP
GO:0030307	0.0291221	0.986411	114	123	positive regulation of cell growth	BP
GO:0032835	0.0295046	0.993193	49	51	glomerulus development	BP
GO:0017148	0.0295939	0.9848	139	151	negative regulation of translation	BP
GO:0042026	0.0297031	1	24	24	protein refolding	BP
GO:0046883	0.0297221	0.985142	130	141	regulation of hormone secretion	BP
GO:0007157	0.0297422	1	25	25	heterophilic cell-cell adhesion via plasma membrane cell adhesion molecules	BP
GO:0050714	0.0297553	0.988064	87	93	positive regulation of protein secretion	BP
GO:0051145	0.029757	0.993134	48	50	smooth muscle cell differentiation	BP
GO:0030198	0.0298269	0.982572	198	217	extracellular matrix organization	BP
GO:0007173	0.0298931	0.988893	78	83	epidermal growth factor receptor signaling pathway	BP
GO:0002697	0.0298999	0.982536	194	213	regulation of immune effector process	BP
GO:0006882	0.0299004	1	24	24	cellular zinc ion homeostasis	BP
GO:0055069	0.0299004	1	24	24	zinc ion homeostasis	BP
GO:0035195	0.0300942	0.989907	67	71	miRNA-mediated gene silencing	BP
GO:1904894	0.0301099	1	24	24	positive regulation of receptor signaling pathway via STAT	BP
GO:0070482	0.0301323	0.981553	227	250	response to oxygen levels	BP
GO:0007004	0.0301506	0.99124	58	61	telomere maintenance via telomerase	BP
GO:0002456	0.0301993	0.989866	67	71	T cell mediated immunity	BP
GO:0002763	0.0301999	0.995582	37	38	positive regulation of myeloid leukocyte differentiation	BP
GO:0002478	0.0302881	1	24	24	antigen processing and presentation of exogenous peptide antigen	BP
GO:0045123	0.03033	0.992978	48	50	cellular extravasation	BP
GO:0009914	0.0304565	0.983255	163	178	hormone transport	BP
GO:0010569	0.0305622	0.991101	58	61	regulation of double-strand break repair via homologous recombination	BP
GO:0050727	0.0305923	0.981874	201	221	regulation of inflammatory response	BP
GO:1903828	0.0307034	0.984177	138	150	negative regulation of protein localization	BP
GO:0051785	0.0307202	0.99549	37	38	positive regulation of nuclear division	BP
GO:0007549	0.0307548	1	25	25	dosage compensation	BP
GO:0009048	0.0307548	1	25	25	dosage compensation by inactivation of X chromosome	BP
GO:0035459	0.030806	1	25	25	vesicle cargo loading	BP
GO:0034205	0.0308498	0.995467	37	38	amyloid-beta formation	BP
GO:0006325	0.0308596	0.978145	421	469	chromatin organization	BP
GO:0042306	0.0308651	0.992832	48	50	regulation of protein import into nucleus	BP
GO:0060348	0.0310042	0.983252	156	170	bone development	BP
GO:0044242	0.0310145	0.983615	145	158	cellular lipid catabolic process	BP
GO:1902108	0.0310219	0.995446	36	37	regulation of mitochondrial membrane permeability involved in apoptotic process	BP
GO:0062207	0.0310342	0.989537	68	72	regulation of pattern recognition receptor signaling pathway	BP
GO:1901019	0.031052	0.990936	58	61	regulation of calcium ion transmembrane transporter activity	BP
GO:0032735	0.0311461	1	24	24	positive regulation of interleukin-12 production	BP
GO:0032204	0.0311505	0.987438	86	92	regulation of telomere maintenance	BP
GO:0002262	0.0311719	0.984346	129	140	myeloid cell homeostasis	BP
GO:0048144	0.0312725	0.988325	76	81	fibroblast proliferation	BP
GO:0045604	0.031359	0.995377	37	38	regulation of epidermal cell differentiation	BP
GO:0060612	0.0314757	0.995356	37	38	adipose tissue development	BP
GO:0045103	0.0317612	0.995305	37	38	intermediate filament-based process	BP
GO:0010001	0.0317837	0.983564	138	150	glial cell differentiation	BP
GO:0003015	0.0319047	0.983496	138	150	heart process	BP
GO:0062012	0.03216	0.980641	210	231	regulation of small molecule metabolic process	BP
GO:0072521	0.0322702	0.978222	320	356	purine-containing compound metabolic process	BP
GO:0043299	0.0323192	0.992443	47	49	leukocyte degranulation	BP
GO:0014032	0.0323503	0.990495	58	61	neural crest cell development	BP
GO:0070227	0.0323507	0.990504	57	60	lymphocyte apoptotic process	BP
GO:0048013	0.032383	0.995194	37	38	ephrin receptor signaling pathway	BP
GO:0007623	0.0324726	0.983173	138	150	circadian rhythm	BP
GO:0045948	0.0326304	1	24	24	positive regulation of translational initiation	BP
GO:0051168	0.0327551	0.983016	137	149	nuclear export	BP
GO:0061001	0.0328098	0.995118	37	38	regulation of dendritic spine morphogenesis	BP
GO:0048588	0.0328306	0.982171	156	170	developmental cell growth	BP
GO:0043632	0.0328815	0.975546	539	604	modification-dependent macromolecule catabolic process	BP
GO:0015711	0.0328874	0.980641	194	213	organic anion transport	BP
GO:0048675	0.0329296	0.985783	96	103	axon extension	BP
GO:0044346	0.0329548	1	24	24	fibroblast apoptotic process	BP
GO:1904666	0.0329912	1	23	23	regulation of ubiquitin protein ligase activity	BP
GO:0007051	0.0330126	0.981721	162	177	spindle organization	BP
GO:0007163	0.0330754	0.98105	180	197	establishment or maintenance of cell polarity	BP
GO:0032481	0.0331293	0.99222	47	49	positive regulation of type I interferon production	BP
GO:0009799	0.0331935	0.986505	86	92	specification of symmetry	BP
GO:0048562	0.0332236	0.980689	186	204	embryonic organ morphogenesis	BP
GO:0008203	0.0332643	0.98648	85	91	cholesterol metabolic process	BP
GO:0090330	0.0334074	1	24	24	regulation of platelet aggregation	BP
GO:0007611	0.0334807	0.981789	155	169	learning or memory	BP
GO:0055007	0.0335065	0.987364	77	82	cardiac muscle cell differentiation	BP
GO:0006909	0.0335327	0.982572	137	149	phagocytosis	BP
GO:0018209	0.0335876	0.979268	227	250	peptidyl-serine modification	BP
GO:0032271	0.0336021	0.982111	145	158	regulation of protein polymerization	BP
GO:0048639	0.0336542	0.984699	104	112	positive regulation of developmental growth	BP
GO:0051058	0.0336753	0.992058	48	50	negative regulation of small GTPase mediated signal transduction	BP
GO:1902905	0.0338013	0.982884	129	140	positive regulation of supramolecular fiber organization	BP
GO:0099177	0.0338074	0.978733	243	268	regulation of trans-synaptic signaling	BP
GO:0060421	0.0339353	1	24	24	positive regulation of heart growth	BP
GO:2000116	0.0340499	0.981105	159	174	regulation of cysteine-type endopeptidase activity	BP
GO:0006940	0.0340542	0.994903	36	37	regulation of smooth muscle contraction	BP
GO:0033344	0.0341639	0.994883	36	37	cholesterol efflux	BP
GO:0022408	0.0342448	0.98375	111	120	negative regulation of cell-cell adhesion	BP
GO:0033280	0.0342581	1	24	24	response to vitamin D	BP
GO:0045669	0.0343446	0.991882	47	49	positive regulation of osteoblast differentiation	BP
GO:0010543	0.0346396	0.994797	36	37	regulation of platelet activation	BP
GO:0002699	0.0347856	0.981864	135	147	positive regulation of immune effector process	BP
GO:0048863	0.0348444	0.98027	170	186	stem cell differentiation	BP
GO:0002218	0.0351091	0.994712	36	37	activation of innate immune response	BP
GO:2000036	0.0351364	0.989549	57	60	regulation of stem cell population maintenance	BP
GO:1903052	0.0353022	0.983873	102	110	positive regulation of proteolysis involved in protein catabolic process	BP
GO:0030041	0.0354574	0.982507	119	129	actin filament polymerization	BP
GO:0006665	0.0356976	0.982988	110	119	sphingolipid metabolic process	BP
GO:0010833	0.035714	0.987727	66	70	telomere maintenance via telomere lengthening	BP
GO:0045104	0.0357429	0.994596	36	37	intermediate filament cytoskeleton organization	BP
GO:0050804	0.0357707	0.977397	242	267	modulation of chemical synaptic transmission	BP
GO:0043433	0.0358278	0.98231	118	128	negative regulation of DNA-binding transcription factor activity	BP
GO:0032757	0.0358609	0.994585	35	36	positive regulation of interleukin-8 production	BP
GO:0014068	0.0358624	0.991456	47	49	positive regulation of phosphatidylinositol 3-kinase signaling	BP
GO:0098586	0.0358689	0.987666	66	70	cellular response to virus	BP
GO:2000117	0.0359675	0.987636	65	69	negative regulation of cysteine-type endopeptidase activity	BP
GO:0043616	0.0360072	0.994547	36	37	keratinocyte proliferation	BP
GO:0009855	0.0361318	0.985156	85	91	determination of bilateral symmetry	BP
GO:0048736	0.0363405	0.982017	120	130	appendage development	BP
GO:0060173	0.0363405	0.982017	120	130	limb development	BP
GO:0030148	0.0363657	0.986148	75	80	sphingolipid biosynthetic process	BP
GO:0046879	0.0364526	0.97964	160	175	hormone secretion	BP
GO:0050670	0.0365712	0.981345	126	137	regulation of lymphocyte proliferation	BP
GO:0015800	0.0366422	0.994431	36	37	acidic amino acid transport	BP
GO:0007020	0.036822	0.994397	36	37	microtubule nucleation	BP
GO:0060828	0.0368979	0.978668	177	194	regulation of canonical Wnt signaling pathway	BP
GO:0110020	0.0370042	0.985862	76	81	regulation of actomyosin structure organization	BP
GO:0120192	0.0372747	0.991069	46	48	tight junction assembly	BP
GO:0060998	0.0372778	0.991056	47	49	regulation of dendritic spine development	BP
GO:0060544	0.0374793	1	23	23	regulation of necroptotic process	BP
GO:0051281	0.0377351	1	23	23	positive regulation of release of sequestered calcium ion into cytosol	BP
GO:1902652	0.0378304	0.983417	92	99	secondary alcohol metabolic process	BP
GO:0030316	0.0379052	0.986857	66	70	osteoclast differentiation	BP
GO:1900026	0.037927	0.994205	35	36	positive regulation of substrate adhesion-dependent cell spreading	BP
GO:0045744	0.0379796	0.994195	35	36	negative regulation of G protein-coupled receptor signaling pathway	BP
GO:1905330	0.0380125	0.99086	46	48	regulation of morphogenesis of an epithelium	BP
GO:1903035	0.038038	0.988549	56	59	negative regulation of response to wounding	BP
GO:0061045	0.0380433	0.990851	46	48	negative regulation of wound healing	BP
GO:1904062	0.0381339	0.976728	207	228	regulation of cation transmembrane transport	BP
GO:0019362	0.0382345	0.988492	55	58	pyridine nucleotide metabolic process	BP
GO:0046496	0.0382345	0.988492	55	58	nicotinamide nucleotide metabolic process	BP
GO:1902991	0.0382457	0.994145	35	36	regulation of amyloid precursor protein catabolic process	BP
GO:0019218	0.0383441	0.986692	65	69	regulation of steroid metabolic process	BP
GO:1901800	0.0384094	0.983131	92	99	positive regulation of proteasomal protein catabolic process	BP
GO:0043489	0.038871	0.990614	46	48	RNA stabilization	BP
GO:0014009	0.0390104	0.994003	35	36	glial cell proliferation	BP
GO:0060390	0.0390834	1	23	23	regulation of SMAD protein signal transduction	BP
GO:0008637	0.0392028	0.983757	81	87	apoptotic mitochondrial changes	BP
GO:0030336	0.0392411	0.976265	200	220	negative regulation of cell migration	BP
GO:1902369	0.0392525	0.988122	56	59	negative regulation of RNA catabolic process	BP
GO:0006517	0.0392727	1	23	23	protein deglycosylation	BP
GO:0051053	0.0394791	0.981731	101	109	negative regulation of DNA metabolic process	BP
GO:1903305	0.0395089	0.982586	92	99	regulation of regulated secretory pathway	BP
GO:0014015	0.0396581	0.990402	45	47	positive regulation of gliogenesis	BP
GO:0006913	0.0397904	0.974058	261	289	nucleocytoplasmic transport	BP
GO:0051169	0.0397904	0.974058	261	289	nuclear transport	BP
GO:0046822	0.0398843	0.9824	92	99	regulation of nucleocytoplasmic transport	BP
GO:0034122	0.0399273	1	23	23	negative regulation of toll-like receptor signaling pathway	BP
GO:0090257	0.040059	0.978818	134	146	regulation of muscle system process	BP
GO:0034765	0.0401025	0.974034	253	280	regulation of ion transmembrane transport	BP
GO:0072009	0.0401686	0.984484	75	80	nephron epithelium development	BP
GO:1990573	0.040241	1	23	23	potassium ion import across plasma membrane	BP
GO:0031145	0.0403148	1	22	22	anaphase-promoting complex-dependent catabolic process	BP
GO:0010770	0.0405818	0.985793	65	69	positive regulation of cell morphogenesis involved in differentiation	BP
GO:0060048	0.040695	0.984262	74	79	cardiac muscle contraction	BP
GO:0006405	0.0407734	0.984227	74	79	RNA export from nucleus	BP
GO:0086065	0.0407754	0.993671	35	36	cell communication involved in cardiac conduction	BP
GO:0006970	0.040793	0.985708	65	69	response to osmotic stress	BP
GO:0106106	0.040802	0.981052	100	108	cold-induced thermogenesis	BP
GO:0120161	0.040802	0.981052	100	108	regulation of cold-induced thermogenesis	BP
GO:0051149	0.0408847	0.990049	45	47	positive regulation of muscle cell differentiation	BP
GO:0070646	0.0412646	0.97868	126	137	protein modification by small protein removal	BP
GO:0048145	0.0413157	0.985508	64	68	regulation of fibroblast proliferation	BP
GO:0030216	0.0413339	0.983979	74	79	keratinocyte differentiation	BP
GO:0060760	0.0413997	0.9899	45	47	positive regulation of response to cytokine stimulus	BP
GO:1903311	0.0414232	0.974018	222	245	regulation of mRNA metabolic process	BP
GO:0035850	0.0414513	0.993543	35	36	epithelial cell differentiation involved in kidney development	BP
GO:0016125	0.041463	0.981621	91	98	sterol metabolic process	BP
GO:0042098	0.0414968	0.97856	124	135	T cell proliferation	BP
GO:0043491	0.0414983	0.978553	125	136	protein kinase B signaling	BP
GO:0035825	0.0416129	0.989838	45	47	homologous recombination	BP
GO:0055117	0.0416864	0.989816	45	47	regulation of cardiac muscle contraction	BP
GO:0046326	0.0416997	1	23	23	positive regulation of glucose import	BP
GO:0099173	0.0418007	0.979716	110	119	postsynapse organization	BP
GO:0051346	0.0418688	0.974553	196	216	negative regulation of hydrolase activity	BP
GO:0098900	0.042295	0.993382	35	36	regulation of action potential	BP
GO:0071826	0.042419	0.974845	177	195	ribonucleoprotein complex subunit organization	BP
GO:2000108	0.0425061	1	22	22	positive regulation of leukocyte apoptotic process	BP
GO:0003007	0.0425904	0.975452	167	183	heart morphogenesis	BP
GO:0000018	0.0426335	0.981035	91	98	regulation of DNA recombination	BP
GO:0002474	0.0426412	1	22	22	antigen processing and presentation of peptide antigen via MHC class I	BP
GO:0045446	0.0427346	0.980976	92	99	endothelial cell differentiation	BP
GO:0016101	0.0427612	0.989518	44	46	diterpenoid metabolic process	BP
GO:0002440	0.042824	0.977211	132	144	production of molecular mediator of immune response	BP
GO:0070296	0.0429694	1	22	22	sarcoplasmic reticulum calcium ion transport	BP
GO:0072523	0.0429765	0.989456	44	46	purine-containing compound catabolic process	BP
GO:0006688	0.0431258	1	22	22	glycosphingolipid biosynthetic process	BP
GO:0002274	0.0431847	0.976999	132	144	myeloid leukocyte activation	BP
GO:0050850	0.0433023	1	22	22	positive regulation of calcium-mediated signaling	BP
GO:2000242	0.0434582	0.989315	44	46	negative regulation of reproductive process	BP
GO:0032609	0.0435688	0.984604	63	67	interferon-gamma production	BP
GO:0032649	0.0435688	0.984604	63	67	regulation of interferon-gamma production	BP
GO:0010517	0.0440035	0.993069	34	35	regulation of phospholipase activity	BP
GO:0002269	0.0440197	1	22	22	leukocyte activation involved in inflammatory response	BP
GO:0035194	0.0440562	0.982789	72	77	post-transcriptional gene silencing by RNA	BP
GO:0006029	0.0441257	0.986396	55	58	proteoglycan metabolic process	BP
GO:0010092	0.0441553	1	22	22	specification of animal organ identity	BP
GO:0008016	0.0443752	0.978332	108	117	regulation of heart contraction	BP
GO:0070252	0.0447464	0.986171	55	58	actin-mediated cell contraction	BP
GO:0072593	0.0448655	0.97546	138	151	reactive oxygen species metabolic process	BP
GO:0019941	0.0449917	0.966019	530	595	modification-dependent protein catabolic process	BP
GO:0030857	0.0450306	0.99287	34	35	negative regulation of epithelial cell differentiation	BP
GO:0032456	0.0451664	0.983936	64	68	endocytic recycling	BP
GO:0120254	0.0452137	0.980913	80	86	olefinic compound metabolic process	BP
GO:0006636	0.0453352	0.992827	33	34	unsaturated fatty acid biosynthetic process	BP
GO:0002685	0.0454087	0.975693	131	143	regulation of leukocyte migration	BP
GO:0051084	0.0455979	0.992776	33	34	'de novo' post-translational protein folding	BP
GO:0031952	0.0458205	0.992717	34	35	regulation of protein autophosphorylation	BP
GO:0086001	0.0459154	0.988575	45	47	cardiac muscle cell action potential	BP
GO:0060041	0.0459296	0.979372	91	98	retina development in camera-type eye	BP
GO:0003338	0.045959	1	22	22	metanephros morphogenesis	BP
GO:0051099	0.0459857	0.975351	131	143	positive regulation of binding	BP
GO:0044264	0.0460597	0.983568	64	68	cellular polysaccharide metabolic process	BP
GO:0031397	0.0462777	0.981804	71	76	negative regulation of protein ubiquitination	BP
GO:0009895	0.0465181	0.97029	227	251	negative regulation of catabolic process	BP
GO:1904064	0.0465625	0.979061	90	97	positive regulation of cation transmembrane transport	BP
GO:0071248	0.0466198	0.975613	123	134	cellular response to metal ion	BP
GO:0060603	0.0466378	1	22	22	mammary gland duct morphogenesis	BP
GO:0048709	0.0469276	0.983223	63	67	oligodendrocyte differentiation	BP
GO:0030217	0.0471404	0.971766	180	198	T cell differentiation	BP
GO:0097306	0.0471801	0.983105	64	68	cellular response to alcohol	BP
GO:0010922	0.047204	1	22	22	positive regulation of phosphatase activity	BP
GO:0030225	0.0472278	0.992458	33	34	macrophage differentiation	BP
GO:0098773	0.0472386	0.983094	63	67	skin epidermis development	BP
GO:0000209	0.0472424	0.971004	196	216	protein polyubiquitination	BP
GO:0046427	0.0472432	1	21	21	positive regulation of receptor signaling pathway via JAK-STAT	BP
GO:0060547	0.0473673	1	21	21	negative regulation of necrotic cell death	BP
GO:0043551	0.0474068	0.992407	34	35	regulation of phosphatidylinositol 3-kinase activity	BP
GO:0034453	0.0475613	1	22	22	microtubule anchoring	BP
GO:0045670	0.0478678	0.98801	44	46	regulation of osteoclast differentiation	BP
GO:0014812	0.0480318	0.982765	63	67	muscle cell migration	BP
GO:0006511	0.0481596	0.963573	521	585	ubiquitin-dependent protein catabolic process	BP
GO:0046470	0.0482736	0.987906	43	45	phosphatidylcholine metabolic process	BP
GO:0070266	0.0483219	0.992243	33	34	necroptotic process	BP
GO:0032069	0.048349	1	21	21	regulation of nuclease activity	BP
GO:0046434	0.0485676	0.975224	114	124	organophosphate catabolic process	BP
GO:0060419	0.0486959	0.982488	63	67	heart growth	BP
GO:0031113	0.0487042	0.987759	44	46	regulation of microtubule polymerization	BP
GO:0046939	0.0487142	0.9807	71	76	nucleotide phosphorylation	BP
GO:0006813	0.0487747	0.975924	107	116	potassium ion transport	BP
GO:0032042	0.0488153	1	21	21	mitochondrial DNA metabolic process	BP
GO:0032508	0.0488154	0.979161	81	87	DNA duplex unwinding	BP
GO:1904994	0.0488281	1	21	21	regulation of leukocyte adhesion to vascular endothelial cell	BP
GO:0046620	0.0488564	0.982421	63	67	regulation of organ growth	BP
GO:1901655	0.0488883	0.980608	72	77	cellular response to ketone	BP
GO:1901976	0.0491396	0.987646	43	45	regulation of cell cycle checkpoint	BP
GO:0032386	0.0492037	0.967428	256	284	regulation of intracellular transport	BP
GO:0060914	0.0493027	1	21	21	heart formation	BP
GO:0031668	0.0493185	0.969978	187	206	cellular response to extracellular stimulus	BP
GO:0006699	0.0493319	1	21	21	bile acid biosynthetic process	BP
GO:0042147	0.0494772	0.980339	72	77	retrograde transport, endosome to Golgi	BP
GO:0070228	0.0495762	0.987514	43	45	regulation of lymphocyte apoptotic process	BP
GO:1901617	0.0496775	0.971976	146	160	organic hydroxy compound biosynthetic process	BP
GO:0007340	0.0497144	1	21	21	acrosome reaction	BP
GO:0001505	0.0497472	0.97379	123	134	regulation of neurotransmitter levels	BP
GO:0006268	0.0498766	1	21	21	DNA unwinding involved in DNA replication	BP
GO:0006516	0.0498921	1	21	21	glycoprotein catabolic process	BP
GO:2000191	0.0499569	1	21	21	regulation of fatty acid transport	BP
GO:0051153	0.0500932	0.984246	53	56	regulation of striated muscle cell differentiation	BP
GO:0071347	0.0502914	0.981836	62	66	cellular response to interleukin-1	BP
GO:0051383	0.0503743	1	21	21	kinetochore organization	BP
GO:0021987	0.0504866	0.978346	81	87	cerebral cortex development	BP
GO:1902110	0.0504886	0.991832	32	33	positive regulation of mitochondrial membrane permeability involved in apoptotic process	BP
GO:0010644	0.0505556	1	21	21	cell communication by electrical coupling	BP
GO:0042307	0.0505682	0.991798	33	34	positive regulation of protein import into nucleus	BP
GO:0070498	0.0506561	1	21	21	interleukin-1-mediated signaling pathway	BP
GO:0070897	0.0506975	0.981681	61	65	transcription preinitiation complex assembly	BP
GO:0061326	0.0508125	0.981602	63	67	renal tubule development	BP
GO:0001824	0.0508127	0.976907	88	95	blastocyst development	BP
GO:0002320	0.0508232	1	21	21	lymphoid progenitor cell differentiation	BP
GO:0048645	0.0509119	0.987111	43	45	animal organ formation	BP
GO:1900274	0.050931	1	21	21	regulation of phospholipase C activity	BP
GO:0032607	0.0511068	1	21	21	interferon-alpha production	BP
GO:0032647	0.0511068	1	21	21	regulation of interferon-alpha production	BP
GO:0045668	0.0511201	0.991687	33	34	negative regulation of osteoblast differentiation	BP
GO:0045109	0.0512322	1	21	21	intermediate filament organization	BP
GO:0006397	0.0512596	0.963153	370	414	mRNA processing	BP
GO:0070542	0.051423	0.986956	43	45	response to fatty acid	BP
GO:0034250	0.0515691	0.972032	129	141	positive regulation of cellular amide metabolic process	BP
GO:0032088	0.0515763	0.981311	61	65	negative regulation of NF-kappaB transcription factor activity	BP
GO:0009566	0.0516888	0.975324	96	104	fertilization	BP
GO:0022404	0.0517243	0.981233	62	66	molting cycle process	BP
GO:0022405	0.0517243	0.981233	62	66	hair cycle process	BP
GO:0072089	0.052108	0.977564	80	86	stem cell proliferation	BP
GO:0032890	0.0521109	0.986746	43	45	regulation of organic acid transport	BP
GO:0030593	0.0523003	0.986708	42	44	neutrophil chemotaxis	BP
GO:0032091	0.0523775	0.979037	70	75	negative regulation of protein binding	BP
GO:0002437	0.0524146	0.991447	32	33	inflammatory response to antigenic stimulus	BP
GO:0030832	0.0524374	0.97302	113	123	regulation of actin filament length	BP
GO:0051701	0.0524463	0.970853	137	150	biological process involved in interaction with host	BP
GO:0015833	0.0524841	0.970227	146	160	peptide transport	BP
GO:0090659	0.052799	1	21	21	walking behavior	BP
GO:0006865	0.0528666	0.977191	80	86	amino acid transport	BP
GO:0001516	0.0533582	1	20	20	prostaglandin biosynthetic process	BP
GO:0046457	0.0533582	1	20	20	prostanoid biosynthetic process	BP
GO:0050806	0.0534108	0.975553	89	96	positive regulation of synaptic transmission	BP
GO:0035330	0.0536036	1	21	21	regulation of hippo signaling	BP
GO:0086004	0.053619	1	21	21	regulation of cardiac muscle cell contraction	BP
GO:0043300	0.0536721	0.991193	32	33	regulation of leukocyte degranulation	BP
GO:0031122	0.0538401	0.98285	53	56	cytoplasmic microtubule organization	BP
GO:0031663	0.0539628	0.9862	42	44	lipopolysaccharide-mediated signaling pathway	BP
GO:0035020	0.0540571	1	21	21	regulation of Rac protein signal transduction	BP
GO:0043488	0.0541379	0.971213	122	133	regulation of mRNA stability	BP
GO:0007368	0.0541579	0.976554	80	86	determination of left/right symmetry	BP
GO:0002703	0.0541974	0.970455	128	140	regulation of leukocyte mediated immunity	BP
GO:0007600	0.0542334	0.964368	237	263	sensory perception	BP
GO:0030031	0.0543651	0.960628	383	428	cell projection assembly	BP
GO:0051897	0.0545079	0.978052	70	75	positive regulation of protein kinase B signaling	BP
GO:0043552	0.0545317	1	21	21	positive regulation of phosphatidylinositol 3-kinase activity	BP
GO:0032228	0.0545728	1	21	21	regulation of synaptic transmission, GABAergic	BP
GO:0007409	0.0549167	0.962624	280	311	axonogenesis	BP
GO:1904659	0.0550072	0.979841	62	66	glucose transmembrane transport	BP
GO:0050919	0.055099	0.990883	33	34	negative chemotaxis	BP
GO:0099518	0.055194	0.98234	53	56	vesicle cytoskeletal trafficking	BP
GO:0005976	0.0551994	0.977716	71	76	polysaccharide metabolic process	BP
GO:0035520	0.0552172	0.990879	32	33	monoubiquitinated protein deubiquitination	BP
GO:0035051	0.0552615	0.973381	97	105	cardiocyte differentiation	BP
GO:1901099	0.0552763	1	20	20	negative regulation of signal transduction in absence of ligand	BP
GO:2001240	0.0552763	1	20	20	negative regulation of extrinsic apoptotic signaling pathway in absence of ligand	BP
GO:0031646	0.0552935	1	21	21	positive regulation of nervous system process	BP
GO:0007292	0.0553232	0.973359	96	104	female gamete generation	BP
GO:0002688	0.0553692	0.977668	69	74	regulation of leukocyte chemotaxis	BP
GO:0090231	0.0555214	1	20	20	regulation of spindle checkpoint	BP
GO:0090266	0.0555214	1	20	20	regulation of mitotic cell cycle spindle assembly checkpoint	BP
GO:1903504	0.0555214	1	20	20	regulation of mitotic spindle checkpoint	BP
GO:0046323	0.0555505	0.98569	43	45	glucose import	BP
GO:0030433	0.055622	0.977535	70	75	ubiquitin-dependent ERAD pathway	BP
GO:0014074	0.0556393	0.974404	88	95	response to purine-containing compound	BP
GO:0016051	0.0557066	0.968842	137	150	carbohydrate biosynthetic process	BP
GO:0051492	0.0558031	0.977435	71	76	regulation of stress fiber assembly	BP
GO:0008064	0.0558255	0.971074	112	122	regulation of actin polymerization or depolymerization	BP
GO:0007193	0.0558753	0.990744	32	33	adenylate cyclase-inhibiting G protein-coupled receptor signaling pathway	BP
GO:0016540	0.0559699	1	20	20	protein autoprocessing	BP
GO:0046580	0.0559751	0.985558	43	45	negative regulation of Ras protein signal transduction	BP
GO:2000756	0.0561697	0.979362	61	65	regulation of peptidyl-lysine acetylation	BP
GO:0018230	0.0562641	1	20	20	peptidyl-L-cysteine S-palmitoylation	BP
GO:0018231	0.0562641	1	20	20	peptidyl-S-diacylglycerol-L-cysteine biosynthetic process from peptidyl-cysteine	BP
GO:0033233	0.0562862	1	20	20	regulation of protein sumoylation	BP
GO:0046824	0.0563247	0.981932	52	55	positive regulation of nucleocytoplasmic transport	BP
GO:0036293	0.0564619	0.96405	207	229	response to decreased oxygen levels	BP
GO:0070830	0.0564723	0.985425	42	44	bicellular tight junction assembly	BP
GO:0050818	0.0566798	0.981817	51	54	regulation of coagulation	BP
GO:0048499	0.0566901	1	20	20	synaptic vesicle membrane organization	BP
GO:0051904	0.0567074	1	20	20	pigment granule transport	BP
GO:0016032	0.0567339	0.960466	304	339	viral process	BP
GO:0061448	0.0568951	0.965346	177	195	connective tissue development	BP
GO:0009620	0.0569533	1	20	20	response to fungus	BP
GO:0006790	0.057123	0.962622	226	251	sulfur compound metabolic process	BP
GO:0002027	0.0573803	0.981531	52	55	regulation of heart rate	BP
GO:0007422	0.0574335	0.981511	52	55	peripheral nervous system development	BP
GO:0071622	0.0576836	0.990394	31	32	regulation of granulocyte chemotaxis	BP
GO:0040020	0.0577044	1	20	20	regulation of meiotic nuclear division	BP
GO:0043507	0.0581913	0.990267	32	33	positive regulation of JUN kinase activity	BP
GO:0060443	0.058456	0.990212	32	33	mammary gland morphogenesis	BP
GO:0007219	0.058514	0.96783	128	140	Notch signaling pathway	BP
GO:0045471	0.0585468	0.976183	69	74	response to ethanol	BP
GO:0001523	0.0586911	0.984756	41	43	retinoid metabolic process	BP
GO:0001774	0.0587704	1	20	20	microglial cell activation	BP
GO:0006972	0.0589899	1	20	20	hyperosmotic response	BP
GO:0051123	0.0590448	0.980938	50	53	RNA polymerase II preinitiation complex assembly	BP
GO:0031641	0.0590495	0.990089	32	33	regulation of myelination	BP
GO:0043516	0.0591482	0.990091	31	32	regulation of DNA damage response, signal transduction by p53 class mediator	BP
GO:1905475	0.059168	0.968236	120	131	regulation of protein localization to membrane	BP
GO:0001838	0.0591848	0.971249	96	104	embryonic epithelial tube formation	BP
GO:2000113	0.0592548	0.965361	152	167	negative regulation of cellular macromolecule biosynthetic process	BP
GO:0015740	0.0594401	1	20	20	C4-dicarboxylate transport	BP
GO:0070231	0.0594458	0.98452	41	43	T cell apoptotic process	BP
GO:1902305	0.0594498	0.984495	42	44	regulation of sodium ion transmembrane transport	BP
GO:0007492	0.0594681	0.977942	61	65	endoderm development	BP
GO:0071675	0.0597673	0.975609	69	74	regulation of mononuclear cell migration	BP
GO:0042158	0.0599226	0.973722	77	83	lipoprotein biosynthetic process	BP
GO:0042594	0.0599239	0.96493	152	167	response to starvation	BP
GO:0001666	0.0599326	0.962032	198	219	response to hypoxia	BP
GO:0055023	0.059964	1	20	20	positive regulation of cardiac muscle tissue growth	BP
GO:0006338	0.0600204	0.960235	239	265	chromatin remodeling	BP
GO:0060047	0.0600793	0.966872	128	140	heart contraction	BP
GO:1905898	0.0601374	0.989885	31	32	positive regulation of response to endoplasmic reticulum stress	BP
GO:0072080	0.0604125	0.977532	61	65	nephron tubule development	BP
GO:0007628	0.0604461	1	20	20	adult walking behavior	BP
GO:0015012	0.0606217	1	20	20	heparan sulfate proteoglycan biosynthetic process	BP
GO:0050731	0.0607229	0.969255	103	112	positive regulation of peptidyl-tyrosine phosphorylation	BP
GO:0051131	0.0609234	1	19	19	chaperone-mediated protein complex assembly	BP
GO:0072273	0.0610167	1	20	20	metanephric nephron morphogenesis	BP
GO:0030203	0.0610238	0.973153	78	84	glycosaminoglycan metabolic process	BP
GO:0070665	0.061141	0.97021	93	101	positive regulation of leukocyte proliferation	BP
GO:0001942	0.0611832	0.977216	60	64	hair follicle development	BP
GO:0045619	0.0612313	0.966174	127	139	regulation of lymphocyte differentiation	BP
GO:0043123	0.0612942	0.96406	150	165	positive regulation of I-kappaB kinase/NF-kappaB signaling	BP
GO:0006892	0.0613471	0.971413	87	94	post-Golgi vesicle-mediated transport	BP
GO:0002504	0.061434	1	19	19	antigen processing and presentation of peptide or polysaccharide antigen via MHC class II	BP
GO:0021885	0.0615783	0.983823	42	44	forebrain cell migration	BP
GO:0032728	0.0618426	0.989527	31	32	positive regulation of interferon-beta production	BP
GO:0043537	0.0618508	0.989525	31	32	negative regulation of blood vessel endothelial cell migration	BP
GO:1901889	0.0620379	1	20	20	negative regulation of cell junction assembly	BP
GO:0055075	0.0620467	1	20	20	potassium ion homeostasis	BP
GO:0021988	0.0620615	1	20	20	olfactory lobe development	BP
GO:0071453	0.0623488	0.965487	127	139	cellular response to oxygen levels	BP
GO:0021543	0.062617	0.967105	112	122	pallium development	BP
GO:1905953	0.0628801	0.989308	31	32	negative regulation of lipid localization	BP
GO:0045747	0.0630104	0.989281	31	32	positive regulation of Notch signaling pathway	BP
GO:0019883	0.0634257	1	19	19	antigen processing and presentation of endogenous antigen	BP
GO:0048705	0.0634708	0.962642	151	166	skeletal system morphogenesis	BP
GO:0042177	0.0636961	0.970192	85	92	negative regulation of protein catabolic process	BP
GO:0072028	0.0638122	0.979079	51	54	nephron morphogenesis	BP
GO:0042733	0.0638166	0.983135	41	43	embryonic digit morphogenesis	BP
GO:0050435	0.0640231	0.983069	41	43	amyloid-beta metabolic process	BP
GO:0006835	0.0641015	0.978966	51	54	dicarboxylic acid transport	BP
GO:0061333	0.0641125	0.978962	51	54	renal tubule morphogenesis	BP
GO:0000028	0.0641756	1	18	18	ribosomal small subunit assembly	BP
GO:0032392	0.0641767	0.969921	86	93	DNA geometric change	BP
GO:1901985	0.0642816	0.982987	41	43	positive regulation of protein acetylation	BP
GO:0032633	0.0643085	1	19	19	interleukin-4 production	BP
GO:0032673	0.0643085	1	19	19	regulation of interleukin-4 production	BP
GO:0033674	0.0643893	0.954508	311	347	positive regulation of kinase activity	BP
GO:0045580	0.0645922	0.965961	110	120	regulation of T cell differentiation	BP
GO:0032612	0.064695	0.975701	59	63	interleukin-1 production	BP
GO:0032652	0.064695	0.975701	59	63	regulation of interleukin-1 production	BP
GO:0010837	0.0647805	0.988904	31	32	regulation of keratinocyte proliferation	BP
GO:0032402	0.0649085	1	19	19	melanosome transport	BP
GO:0090150	0.0649924	0.958549	194	215	establishment of protein localization to membrane	BP
GO:0043524	0.0650986	0.968003	94	102	negative regulation of neuron apoptotic process	BP
GO:0014808	0.0652326	1	19	19	release of sequestered calcium ion into cytosol by sarcoplasmic reticulum	BP
GO:1903514	0.0652326	1	19	19	release of sequestered calcium ion into cytosol by endoplasmic reticulum	BP
GO:0006942	0.0653577	0.9785	50	53	regulation of striated muscle contraction	BP
GO:0071312	0.0653745	1	19	19	cellular response to alkaloid	BP
GO:0022618	0.0654345	0.959665	169	187	ribonucleoprotein complex assembly	BP
GO:0006284	0.0654921	0.982625	40	42	base-excision repair	BP
GO:0032104	0.065585	1	19	19	regulation of response to extracellular stimulus	BP
GO:0032107	0.065585	1	19	19	regulation of response to nutrient levels	BP
GO:0045663	0.0655952	0.98873	31	32	positive regulation of myoblast differentiation	BP
GO:0048678	0.0657894	0.975219	59	63	response to axon injury	BP
GO:0048016	0.0658926	0.982469	41	43	inositol phosphate-mediated signaling	BP
GO:0001935	0.066006	0.966237	102	111	endothelial cell proliferation	BP
GO:0006195	0.0661263	0.982421	40	42	purine nucleotide catabolic process	BP
GO:0003156	0.0661974	1	19	19	regulation of animal organ formation	BP
GO:0090305	0.0661996	0.95815	187	207	nucleic acid phosphodiester bond hydrolysis	BP
GO:0006354	0.0663016	0.957627	196	217	DNA-templated transcription elongation	BP
GO:0033500	0.0664333	0.961406	142	156	carbohydrate homeostasis	BP
GO:0042593	0.0664333	0.961406	142	156	glucose homeostasis	BP
GO:0044794	0.0664996	1	19	19	positive regulation by host of viral process	BP
GO:0032094	0.0666286	1	19	19	response to food	BP
GO:0009651	0.0666356	1	19	19	response to salt stress	BP
GO:0010952	0.0666418	0.962039	132	145	positive regulation of peptidase activity	BP
GO:0060479	0.0666878	1	19	19	lung cell differentiation	BP
GO:0060487	0.0666878	1	19	19	lung epithelial cell differentiation	BP
GO:0071498	0.0669662	1	19	19	cellular response to fluid shear stress	BP
GO:0010863	0.0671092	1	19	19	positive regulation of phospholipase C activity	BP
GO:0050792	0.0672012	0.963414	117	128	regulation of viral process	BP
GO:0006829	0.0672979	1	19	19	zinc ion transport	BP
GO:0010466	0.0674276	0.962372	124	136	negative regulation of peptidase activity	BP
GO:0014829	0.0674833	1	19	19	vascular associated smooth muscle contraction	BP
GO:0006721	0.0674872	0.97769	49	52	terpenoid metabolic process	BP
GO:0030856	0.0676817	0.96656	94	102	regulation of epithelial cell differentiation	BP
GO:0006896	0.067892	1	19	19	Golgi to vacuole transport	BP
GO:0050866	0.0680076	0.962922	117	128	negative regulation of cell activation	BP
GO:0070423	0.068048	1	19	19	nucleotide-binding oligomerization domain containing signaling pathway	BP
GO:0072583	0.0680852	0.98176	41	43	clathrin-dependent endocytosis	BP
GO:0043171	0.0680886	1	19	19	peptide catabolic process	BP
GO:0070633	0.0681266	1	19	19	transepithelial transport	BP
GO:0051896	0.0681599	0.965004	101	110	regulation of protein kinase B signaling	BP
GO:0006396	0.0681711	0.944865	746	845	RNA processing	BP
GO:0007034	0.0682198	0.96102	134	147	vacuolar transport	BP
GO:2000177	0.0682474	0.97413	59	63	regulation of neural precursor cell proliferation	BP
GO:0048011	0.0683725	1	19	19	neurotrophin TRK receptor signaling pathway	BP
GO:0001919	0.0684819	1	19	19	regulation of receptor recycling	BP
GO:1900046	0.0685497	0.977272	49	52	regulation of hemostasis	BP
GO:0015693	0.0685835	1	19	19	magnesium ion transport	BP
GO:0097066	0.0686352	1	19	19	response to thyroid hormone	BP
GO:0051055	0.0686774	0.981595	40	42	negative regulation of lipid biosynthetic process	BP
GO:0003401	0.0687344	1	19	19	axis elongation	BP
GO:1903034	0.0689025	0.963412	109	119	regulation of response to wounding	BP
GO:0034405	0.0691477	0.987991	30	31	response to fluid shear stress	BP
GO:0050892	0.0692167	1	19	19	intestinal absorption	BP
GO:0043112	0.0692214	0.976981	50	53	receptor metabolic process	BP
GO:0021602	0.0692807	1	19	19	cranial nerve morphogenesis	BP
GO:0001961	0.0694671	0.981338	40	42	positive regulation of cytokine-mediated signaling pathway	BP
GO:0032958	0.0694935	1	19	19	inositol phosphate biosynthetic process	BP
GO:0071383	0.069586	0.959371	142	156	cellular response to steroid hormone stimulus	BP
GO:0033622	0.0695933	1	19	19	integrin activation	BP
GO:0060135	0.0695959	0.981296	40	42	maternal process involved in female pregnancy	BP
GO:0031960	0.0696185	0.965501	92	100	response to corticosteroid	BP
GO:0034694	0.0696674	1	19	19	response to prostaglandin	BP
GO:0010977	0.0696895	0.964103	102	111	negative regulation of neuron projection development	BP
GO:0072088	0.069697	0.976792	50	53	nephron epithelium morphogenesis	BP
GO:0007188	0.0697702	0.964069	101	110	adenylate cyclase-modulating G protein-coupled receptor signaling pathway	BP
GO:0050708	0.0697723	0.957879	157	173	regulation of protein secretion	BP
GO:0006023	0.0698084	0.973434	59	63	aminoglycan biosynthetic process	BP
GO:0002088	0.0698302	0.976739	50	53	lens development in camera-type eye	BP
GO:0031110	0.0700442	0.970709	68	73	regulation of microtubule polymerization or depolymerization	BP
GO:0060306	0.0702298	1	19	19	regulation of membrane repolarization	BP
GO:0120031	0.0702408	0.948303	376	421	plasma membrane bounded cell projection assembly	BP
GO:0034110	0.070267	0.987747	30	31	regulation of homotypic cell-cell adhesion	BP
GO:0097485	0.0703094	0.958894	143	157	neuron projection guidance	BP
GO:0009205	0.0703642	0.957526	152	168	purine ribonucleoside triphosphate metabolic process	BP
GO:0006244	0.0705154	1	18	18	pyrimidine nucleotide catabolic process	BP
GO:0035264	0.0705388	0.963609	102	111	multicellular organism growth	BP
GO:0006497	0.0705536	0.968338	75	81	protein lipidation	BP
GO:0008593	0.0706071	0.970455	67	72	regulation of Notch signaling pathway	BP
GO:0032206	0.0707468	0.973038	58	62	positive regulation of telomere maintenance	BP
GO:0010839	0.0707566	1	19	19	negative regulation of keratinocyte proliferation	BP
GO:0016331	0.0707866	0.962273	110	120	morphogenesis of embryonic epithelium	BP
GO:0002460	0.0708091	0.95658	163	180	adaptive immune response based on somatic recombination of immune receptors built from immunoglobulin superfamily domains	BP
GO:0001702	0.0708537	1	19	19	gastrulation with mouth forming second	BP
GO:0071901	0.0709503	0.966303	84	91	negative regulation of protein serine/threonine kinase activity	BP
GO:1902459	0.0711515	0.980787	40	42	positive regulation of stem cell population maintenance	BP
GO:1900271	0.0713567	0.987509	30	31	regulation of long-term synaptic potentiation	BP
GO:0021772	0.0714737	1	19	19	olfactory bulb development	BP
GO:0097345	0.0715674	0.987494	29	30	mitochondrial outer membrane permeabilization	BP
GO:0060966	0.0718279	0.980565	40	42	regulation of gene silencing by RNA	BP
GO:0006775	0.0719286	1	18	18	fat-soluble vitamin metabolic process	BP
GO:0003205	0.0720337	0.961525	110	120	cardiac chamber development	BP
GO:0034728	0.0721069	0.969725	67	72	nucleosome organization	BP
GO:0006778	0.0721492	0.98049	39	41	porphyrin-containing compound metabolic process	BP
GO:0044000	0.0721534	0.959418	124	136	movement in host	BP
GO:0043484	0.0722385	0.957669	140	154	regulation of RNA splicing	BP
GO:0042771	0.0725027	0.980374	39	41	intrinsic apoptotic signaling pathway in response to DNA damage by p53 class mediator	BP
GO:0006099	0.072784	0.987227	29	30	tricarboxylic acid cycle	BP
GO:0086010	0.0729375	1	19	19	membrane depolarization during action potential	BP
GO:0032272	0.0730249	0.972015	58	62	negative regulation of protein polymerization	BP
GO:0032388	0.0731097	0.955659	156	172	positive regulation of intracellular transport	BP
GO:2001238	0.0731407	0.980163	39	41	positive regulation of extrinsic apoptotic signaling pathway	BP
GO:0070192	0.0731721	0.975434	49	52	chromosome organization involved in meiotic cell cycle	BP
GO:0006779	0.0732357	0.987127	29	30	porphyrin-containing compound biosynthetic process	BP
GO:0033014	0.0732357	0.987127	29	30	tetrapyrrole biosynthetic process	BP
GO:0050830	0.0732644	0.980155	38	40	defense response to Gram-positive bacterium	BP
GO:0034103	0.0733162	0.975376	49	52	regulation of tissue remodeling	BP
GO:0051085	0.073375	0.987096	29	30	chaperone cofactor-dependent protein refolding	BP
GO:0090497	0.0734549	0.980028	40	42	mesenchymal cell migration	BP
GO:0042752	0.0735416	0.964892	84	91	regulation of circadian rhythm	BP
GO:0043122	0.0736939	0.952463	193	214	regulation of I-kappaB kinase/NF-kappaB signaling	BP
GO:0030166	0.0738354	0.979902	40	42	proteoglycan biosynthetic process	BP
GO:0001936	0.0738369	0.963115	92	100	regulation of endothelial cell proliferation	BP
GO:0042129	0.074081	0.961579	99	108	regulation of T cell proliferation	BP
GO:0006487	0.0742463	0.971489	57	61	protein N-linked glycosylation	BP
GO:0150116	0.0743401	0.971397	59	63	regulation of cell-substrate junction organization	BP
GO:0007411	0.0744362	0.956219	142	156	axon guidance	BP
GO:0060070	0.0746659	0.950859	210	233	canonical Wnt signaling pathway	BP
GO:0043154	0.0747138	0.971277	57	61	negative regulation of cysteine-type endopeptidase activity involved in apoptotic process	BP
GO:1901978	0.0748315	1	18	18	positive regulation of cell cycle checkpoint	BP
GO:0022029	0.0749145	0.979544	40	42	telencephalon cell migration	BP
GO:0043543	0.0749877	0.950634	209	232	protein acylation	BP
GO:0048857	0.0750519	0.97953	39	41	neural nucleus development	BP
GO:0031056	0.0752488	0.956537	133	146	regulation of histone modification	BP
GO:0030193	0.0753063	0.974606	48	51	regulation of blood coagulation	BP
GO:0048566	0.0757431	1	18	18	embryonic digestive tract development	BP
GO:0010880	0.0758937	1	18	18	regulation of release of sequestered calcium ion into cytosol by sarcoplasmic reticulum	BP
GO:0070232	0.0758955	0.986537	29	30	regulation of T cell apoptotic process	BP
GO:0002444	0.0759655	0.97071	57	61	myeloid leukocyte mediated immunity	BP
GO:0021510	0.0760361	0.970652	58	62	spinal cord development	BP
GO:0022406	0.0760774	0.965464	75	81	membrane docking	BP
GO:0071103	0.0760823	0.961836	92	100	DNA conformation change	BP
GO:0071711	0.0762011	0.986435	30	31	basement membrane organization	BP
GO:0072576	0.076574	1	18	18	liver morphogenesis	BP
GO:0009199	0.076916	0.952481	158	175	ribonucleoside triphosphate metabolic process	BP
GO:1902992	0.0771739	1	18	18	negative regulation of amyloid precursor protein catabolic process	BP
GO:0086064	0.0772776	1	18	18	cell communication by electrical coupling involved in cardiac conduction	BP
GO:0061614	0.0773564	0.973748	49	52	miRNA transcription	BP
GO:0061484	0.0775518	1	18	18	hematopoietic stem cell homeostasis	BP
GO:0044403	0.0777558	0.949117	199	221	biological process involved in symbiotic interaction	BP
GO:0050810	0.0781761	0.973444	48	51	regulation of steroid biosynthetic process	BP
GO:2000269	0.0782903	1	18	18	regulation of fibroblast apoptotic process	BP
GO:0007586	0.0783472	0.973375	48	51	digestion	BP
GO:1903830	0.0785149	1	18	18	magnesium ion transmembrane transport	BP
GO:1905710	0.0785958	0.97838	38	40	positive regulation of membrane permeability	BP
GO:0060986	0.0786234	0.985924	29	30	endocrine hormone secretion	BP
GO:0006749	0.0786389	0.978403	37	39	glutathione metabolic process	BP
GO:0050886	0.0786454	0.973254	48	51	endocrine process	BP
GO:0000729	0.0787317	1	18	18	DNA double-strand break processing	BP
GO:0045840	0.0788391	0.985876	29	30	positive regulation of mitotic nuclear division	BP
GO:1902003	0.0789922	0.985841	29	30	regulation of amyloid-beta formation	BP
GO:0015718	0.0790169	0.969318	57	61	monocarboxylic acid transport	BP
GO:0055013	0.0790964	0.97304	49	52	cardiac muscle cell development	BP
GO:0030010	0.079155	0.956044	117	128	establishment of cell polarity	BP
GO:0120033	0.0792341	0.985786	29	30	negative regulation of plasma membrane bounded cell projection assembly	BP
GO:0009615	0.0792938	0.944556	265	296	response to virus	BP
GO:0071456	0.0796164	0.956974	107	117	cellular response to hypoxia	BP
GO:0051781	0.0796759	0.969016	57	61	positive regulation of cell division	BP
GO:0035268	0.0796803	1	18	18	protein mannosylation	BP
GO:0001937	0.0796872	0.985684	29	30	negative regulation of endothelial cell proliferation	BP
GO:0009953	0.0798318	0.968945	57	61	dorsal/ventral pattern formation	BP
GO:0006739	0.079837	0.977962	38	40	NADP metabolic process	BP
GO:0001832	0.0800186	1	18	18	blastocyst growth	BP
GO:0060444	0.0801257	1	18	18	branching involved in mammary gland duct morphogenesis	BP
GO:0060147	0.0801544	0.97782	39	41	regulation of post-transcriptional gene silencing	BP
GO:0045945	0.0802802	1	18	18	positive regulation of transcription by RNA polymerase III	BP
GO:0061951	0.0804007	0.972537	48	51	establishment of protein localization to plasma membrane	BP
GO:0015914	0.0805136	0.9656	66	71	phospholipid transport	BP
GO:0031116	0.0806614	0.985463	29	30	positive regulation of microtubule polymerization	BP
GO:0048546	0.0808323	0.985424	29	30	digestive tract morphogenesis	BP
GO:0006641	0.0808922	0.968457	57	61	triglyceride metabolic process	BP
GO:0016482	0.0810973	0.952766	132	145	cytosolic transport	BP
GO:0002495	0.0811133	1	17	17	antigen processing and presentation of peptide antigen via MHC class II	BP
GO:0009164	0.0811425	1	17	17	nucleoside catabolic process	BP
GO:0006720	0.0811994	0.965308	64	69	isoprenoid metabolic process	BP
GO:0008344	0.0812427	0.972192	48	51	adult locomotory behavior	BP
GO:0016358	0.0817434	0.949126	164	181	dendrite development	BP
GO:0030833	0.0818123	0.957021	98	107	regulation of actin filament polymerization	BP
GO:0060021	0.0818915	0.964912	66	71	roof of mouth development	BP
GO:0044706	0.0819212	0.953252	122	134	multi-multicellular organism process	BP
GO:0046677	0.0819358	0.977252	38	40	response to antibiotic	BP
GO:0036503	0.0821336	0.958394	90	98	ERAD pathway	BP
GO:0035270	0.0823535	0.962172	74	80	endocrine system development	BP
GO:1902622	0.0824315	0.985097	28	29	regulation of neutrophil migration	BP
GO:0032613	0.0824759	0.985086	28	29	interleukin-10 production	BP
GO:0032653	0.0824759	0.985086	28	29	regulation of interleukin-10 production	BP
GO:0051653	0.0826801	0.971602	48	51	spindle localization	BP
GO:2001239	0.0829115	0.984987	28	29	regulation of extrinsic apoptotic signaling pathway in absence of ligand	BP
GO:0072078	0.08335	0.971326	48	51	nephron tubule morphogenesis	BP
GO:0031342	0.0834903	1	17	17	negative regulation of cell killing	BP
GO:0009226	0.0839976	1	17	17	nucleotide-sugar biosynthetic process	BP
GO:0046058	0.0840713	1	18	18	cAMP metabolic process	BP
GO:0046513	0.0843031	0.970965	47	50	ceramide biosynthetic process	BP
GO:0008380	0.0843721	0.937585	348	391	RNA splicing	BP
GO:0006022	0.0844067	0.958922	82	89	aminoglycan metabolic process	BP
GO:0046942	0.0844659	0.948797	146	161	carboxylic acid transport	BP
GO:1902893	0.0845408	0.970833	48	51	regulation of miRNA transcription	BP
GO:0007178	0.0845687	0.941595	246	274	transmembrane receptor protein serine/threonine kinase signaling pathway	BP
GO:0003143	0.0845981	0.97081	48	51	embryonic heart tube morphogenesis	BP
GO:0034394	0.0846329	0.970795	48	51	protein localization to cell surface	BP
GO:0035148	0.0849108	0.952463	115	126	tube formation	BP
GO:0046683	0.0849884	0.958597	82	89	response to organophosphorus	BP
GO:0036294	0.0850345	0.952399	114	125	cellular response to decreased oxygen levels	BP
GO:0010332	0.0852897	0.970556	47	50	response to gamma radiation	BP
GO:0009144	0.0852978	0.946753	156	173	purine nucleoside triphosphate metabolic process	BP
GO:0071478	0.0853537	0.949078	137	151	cellular response to radiation	BP
GO:0002260	0.0855894	0.970432	47	50	lymphocyte homeostasis	BP
GO:0034501	0.0860089	1	17	17	protein localization to kinetochore	BP
GO:1903083	0.0860089	1	17	17	protein localization to condensed chromosome	BP
GO:0062099	0.0861777	1	17	17	negative regulation of programmed necrotic cell death	BP
GO:0051965	0.0862039	0.984188	29	30	positive regulation of synapse assembly	BP
GO:0043302	0.0862287	1	17	17	positive regulation of leukocyte degranulation	BP
GO:1902236	0.0862437	1	17	17	negative regulation of endoplasmic reticulum stress-induced intrinsic apoptotic signaling pathway	BP
GO:1903825	0.0862951	0.955978	90	98	organic acid transmembrane transport	BP
GO:0001823	0.0863013	0.96272	65	70	mesonephros development	BP
GO:0006406	0.0863569	0.965953	56	60	mRNA export from nucleus	BP
GO:0060491	0.0864341	0.94747	146	161	regulation of cell projection assembly	BP
GO:0042886	0.0865227	0.94517	168	186	amide transport	BP
GO:1901970	0.086661	1	17	17	positive regulation of mitotic sister chromatid separation	BP
GO:0006898	0.0867086	0.945031	169	187	receptor-mediated endocytosis	BP
GO:1902254	0.0867242	1	17	17	negative regulation of intrinsic apoptotic signaling pathway by p53 class mediator	BP
GO:0010882	0.0867379	1	17	17	regulation of cardiac muscle contraction by calcium ion signaling	BP
GO:0032703	0.0867451	1	17	17	negative regulation of interleukin-2 production	BP
GO:0072329	0.0868782	0.955676	88	96	monocarboxylic acid catabolic process	BP
GO:0009301	0.0869274	1	17	17	snRNA transcription	BP
GO:0010934	0.0870054	0.984041	28	29	macrophage cytokine production	BP
GO:0010935	0.0870054	0.984041	28	29	regulation of macrophage cytokine production	BP
GO:1902751	0.0870687	0.984026	28	29	positive regulation of cell cycle G2/M phase transition	BP
GO:1901215	0.0871293	0.947897	137	151	negative regulation of neuron death	BP
GO:1903322	0.0871461	0.952382	105	115	positive regulation of protein modification by small protein conjugation or removal	BP
GO:0060314	0.0872635	1	17	17	regulation of ryanodine-sensitive calcium-release channel activity	BP
GO:0006817	0.0872848	1	17	17	phosphate ion transport	BP
GO:0043281	0.0872919	0.946923	143	158	regulation of cysteine-type endopeptidase activity involved in apoptotic process	BP
GO:0045649	0.0876	1	17	17	regulation of macrophage differentiation	BP
GO:0072574	0.0876509	1	17	17	hepatocyte proliferation	BP
GO:0072575	0.0876509	1	17	17	epithelial cell proliferation involved in liver morphogenesis	BP
GO:0033081	0.0879097	1	17	17	regulation of T cell differentiation in thymus	BP
GO:0001909	0.0879617	0.961934	63	68	leukocyte mediated cytotoxicity	BP
GO:0061351	0.0880886	0.953257	98	107	neural precursor cell proliferation	BP
GO:0006081	0.0882745	0.96935	46	49	cellular aldehyde metabolic process	BP
GO:0010874	0.0884222	0.983711	28	29	regulation of cholesterol efflux	BP
GO:0055093	0.0884621	1	17	17	response to hyperoxia	BP
GO:0008217	0.0885321	0.953007	97	106	regulation of blood pressure	BP
GO:0032986	0.0885535	1	17	17	protein-DNA complex disassembly	BP
GO:0051170	0.0886493	0.947852	130	143	import into nucleus	BP
GO:1900368	0.088672	0.974937	38	40	regulation of post-transcriptional gene silencing by RNA	BP
GO:0007140	0.0887554	0.983633	28	29	male meiotic nuclear division	BP
GO:0071577	0.0887568	1	17	17	zinc ion transmembrane transport	BP
GO:0030282	0.0888461	0.95872	73	79	bone mineralization	BP
GO:1904996	0.0888692	1	17	17	positive regulation of leukocyte adhesion to vascular endothelial cell	BP
GO:0030218	0.088903	0.952783	97	106	erythrocyte differentiation	BP
GO:2000404	0.0889936	0.983577	28	29	regulation of T cell migration	BP
GO:0097049	0.0891262	1	17	17	motor neuron apoptotic process	BP
GO:2000060	0.0892497	0.956221	81	88	positive regulation of ubiquitin-dependent protein catabolic process	BP
GO:0006941	0.0892669	0.95426	89	97	striated muscle contraction	BP
GO:0042542	0.0893067	0.952557	96	105	response to hydrogen peroxide	BP
GO:0001755	0.0894287	0.974674	38	40	neural crest cell migration	BP
GO:1990845	0.0895239	0.950909	105	115	adaptive thermogenesis	BP
GO:0055017	0.0898169	0.964332	56	60	cardiac muscle tissue growth	BP
GO:0045987	0.0898815	1	17	17	positive regulation of smooth muscle contraction	BP
GO:0006024	0.0899242	0.964281	56	60	glycosaminoglycan biosynthetic process	BP
GO:0032727	0.0900652	1	17	17	positive regulation of interferon-alpha production	BP
GO:0045860	0.0901758	0.936286	265	296	positive regulation of protein kinase activity	BP
GO:2000008	0.0902264	0.983287	28	29	regulation of protein localization to cell surface	BP
GO:0001913	0.0902548	0.983325	27	28	T cell mediated cytotoxicity	BP
GO:0002720	0.090367	0.964104	55	59	positive regulation of cytokine production involved in immune response	BP
GO:0000302	0.0905503	0.944728	142	157	response to reactive oxygen species	BP
GO:0051307	0.0905774	1	17	17	meiotic chromosome separation	BP
GO:0048469	0.0906565	0.951722	97	106	cell maturation	BP
GO:0032729	0.0907998	0.968291	46	49	positive regulation of interferon-gamma production	BP
GO:0034497	0.0909297	1	17	17	protein localization to phagophore assembly site	BP
GO:0045143	0.0909879	0.974172	37	39	homologous chromosome segregation	BP
GO:0120032	0.0909884	0.944396	145	160	regulation of plasma membrane bounded cell projection assembly	BP
GO:0036344	0.0909907	1	17	17	platelet morphogenesis	BP
GO:0006112	0.0912142	0.963673	56	60	energy reserve metabolic process	BP
GO:0032526	0.0912553	0.96023	64	69	response to retinoic acid	BP
GO:0034505	0.091401	1	17	17	tooth mineralization	BP
GO:0048641	0.0915002	1	17	17	regulation of skeletal muscle tissue development	BP
GO:0002768	0.0915355	0.944963	136	150	immune response-regulating cell surface receptor signaling pathway	BP
GO:1903008	0.0915453	0.948304	112	123	organelle disassembly	BP
GO:1900034	0.0917263	1	17	17	regulation of cellular response to heat	BP
GO:0014037	0.091733	0.982931	28	29	Schwann cell differentiation	BP
GO:0060045	0.092136	1	17	17	positive regulation of cardiac muscle cell proliferation	BP
GO:1903312	0.0921585	0.959768	64	69	negative regulation of mRNA metabolic process	BP
GO:1905039	0.0922908	0.952482	89	97	carboxylic acid transmembrane transport	BP
GO:0042311	0.0924116	0.982816	27	28	vasodilation	BP
GO:0048146	0.0924609	0.973656	37	39	positive regulation of fibroblast proliferation	BP
GO:0071604	0.0925138	0.982746	28	29	transforming growth factor beta production	BP
GO:0072207	0.0927681	1	17	17	metanephric epithelium development	BP
GO:0032288	0.0927882	1	17	17	myelin assembly	BP
GO:0007033	0.0931094	0.940565	166	184	vacuole organization	BP
GO:0007041	0.0933627	0.948518	105	115	lysosomal transport	BP
GO:0007076	0.0934773	1	17	17	mitotic chromosome condensation	BP
GO:1903510	0.0937843	0.958934	64	69	mucopolysaccharide metabolic process	BP
GO:0019058	0.0938051	0.935535	225	251	viral life cycle	BP
GO:0006612	0.0942216	0.949593	95	104	protein targeting to membrane	BP
GO:0007626	0.0943964	0.947872	105	115	locomotory behavior	BP
GO:0045687	0.0944842	0.982323	27	28	positive regulation of glial cell differentiation	BP
GO:0019886	0.0948635	1	16	16	antigen processing and presentation of exogenous peptide antigen via MHC class II	BP
GO:0030850	0.0949424	0.972782	37	39	prostate gland development	BP
GO:1905477	0.0952271	0.955282	72	78	positive regulation of protein localization to membrane	BP
GO:1903426	0.0954437	0.982093	27	28	regulation of reactive oxygen species biosynthetic process	BP
GO:0032928	0.0956903	1	16	16	regulation of superoxide anion generation	BP
GO:0090087	0.0958447	0.946981	104	114	regulation of peptide transport	BP
[truncated: 12,664 more rows]
