# Supplementary material for: Characterization of two distinct immortalized endothelial cell lines, EA.hy926 and HMEC-1, for in vitro studies: exploring the impact of calcium electroporation, Ca2+ signaling and transcriptomic profiles
Source: Cell Commun Signal. 2024 Feb 12;22:118. doi: 10.1186/s12964-024-01503-2 (PMC10863159; doi:10.1186/s12964-024-01503-2)
Supplement: Supplementary file 4 — Additional file 4. [file 12964_2024_1503_MOESM4_ESM.xlsx]

## Sheet: Sheet1
category	over_represented_pvalue	under_represented_pvalue	numDEInCat	numInCat	term	ontology
GO:0005575	3.84783e-82	1	10698	11899	cellular_component	CC
GO:0110165	6.96107e-80	1	10613	11805	cellular anatomical entity	CC
GO:0005622	3.93939e-61	1	9557	10626	intracellular anatomical structure	CC
GO:0043226	1.90191e-54	1	9013	10017	organelle	CC
GO:0043229	1.40421e-48	1	8643	9610	intracellular organelle	CC
GO:0005737	6.44556e-48	1	7779	8615	cytoplasm	CC
GO:0043227	9.21659e-47	1	8578	9543	membrane-bounded organelle	CC
GO:0043231	4.96581e-41	1	8057	8964	intracellular membrane-bounded organelle	CC
GO:0016020	9.68409e-33	1	5315	5854	membrane	CC
GO:0071944	2.03457e-28	1	3128	3394	cell periphery	CC
GO:0005886	2.63802e-25	1	2878	3125	plasma membrane	CC
GO:0005829	1.58595e-22	1	3895	4288	cytosol	CC
GO:0031982	3.14123e-21	1	2495	2714	vesicle	CC
GO:0005634	2.17375e-20	1	5317	5919	nucleus	CC
GO:0005576	7.83287e-20	1	2210	2401	extracellular region	CC
GO:0005615	1.45776e-17	1	1781	1929	extracellular space	CC
GO:0012505	2.04782e-17	1	3061	3368	endomembrane system	CC
GO:0043228	2.37499e-17	1	3501	3867	non-membrane-bounded organelle	CC
GO:0043232	2.37499e-17	1	3501	3867	intracellular non-membrane-bounded organelle	CC
GO:0032991	3.28014e-16	1	3734	4141	protein-containing complex	CC
GO:0030054	1.04794e-14	1	1361	1467	cell junction	CC
GO:0043230	1.42623e-14	1	1366	1476	extracellular organelle	CC
GO:0065010	1.42623e-14	1	1366	1476	extracellular membrane-bounded organelle	CC
GO:1903561	1.53709e-14	1	1365	1475	extracellular vesicle	CC
GO:0070062	2.29966e-14	1	1351	1460	extracellular exosome	CC
GO:0031974	8.47094e-14	1	4120	4595	membrane-enclosed lumen	CC
GO:0043233	8.47094e-14	1	4120	4595	organelle lumen	CC
GO:0070013	8.47094e-14	1	4120	4595	intracellular organelle lumen	CC
GO:0031224	9.06086e-12	1	2616	2896	intrinsic component of membrane	CC
GO:0031981	1.32492e-11	1	3392	3779	nuclear lumen	CC
GO:0031410	1.52922e-11	1	1602	1751	cytoplasmic vesicle	CC
GO:0097708	2.2132e-11	1	1604	1754	intracellular vesicle	CC
GO:0016021	4.15806e-11	1	2541	2815	integral component of membrane	CC
GO:0005654	7.57476e-11	1	3132	3488	nucleoplasm	CC
GO:0005794	1.25719e-10	1	1137	1233	Golgi apparatus	CC
GO:0031090	1.48492e-10	1	2469	2738	organelle membrane	CC
GO:0098588	2.29326e-09	1	1460	1602	bounding membrane of organelle	CC
GO:0005783	2.6421e-09	1	1315	1440	endoplasmic reticulum	CC
GO:0070161	6.85007e-09	1	885	958	anchoring junction	CC
GO:0045202	8.91477e-09	1	811	876	synapse	CC
GO:0005856	1.69475e-08	1	1572	1732	cytoskeleton	CC
GO:0012506	2.06902e-08	1	812	879	vesicle membrane	CC
GO:0042995	3.53619e-08	1	1398	1537	cell projection	CC
GO:0030659	5.59344e-08	1	797	864	cytoplasmic vesicle membrane	CC
GO:0005694	6.12206e-08	1	1220	1339	chromosome	CC
GO:0099080	6.59637e-08	1	880	957	supramolecular complex	CC
GO:0009986	9.04379e-08	1	453	482	cell surface	CC
GO:0120025	9.46698e-08	1	1331	1464	plasma membrane bounded cell projection	CC
GO:0098590	9.72148e-08	1	711	768	plasma membrane region	CC
GO:0098552	2.48965e-07	1	331	349	side of membrane	CC
GO:0030055	4.0329e-07	1	365	387	cell-substrate junction	CC
GO:0005925	7.22975e-07	1	358	380	focal adhesion	CC
GO:0031226	1.71687e-06	1	787	859	intrinsic component of plasma membrane	CC
GO:0015629	1.78829e-06	1	352	374	actin cytoskeleton	CC
GO:0036477	2.23728e-06	1	505	544	somatodendritic compartment	CC
GO:0000139	2.82208e-06	1	498	537	Golgi membrane	CC
GO:0005911	3.07093e-06	1	338	359	cell-cell junction	CC
GO:0031984	4.57068e-06	0.999998	1000	1101	organelle subcompartment	CC
GO:0005887	6.77734e-06	0.999997	747	816	integral component of plasma membrane	CC
GO:0005768	7.0878e-06	0.999997	717	783	endosome	CC
GO:0000785	8.22475e-06	0.999997	773	846	chromatin	CC
GO:0044297	8.59695e-06	1	331	353	cell body	CC
GO:0099503	9.6249e-06	0.999997	624	680	secretory vesicle	CC
GO:0000323	2.53455e-05	0.999991	519	564	lytic vacuole	CC
GO:0005764	2.53455e-05	0.999991	519	564	lysosome	CC
GO:0140513	2.74203e-05	0.999983	1009	1115	nuclear protein-containing complex	CC
GO:0035770	3.10842e-05	1	208	219	ribonucleoprotein granule	CC
GO:0009897	3.21177e-05	0.999991	179	187	external side of plasma membrane	CC
GO:0098687	3.31863e-05	1	303	324	chromosomal region	CC
GO:0043005	4.20097e-05	0.999976	801	880	neuron projection	CC
GO:0098796	4.59358e-05	0.999975	712	782	membrane protein complex	CC
GO:0036464	5.40897e-05	1	192	202	cytoplasmic ribonucleoprotein granule	CC
GO:0030141	6.69739e-05	0.999965	522	569	secretory granule	CC
GO:0005789	7.25914e-05	0.999956	772	850	endoplasmic reticulum membrane	CC
GO:0043025	7.48938e-05	0.999977	290	310	neuronal cell body	CC
GO:0098827	9.77178e-05	0.99994	774	853	endoplasmic reticulum subcompartment	CC
GO:0042175	0.000102359	0.999937	789	870	nuclear outer membrane-endoplasmic reticulum membrane network	CC
GO:0098797	0.00010263	0.999959	296	317	plasma membrane protein complex	CC
GO:0031252	0.000107299	0.999957	308	330	cell leading edge	CC
GO:0030667	0.000116046	1	203	215	secretory granule membrane	CC
GO:0005938	0.00013597	0.999961	227	241	cell cortex	CC
GO:0034399	0.000141724	0.999967	132	137	nuclear periphery	CC
GO:0048471	0.000165447	0.999909	515	562	perinuclear region of cytoplasm	CC
GO:0098857	0.000166329	0.999953	214	227	membrane microdomain	CC
GO:0045121	0.000199308	0.99993	213	226	membrane raft	CC
GO:0045178	0.000264521	0.999914	171	180	basal part of cell	CC
GO:0098793	0.000270531	0.999886	301	324	presynapse	CC
GO:0062023	0.000274467	0.999895	237	253	collagen-containing extracellular matrix	CC
GO:0016363	0.000281073	0.99994	114	118	nuclear matrix	CC
GO:0005773	0.000321805	0.999806	580	637	vacuole	CC
GO:0030425	0.000466412	0.999757	375	407	dendrite	CC
GO:0097447	0.000466412	0.999757	375	407	dendritic tree	CC
GO:0005815	0.000485077	0.999696	633	697	microtubule organizing center	CC
GO:0030312	0.000536359	0.999747	301	325	external encapsulating structure	CC
GO:0031012	0.000536359	0.999747	301	325	extracellular matrix	CC
GO:1904949	0.00054982	0.999921	83	85	ATPase complex	CC
GO:0070820	0.000698612	0.999841	104	108	tertiary granule	CC
GO:0016323	0.000752312	0.999767	139	146	basolateral plasma membrane	CC
GO:0016604	0.000775405	0.999497	653	721	nuclear body	CC
GO:0070603	0.000788501	0.999883	80	82	SWI/SNF superfamily-type complex	CC
GO:0005788	0.000916115	0.999624	203	217	endoplasmic reticulum lumen	CC
GO:0009925	0.000942301	0.999667	157	166	basal plasma membrane	CC
GO:0098794	0.000995161	0.999446	379	413	postsynapse	CC
GO:0005813	0.00101795	0.999378	499	548	centrosome	CC
GO:0015630	0.0010936	0.999219	982	1094	microtubule cytoskeleton	CC
GO:0098978	0.00115127	0.999521	202	216	glutamatergic synapse	CC
GO:0045177	0.00115761	0.999466	239	257	apical part of cell	CC
GO:0042383	0.00136059	0.999723	88	91	sarcolemma	CC
GO:0005667	0.00141858	0.999198	369	403	transcription regulator complex	CC
GO:0019897	0.00163105	0.999549	109	114	extrinsic component of plasma membrane	CC
GO:0043202	0.00168915	0.99973	73	75	lysosomal lumen	CC
GO:0090575	0.00170636	0.99926	194	208	RNA polymerase II transcription regulator complex	CC
GO:0009898	0.00171524	0.999477	119	125	cytoplasmic side of plasma membrane	CC
GO:0042734	0.00182796	0.999705	74	76	presynaptic membrane	CC
GO:0001726	0.00183662	0.999355	140	148	ruffle	CC
GO:0099081	0.001854	0.99878	598	661	supramolecular polymer	CC
GO:0010494	0.00206068	0.999663	73	75	cytoplasmic stress granule	CC
GO:0000775	0.00210029	0.999097	192	206	chromosome, centromeric region	CC
GO:0000779	0.00211519	0.999211	145	154	condensed chromosome, centromeric region	CC
GO:0099512	0.0023217	0.998459	593	656	supramolecular fiber	CC
GO:1902494	0.0024328	0.998144	1264	1420	catalytic complex	CC
GO:0005912	0.00259171	0.999067	136	144	adherens junction	CC
GO:0005884	0.00261874	0.999433	82	85	actin filament	CC
GO:0072686	0.0028062	0.998932	143	152	mitotic spindle	CC
GO:0043296	0.00294133	0.999144	104	109	apical junction complex	CC
GO:0005819	0.00317313	0.998176	332	363	spindle	CC
GO:0005769	0.003218	0.998229	292	318	early endosome	CC
GO:0005770	0.003478	0.998342	203	219	late endosome	CC
GO:0000793	0.0036483	0.998223	211	228	condensed chromosome	CC
GO:0030027	0.00374142	0.998423	160	171	lamellipodium	CC
GO:0031253	0.00393886	0.998107	205	221	cell projection membrane	CC
GO:0016324	0.00403146	0.998099	195	210	apical plasma membrane	CC
GO:0000776	0.00416134	0.998368	137	146	kinetochore	CC
GO:1990234	0.00465711	0.996733	663	738	transferase complex	CC
GO:0031965	0.00478463	0.997503	234	254	nuclear membrane	CC
GO:0055037	0.00545369	0.997722	145	155	recycling endosome	CC
GO:0032153	0.00563927	0.999368	51	52	cell division site	CC
GO:0042581	0.00626362	0.997867	104	110	specific granule	CC
GO:0005739	0.00642486	0.994987	1198	1351	mitochondrion	CC
GO:0005844	0.00644993	0.998805	59	61	polysome	CC
GO:0016328	0.00656345	0.999249	50	51	lateral plasma membrane	CC
GO:0034704	0.00676252	1	35	35	calcium channel complex	CC
GO:0010008	0.0068403	0.995664	389	429	endosome membrane	CC
GO:0098562	0.00757975	0.996751	140	150	cytoplasmic side of membrane	CC
GO:0005765	0.00761064	0.995455	307	337	lysosomal membrane	CC
GO:0098852	0.00761064	0.995455	307	337	lytic vacuole membrane	CC
GO:0014704	0.00765905	1	35	35	intercalated disc	CC
GO:0044291	0.00795723	0.999063	49	50	cell-cell contact zone	CC
GO:0070160	0.00829506	0.997334	93	98	tight junction	CC
GO:0000151	0.00839443	0.995284	250	273	ubiquitin ligase complex	CC
GO:0005775	0.00849968	0.99663	119	127	vacuolar lumen	CC
GO:0043292	0.00861582	0.996136	147	158	contractile fiber	CC
GO:0031256	0.00882659	0.996674	112	119	leading edge membrane	CC
GO:0098685	0.00940766	0.998866	47	48	Schaffer collateral - CA1 synapse	CC
GO:0019898	0.00966657	0.994966	199	216	extrinsic component of membrane	CC
GO:0005791	0.0099079	0.998056	57	59	rough endoplasmic reticulum	CC
GO:0005905	0.00991428	0.99805	59	61	clathrin-coated pit	CC
GO:0061695	0.00996964	0.994475	229	250	transferase complex, transferring phosphorus-containing groups	CC
GO:1990904	0.0101157	0.992762	596	667	ribonucleoprotein complex	CC
GO:0032432	0.0102383	0.99798	58	60	actin filament bundle	CC
GO:0060170	0.010357	0.998734	46	47	ciliary membrane	CC
GO:0034702	0.0106921	0.995669	118	126	ion channel complex	CC
GO:0070821	0.0119822	0.998502	45	46	tertiary granule membrane	CC
GO:0005923	0.0120096	0.995987	89	94	bicellular tight junction	CC
GO:0031983	0.0120744	0.993407	207	226	vesicle lumen	CC
GO:0060205	0.0128598	0.992947	206	225	cytoplasmic vesicle lumen	CC
GO:0005604	0.0128904	0.996659	68	71	basement membrane	CC
GO:0030016	0.0136918	0.99362	141	152	myofibril	CC
GO:0140535	0.013918	0.989662	697	781	intracellular protein-containing complex	CC
GO:0034774	0.0145428	0.991956	204	223	secretory granule lumen	CC
GO:1902495	0.0147436	0.992365	171	186	transmembrane transporter complex	CC
GO:0030427	0.0149964	0.993183	133	143	site of polarized growth	CC
GO:0032154	0.015051	0.998049	43	44	cleavage furrow	CC
GO:0000781	0.0155798	0.993164	122	131	chromosome, telomeric region	CC
GO:0005730	0.0156715	0.9881	778	874	nucleolus	CC
GO:0000152	0.0157564	0.997944	42	43	nuclear ubiquitin ligase complex	CC
GO:0099513	0.0165008	0.988606	449	499	polymeric cytoskeletal fiber	CC
GO:0097060	0.0171893	0.990672	191	208	synaptic membrane	CC
GO:0016607	0.0175472	0.988634	331	366	nuclear speck	CC
GO:0001725	0.0178534	0.996192	53	55	stress fiber	CC
GO:0097517	0.0178534	0.996192	53	55	contractile actin filament bundle	CC
GO:0101002	0.0195483	0.990608	134	145	ficolin-1-rich granule	CC
GO:0030017	0.0199447	0.990701	127	137	sarcomere	CC
GO:1990351	0.0212139	0.988113	190	208	transporter complex	CC
GO:0030426	0.0215909	0.989852	128	138	growth cone	CC
GO:0005774	0.0218716	0.985575	333	369	vacuolar membrane	CC
GO:0031091	0.0222264	0.993818	61	64	platelet alpha granule	CC
GO:0000922	0.0224814	0.98874	143	155	spindle pole	CC
GO:0035579	0.0229974	0.993571	61	64	specific granule membrane	CC
GO:0034703	0.0233047	0.990914	90	96	cation channel complex	CC
GO:0031594	0.0235288	0.994764	51	53	neuromuscular junction	CC
GO:0098791	0.0238309	0.984994	272	300	Golgi apparatus subcompartment	CC
GO:0016514	0.0251251	1	26	26	SWI/SNF complex	CC
GO:0000932	0.025503	0.990715	79	84	P-body	CC
GO:0030662	0.028376	0.985488	138	150	coated vesicle membrane	CC
GO:0042641	0.0289214	0.991643	59	62	actomyosin	CC
GO:0031461	0.0290214	0.985122	139	151	cullin-RING ubiquitin ligase complex	CC
GO:0005929	0.0290472	0.979718	396	441	cilium	CC
GO:0012507	0.0292444	0.993273	48	50	ER to Golgi transport vesicle membrane	CC
GO:0005635	0.0295602	0.979672	365	406	nuclear envelope	CC
GO:0031227	0.0312048	0.984332	128	139	intrinsic component of endoplasmic reticulum membrane	CC
GO:0030133	0.031483	0.979518	280	310	transport vesicle	CC
GO:0014069	0.0319213	0.980791	212	233	postsynaptic density	CC
GO:0032993	0.03218	0.985457	102	110	protein-DNA complex	CC
GO:0036019	0.0331159	1	24	24	endolysosome	CC
GO:0005796	0.033807	0.992032	47	49	Golgi lumen	CC
GO:0030135	0.0341239	0.979132	216	238	coated vesicle	CC
GO:0101003	0.0346486	0.994795	36	37	ficolin-1-rich granule membrane	CC
GO:0097431	0.0354305	0.994653	36	37	mitotic spindle pole	CC
GO:0005802	0.0363522	0.978712	185	203	trans-Golgi network	CC
GO:0005637	0.036709	0.991229	46	48	nuclear inner membrane	CC
GO:0031234	0.0368252	0.987287	66	70	extrinsic component of cytoplasmic side of plasma membrane	CC
GO:0070382	0.0368818	0.980195	143	156	exocytic vesicle	CC
GO:0090734	0.0371242	0.984703	84	90	site of DNA damage	CC
GO:0045171	0.0375008	0.987028	65	69	intercellular bridge	CC
GO:0031941	0.03802	1	23	23	filamentous actin	CC
GO:0030880	0.0380288	0.983327	91	98	RNA polymerase complex	CC
GO:0030175	0.038067	0.985398	76	81	filopodium	CC
GO:0098636	0.0382903	0.994125	36	37	protein complex involved in cell adhesion	CC
GO:0043209	0.0388107	0.99404	35	36	myelin sheath	CC
GO:0000228	0.0405594	0.976365	174	191	nuclear chromosome	CC
GO:0030176	0.040842	0.978934	124	135	integral component of endoplasmic reticulum membrane	CC
GO:0000428	0.0409161	0.981903	90	97	DNA-directed RNA polymerase complex	CC
GO:0016459	0.040987	0.993631	35	36	myosin complex	CC
GO:0008021	0.0411224	0.978203	133	145	synaptic vesicle	CC
GO:0032279	0.0437498	0.972709	214	236	asymmetric synapse	CC
GO:0030424	0.0439262	0.96848	398	444	axon	CC
GO:0000307	0.0470579	0.988269	43	45	cyclin-dependent protein kinase holoenzyme complex	CC
GO:0032587	0.0478004	0.98109	73	78	ruffle membrane	CC
GO:0098984	0.04784	0.969373	228	252	neuron to neuron synapse	CC
GO:0051233	0.0490743	0.992095	33	34	spindle midzone	CC
GO:0043073	0.0498883	0.98742	43	45	germ cell nucleus	CC
GO:0044322	0.0504546	1	21	21	endoplasmic reticulum quality control compartment	CC
GO:0035861	0.0510749	0.981507	62	66	site of double-strand break	CC
GO:0055029	0.0511253	0.976758	87	94	nuclear DNA-directed RNA polymerase complex	CC
GO:0030863	0.0518537	0.977676	81	87	cortical cytoskeleton	CC
GO:0099572	0.0523371	0.96656	218	241	postsynaptic specialization	CC
GO:0005680	0.0541046	1	20	20	anaphase-promoting complex	CC
GO:0022626	0.0552578	0.973504	87	95	cytosolic ribosome	CC
GO:0045334	0.0581095	0.981274	51	54	clathrin-coated endocytic vesicle	CC
GO:0005790	0.0600392	1	20	20	smooth endoplasmic reticulum	CC
GO:0030864	0.0615014	0.977059	61	65	cortical actin cytoskeleton	CC
GO:0042575	0.0635154	1	19	19	DNA polymerase complex	CC
GO:0030315	0.0642954	0.989008	31	32	T-tubule	CC
GO:0005840	0.0654434	0.95832	182	203	ribosome	CC
GO:0042788	0.0664413	0.988636	28	29	polysomal ribosome	CC
GO:0005891	0.0669837	1	19	19	voltage-gated calcium channel complex	CC
GO:0034707	0.0676425	1	19	19	chloride channel complex	CC
GO:0055038	0.0707589	0.968213	76	82	recycling endosome membrane	CC
GO:1990391	0.0717226	1	19	19	DNA repair complex	CC
GO:0030117	0.0749412	0.966058	75	81	membrane coat	CC
GO:0048475	0.0749412	0.966058	75	81	coated membrane	CC
GO:0033276	0.0749723	1	18	18	transcription factor TFTC complex	CC
GO:0048786	0.0774949	0.973691	49	52	presynaptic active zone	CC
GO:0016442	0.0782276	0.98605	28	29	RISC complex	CC
GO:0031332	0.0782276	0.98605	28	29	RNAi effector complex	CC
GO:0044309	0.0783794	0.9577	109	119	neuron spine	CC
GO:0043235	0.0789029	0.948271	203	225	receptor complex	CC
GO:0030120	0.0796636	0.972839	48	51	vesicle coat	CC
GO:0034045	0.0798359	1	18	18	phagophore assembly site membrane	CC
GO:0043197	0.0831887	0.954774	108	118	dendritic spine	CC
GO:0032994	0.0837053	1	17	17	protein-lipid complex	CC
GO:0030496	0.0837459	0.947775	161	178	midbody	CC
GO:0005657	0.0845168	0.96681	56	60	replication fork	CC
GO:0022625	0.0849735	0.96676	51	55	cytosolic large ribosomal subunit	CC
GO:0030136	0.0863555	0.948412	137	151	clathrin-coated vesicle	CC
GO:0008023	0.0881115	0.975132	38	40	transcription elongation factor complex	CC
GO:0030139	0.0890639	0.939506	220	245	endocytic vesicle	CC
GO:0016235	0.0901484	0.983305	28	29	aggresome	CC
GO:0097038	0.0909468	1	17	17	perinuclear endoplasmic reticulum	CC
GO:0005876	0.0914001	0.957364	72	78	spindle microtubule	CC
GO:0048787	0.0932829	1	17	17	presynaptic active zone membrane	CC
GO:0031902	0.0933929	0.947142	111	122	late endosome membrane	CC
GO:1990752	0.0942421	0.982334	28	29	microtubule end	CC
GO:1905360	0.094289	0.982369	27	28	GTPase complex	CC
GO:0016342	0.0946356	1	17	17	catenin complex	CC
GO:0031228	0.0976663	0.96067	54	58	intrinsic component of Golgi membrane	CC
GO:0030658	0.0988678	0.939046	142	157	transport vesicle membrane	CC
GO:0044391	0.100235	0.934941	158	177	ribosomal subunit	CC
GO:0015935	0.100783	0.952442	65	71	small ribosomal subunit	CC
GO:0098889	0.100994	0.98075	27	28	intrinsic component of presynaptic membrane	CC
GO:0099056	0.100994	0.98075	27	28	integral component of presynaptic membrane	CC
GO:0032045	0.10161	1	16	16	guanyl-nucleotide exchange factor complex	CC
GO:0016327	0.103112	1	16	16	apicolateral plasma membrane	CC
GO:0016528	0.103253	0.957975	54	58	sarcoplasm	CC
GO:0036020	0.103555	1	16	16	endolysosome membrane	CC
GO:0030118	0.107138	0.968442	36	38	clathrin coat	CC
GO:0099699	0.112677	0.949094	62	67	integral component of synaptic membrane	CC
GO:0031967	0.113259	0.904292	898	1023	organelle envelope	CC
GO:0031975	0.113259	0.904292	898	1023	envelope	CC
GO:0005681	0.113811	0.925028	166	185	spliceosomal complex	CC
GO:0016460	0.114009	1	15	15	myosin II complex	CC
GO:0016529	0.11583	0.957509	44	47	sarcoplasmic reticulum	CC
GO:0031092	0.119792	1	15	15	platelet alpha granule membrane	CC
GO:1904813	0.1198	0.931791	98	108	ficolin-1-rich granule lumen	CC
GO:0071565	0.120594	1	15	15	nBAF complex	CC
GO:0030666	0.121442	0.925881	122	135	endocytic vesicle membrane	CC
GO:0016591	0.121599	0.940669	67	73	RNA polymerase II, holoenzyme	CC
GO:0001673	0.123264	0.962537	34	36	male germ cell nucleus	CC
GO:0030173	0.124942	0.947331	51	55	integral component of Golgi membrane	CC
GO:0016234	0.127835	0.940957	60	65	inclusion body	CC
GO:0032589	0.129447	0.973605	25	26	neuron projection membrane	CC
GO:0031011	0.1302	1	14	14	Ino80 complex	CC
GO:0030894	0.130448	1	14	14	replisome	CC
GO:0005795	0.130527	0.922823	107	118	Golgi stack	CC
GO:0097346	0.130644	0.973365	24	25	INO80-type complex	CC
GO:0034358	0.131044	1	14	14	plasma lipoprotein particle	CC
GO:1990777	0.131044	1	14	14	lipoprotein particle	CC
GO:0044853	0.133597	0.933678	68	74	plasma membrane raft	CC
GO:0097225	0.134504	0.972329	24	25	sperm midpiece	CC
GO:0150034	0.135054	0.909318	168	187	distal axon	CC
GO:0030688	0.135406	1	14	14	preribosome, small subunit precursor	CC
GO:1990498	0.136795	1	14	14	mitotic spindle microtubule	CC
GO:0071564	0.138112	1	14	14	npBAF complex	CC
GO:0030125	0.138491	0.971246	24	25	clathrin vesicle coat	CC
GO:0042611	0.138505	1	13	13	MHC protein complex	CC
GO:0005811	0.138763	0.927179	74	81	lipid droplet	CC
GO:0001917	0.140255	0.955999	33	35	photoreceptor inner segment	CC
GO:0031430	0.140405	1	14	14	M band	CC
GO:1902554	0.140531	0.918131	97	107	serine/threonine protein kinase complex	CC
GO:0031527	0.143068	1	14	14	filopodium membrane	CC
GO:0005741	0.146288	0.903109	148	165	mitochondrial outer membrane	CC
GO:0030018	0.148689	0.917852	81	89	Z disc	CC
GO:0098858	0.149546	0.903185	136	151	actin-based cell projection	CC
GO:0000795	0.149956	0.968162	23	24	synaptonemal complex	CC
GO:0099086	0.149956	0.968162	23	24	synaptonemal structure	CC
GO:0036038	0.150745	1	13	13	MKS complex	CC
GO:0001750	0.153348	0.932624	49	53	photoreceptor outer segment	CC
GO:0030134	0.153422	0.91815	72	79	COPII-coated ER to Golgi transport vesicle	CC
GO:0030669	0.154956	0.939514	40	43	clathrin-coated endocytic vesicle membrane	CC
GO:0031093	0.155918	0.939047	40	43	platelet alpha granule lumen	CC
GO:0005639	0.156267	1	13	13	integral component of nuclear inner membrane	CC
GO:0031229	0.156267	1	13	13	intrinsic component of nuclear inner membrane	CC
GO:0031463	0.156321	0.949591	32	34	Cul3-RING ubiquitin ligase complex	CC
GO:0098576	0.157915	0.966009	22	23	lumenal side of membrane	CC
GO:0030132	0.157976	1	13	13	clathrin coat of coated pit	CC
GO:0016586	0.157994	1	13	13	RSC-type complex	CC
GO:0035060	0.158048	1	13	13	brahma complex	CC
GO:0005874	0.160267	0.875999	328	370	microtubule	CC
GO:0032433	0.164607	1	13	13	filopodium tip	CC
GO:0008305	0.166261	0.963471	23	24	integrin complex	CC
GO:0005834	0.167557	0.963207	22	23	heterotrimeric G-protein complex	CC
GO:0000314	0.167646	0.9452	29	31	organellar small ribosomal subunit	CC
GO:0005763	0.167646	0.9452	29	31	mitochondrial small ribosomal subunit	CC
GO:0030867	0.171654	0.962127	21	22	rough endoplasmic reticulum membrane	CC
GO:0000407	0.172271	0.943016	31	33	phagophore assembly site	CC
GO:0000974	0.172647	1	12	12	Prp19 complex	CC
GO:0099240	0.173097	0.91001	64	70	intrinsic component of synaptic membrane	CC
GO:0031674	0.17322	0.898694	86	95	I band	CC
GO:0005871	0.173285	0.930465	40	43	kinesin complex	CC
GO:0043601	0.175773	1	12	12	nuclear replisome	CC
GO:0097386	0.178278	0.960008	22	23	glial cell projection	CC
GO:0031300	0.178363	0.861652	305	345	intrinsic component of organelle membrane	CC
GO:0031261	0.179047	1	12	12	DNA replication preinitiation complex	CC
GO:0016605	0.180273	0.893862	86	95	PML body	CC
GO:0101031	0.181062	0.926824	37	40	chaperone complex	CC
GO:0031201	0.181291	0.926605	38	41	SNARE complex	CC
GO:0043204	0.184051	0.894652	78	86	perikaryon	CC
GO:1902911	0.186399	0.881711	107	119	protein kinase complex	CC
GO:1990023	0.186558	1	12	12	mitotic spindle midzone	CC
GO:0031519	0.188961	0.93591	30	32	PcG protein complex	CC
GO:0031010	0.189907	1	12	12	ISWI-type complex	CC
GO:0032982	0.194163	1	12	12	myosin filament	CC
GO:0030665	0.195724	0.883266	83	92	clathrin-coated vesicle membrane	CC
GO:0099061	0.196501	0.954519	21	22	integral component of postsynaptic density membrane	CC
GO:0001401	0.199238	1	11	11	SAM complex	CC
GO:0140275	0.199238	1	11	11	MIB complex	CC
GO:0035371	0.20076	0.953167	21	22	microtubule plus-end	CC
GO:0031616	0.201321	1	11	11	spindle pole centrosome	CC
GO:0001772	0.201862	0.930297	29	31	immunological synapse	CC
GO:0005901	0.201869	0.898064	54	59	caveola	CC
GO:0071007	0.202436	0.930185	28	30	U2-type catalytic step 2 spliceosome	CC
GO:0106068	0.202518	1	11	11	SUMO ligase complex	CC
GO:0071682	0.20519	1	11	11	endocytic vesicle lumen	CC
GO:0005652	0.205947	1	11	11	nuclear lamina	CC
GO:0071162	0.206707	1	11	11	CMG complex	CC
GO:0140288	0.207741	1	11	11	GBAF complex	CC
GO:0036379	0.207837	1	11	11	myofilament	CC
GO:0071006	0.207905	1	11	11	U2-type catalytic step 1 spliceosome	CC
GO:0071012	0.207905	1	11	11	catalytic step 1 spliceosome	CC
GO:0005669	0.208012	0.927658	28	30	transcription factor TFIID complex	CC
GO:0043198	0.208476	0.927296	29	31	dendritic shaft	CC
GO:0010369	0.209159	1	11	11	chromocenter	CC
GO:0045211	0.209465	0.860225	121	135	postsynaptic membrane	CC
GO:0098533	0.210702	1	11	11	ATPase dependent transmembrane transport complex	CC
GO:0044292	0.211879	1	11	11	dendrite terminus	CC
GO:0043083	0.213298	1	11	11	synaptic cleft	CC
GO:0031301	0.214546	0.831886	285	323	integral component of organelle membrane	CC
GO:0035580	0.214882	0.909237	36	39	specific granule lumen	CC
GO:0035253	0.215629	1	11	11	ciliary rootlet	CC
GO:0044298	0.216422	1	11	11	cell body membrane	CC
GO:0015030	0.217674	0.888459	51	56	Cajal body	CC
GO:0034706	0.218249	1	11	11	sodium channel complex	CC
GO:0070971	0.221073	0.946714	20	21	endoplasmic reticulum exit site	CC
GO:1903293	0.221127	0.894685	44	48	phosphatase complex	CC
GO:0005875	0.22252	0.852457	112	125	microtubule associated complex	CC
GO:0098839	0.227897	0.890632	44	48	postsynaptic density membrane	CC
GO:0005697	0.228047	0.944575	19	20	telomerase holoenzyme complex	CC
GO:0005869	0.230605	1	10	10	dynactin complex	CC
GO:0016592	0.231495	0.900305	35	38	mediator complex	CC
GO:1904724	0.233602	0.899287	34	37	tertiary granule lumen	CC
GO:0005766	0.234142	0.846227	101	113	primary lysosome	CC
GO:0042582	0.234142	0.846227	101	113	azurophil granule	CC
GO:0046658	0.235806	0.914829	27	29	anchored component of plasma membrane	CC
GO:0043218	0.236036	1	10	10	compact myelin	CC
GO:0035145	0.236748	1	10	10	exon-exon junction complex	CC
GO:0031233	0.239031	1	10	10	intrinsic component of external side of plasma membrane	CC
GO:0031258	0.240819	0.940193	19	20	lamellipodium membrane	CC
GO:0032580	0.241996	0.865594	58	64	Golgi cisterna membrane	CC
GO:0031672	0.242414	0.939637	19	20	A band	CC
GO:0000242	0.243028	0.939423	19	20	pericentriolar material	CC
GO:0016281	0.243843	1	10	10	eukaryotic translation initiation factor 4F complex	CC
GO:0031166	0.244331	1	10	10	integral component of vacuolar membrane	CC
GO:0031310	0.244331	1	10	10	intrinsic component of vacuolar membrane	CC
GO:0071556	0.245024	0.938966	18	19	integral component of lumenal side of endoplasmic reticulum membrane	CC
GO:0098553	0.245024	0.938966	18	19	lumenal side of endoplasmic reticulum membrane	CC
GO:0090543	0.245247	0.910261	27	29	Flemming body	CC
GO:0070938	0.245463	1	10	10	contractile ring	CC
GO:0120103	0.246171	1	10	10	centriolar subdistal appendage	CC
GO:0080008	0.246996	0.909407	27	29	Cul4-RING E3 ubiquitin ligase complex	CC
GO:0000178	0.247182	0.938208	18	19	exosome (RNase complex)	CC
GO:0099055	0.248348	0.878262	43	47	integral component of postsynaptic membrane	CC
GO:0000800	0.248361	1	10	10	lateral element	CC
GO:0008287	0.252992	0.875504	42	46	protein serine/threonine phosphatase complex	CC
GO:0008540	0.262154	1	9	9	proteasome regulatory particle, base subcomplex	CC
GO:0031225	0.262226	0.839997	70	78	anchored component of membrane	CC
GO:0034364	0.262575	1	9	9	high-density lipoprotein particle	CC
GO:0030285	0.262795	0.932618	18	19	integral component of synaptic vesicle membrane	CC
GO:0005736	0.263031	1	9	9	RNA polymerase I complex	CC
GO:0031617	0.263427	1	9	9	NMS complex	CC
GO:1904090	0.266039	1	9	9	peptidase inhibitor complex	CC
GO:0072559	0.271267	1	9	9	NLRP3 inflammasome complex	CC
GO:0034663	0.27129	1	9	9	endoplasmic reticulum chaperone complex	CC
GO:0098799	0.271598	0.929678	17	18	outer mitochondrial membrane protein complex	CC
GO:0032839	0.272435	0.896883	26	28	dendrite cytoplasm	CC
GO:0005865	0.273356	1	9	9	striated muscle thin filament	CC
GO:0031264	0.273372	1	9	9	death-inducing signaling complex	CC
GO:0031901	0.273946	0.807317	121	136	early endosome membrane	CC
GO:0042583	0.277936	1	9	9	chromaffin granule	CC
GO:0015934	0.278055	0.809545	97	110	large ribosomal subunit	CC
GO:0072687	0.278651	1	9	9	meiotic spindle	CC
GO:0005921	0.279527	1	9	9	gap junction	CC
GO:0034992	0.280792	1	9	9	microtubule organizing center attachment site	CC
GO:0034993	0.280792	1	9	9	meiotic nuclear membrane microtubule tethering complex	CC
GO:0106083	0.280792	1	9	9	nuclear membrane protein complex	CC
GO:0106094	0.280792	1	9	9	nuclear membrane microtubule tethering complex	CC
GO:0140092	0.28322	1	9	9	bBAF complex	CC
GO:1905348	0.284415	0.870342	32	35	endonuclease complex	CC
GO:0032809	0.285316	1	9	9	neuronal cell body membrane	CC
GO:0019867	0.285518	0.785178	167	189	outer membrane	CC
GO:0044214	0.285822	1	9	9	spanning component of plasma membrane	CC
GO:0005814	0.28587	0.797597	120	135	centriole	CC
GO:0033268	0.288208	1	9	9	node of Ranvier	CC
GO:0022627	0.290563	0.852484	36	40	cytosolic small ribosomal subunit	CC
GO:0005849	0.292323	0.921836	17	18	mRNA cleavage factor complex	CC
GO:0070461	0.292885	0.865239	32	35	SAGA-type complex	CC
GO:1905369	0.293307	0.817117	66	74	endopeptidase complex	CC
GO:0070847	0.293747	0.886295	24	26	core mediator complex	CC
GO:0033116	0.297265	0.819999	61	68	endoplasmic reticulum-Golgi intermediate compartment membrane	CC
GO:0005742	0.300237	0.919113	16	17	mitochondrial outer membrane translocase complex	CC
GO:0005666	0.301423	0.918647	16	17	RNA polymerase III complex	CC
GO:0000123	0.303257	0.804103	75	84	histone acetyltransferase complex	CC
GO:0031968	0.303895	0.769437	165	187	organelle outer membrane	CC
GO:0030686	0.306422	0.879517	24	26	90S preribosome	CC
GO:0000791	0.307616	0.84066	39	43	euchromatin	CC
GO:0030915	0.311537	1	8	8	Smc5-Smc6 complex	CC
GO:0036064	0.31161	0.779014	110	124	ciliary basal body	CC
GO:0030672	0.314301	0.800947	67	75	synaptic vesicle membrane	CC
GO:0099501	0.314301	0.800947	67	75	exocytic vesicle membrane	CC
GO:0044305	0.314416	1	8	8	calyx of Held	CC
GO:0042824	0.314824	1	8	8	MHC class I peptide loading complex	CC
GO:0032426	0.316254	1	8	8	stereocilium tip	CC
GO:0032593	0.316543	1	8	8	insulin-responsive compartment	CC
GO:0031362	0.317318	1	8	8	anchored component of external side of plasma membrane	CC
GO:0042599	0.317574	1	8	8	lamellar body	CC
GO:0070652	0.318172	1	8	8	HAUS complex	CC
GO:0042622	0.318504	1	8	8	photoreceptor outer segment membrane	CC
GO:0070578	0.318697	1	8	8	RISC-loading complex	CC
GO:0002080	0.319531	0.911397	16	17	acrosomal membrane	CC
GO:0042589	0.319639	1	8	8	zymogen granule membrane	CC
GO:0042555	0.321601	1	8	8	MCM complex	CC
GO:0001674	0.321757	1	8	8	female germ cell nucleus	CC
GO:0034451	0.321967	0.784603	82	92	centriolar satellite	CC
GO:0005641	0.322997	1	8	8	nuclear envelope lumen	CC
GO:0030670	0.32341	0.800488	59	66	phagocytic vesicle membrane	CC
GO:1905103	0.323498	1	8	8	integral component of lysosomal membrane	CC
GO:0032059	0.323873	1	8	8	bleb	CC
GO:0031588	0.324269	1	8	8	nucleotide-activated protein kinase complex	CC
GO:0005759	0.326257	0.724544	369	423	mitochondrial matrix	CC
GO:0005952	0.326265	1	8	8	cAMP-dependent protein kinase complex	CC
GO:0032590	0.327088	0.908291	16	17	dendrite membrane	CC
GO:0000502	0.32732	0.805664	50	56	proteasome complex	CC
GO:0031985	0.328807	0.77915	81	91	Golgi cisterna	CC
GO:0099634	0.32905	0.803975	53	59	postsynaptic specialization membrane	CC
GO:0030123	0.330106	1	8	8	AP-3 adaptor complex	CC
GO:0099243	0.33064	1	8	8	extrinsic component of synaptic membrane	CC
GO:0044294	0.330801	1	8	8	dendritic growth cone	CC
GO:0000796	0.333181	1	8	8	condensin complex	CC
GO:0001518	0.333207	1	8	8	voltage-gated sodium channel complex	CC
GO:0016272	0.337799	1	7	7	prefoldin complex	CC
GO:0035578	0.337945	0.789413	58	65	azurophil granule lumen	CC
GO:0001669	0.339358	0.781511	65	73	acrosomal vesicle	CC
GO:0042613	0.342141	1	7	7	MHC class II protein complex	CC
GO:0005721	0.343548	0.859143	23	25	pericentric heterochromatin	CC
GO:0045335	0.344321	0.754784	100	113	phagocytic vesicle	CC
GO:0005793	0.344614	0.754536	100	113	endoplasmic reticulum-Golgi intermediate compartment	CC
GO:0045111	0.344783	0.771253	73	82	intermediate filament cytoskeleton	CC
GO:0042612	0.346606	1	7	7	MHC class I protein complex	CC
GO:0005655	0.347186	1	7	7	nucleolar ribonuclease P complex	CC
GO:0140534	0.350476	0.749682	98	111	endoplasmic reticulum protein-containing complex	CC
GO:0005798	0.351841	0.771559	65	73	Golgi-associated vesicle	CC
GO:0097179	0.354469	1	7	7	protease inhibitor complex	CC
GO:0043527	0.355018	1	7	7	tRNA methyltransferase complex	CC
GO:0072562	0.355124	0.795082	43	48	blood microparticle	CC
GO:0005777	0.355243	0.745626	98	111	peroxisome	CC
GO:0042579	0.355243	0.745626	98	111	microbody	CC
GO:0034361	0.357125	1	7	7	very-low-density lipoprotein particle	CC
GO:0034385	0.357125	1	7	7	triglyceride-rich plasma lipoprotein particle	CC
GO:0035267	0.357756	0.851258	22	24	NuA4 histone acetyltransferase complex	CC
GO:0043189	0.357756	0.851258	22	24	H4/H2A histone acetyltransferase complex	CC
GO:0031966	0.359573	0.685272	519	597	mitochondrial membrane	CC
GO:1905286	0.35982	1	7	7	serine-type peptidase complex	CC
GO:0001891	0.360178	0.894595	15	16	phagocytic cup	CC
GO:0070069	0.363461	0.821602	27	30	cytochrome complex	CC
GO:0070765	0.366536	1	7	7	gamma-secretase complex	CC
GO:0008290	0.366692	1	7	7	F-actin capping protein complex	CC
GO:0090533	0.367471	1	7	7	cation-transporting ATPase complex	CC
GO:0043596	0.367538	0.818245	29	32	nuclear replication fork	CC
GO:0043220	0.368144	1	7	7	Schmidt-Lanterman incisure	CC
GO:0032421	0.369429	0.816971	29	32	stereocilium bundle	CC
GO:0098936	0.369559	0.784077	44	49	intrinsic component of postsynaptic membrane	CC
GO:0099571	0.369775	1	7	7	postsynaptic cytoskeleton	CC
GO:0018995	0.369951	1	7	7	host cellular component	CC
GO:0043657	0.369951	1	7	7	host cell	CC
GO:0005801	0.370403	0.772753	50	56	cis-Golgi network	CC
GO:0042584	0.370454	1	7	7	chromaffin granule membrane	CC
GO:0036513	0.372635	1	7	7	Derlin-1 retrotranslocation complex	CC
GO:0030128	0.372975	1	7	7	clathrin coat of endocytic vesicle	CC
GO:0000177	0.373098	0.889372	14	15	cytoplasmic exosome (RNase complex)	CC
GO:0099146	0.374369	0.841379	22	24	intrinsic component of postsynaptic density membrane	CC
GO:0005740	0.37471	0.669361	555	639	mitochondrial envelope	CC
GO:0033270	0.374754	1	7	7	paranode region of axon	CC
GO:0016600	0.375231	1	7	7	flotillin complex	CC
GO:0000794	0.376456	0.768007	50	56	condensed nuclear chromosome	CC
GO:0098945	0.376995	1	7	7	intrinsic component of presynaptic active zone membrane	CC
GO:0099059	0.376995	1	7	7	integral component of presynaptic active zone membrane	CC
GO:0072357	0.377414	1	7	7	PTW/PP1 phosphatase complex	CC
GO:0005614	0.378302	1	7	7	interstitial matrix	CC
GO:0098802	0.378602	0.729231	92	104	plasma membrane signaling receptor complex	CC
GO:0110016	0.378784	1	7	7	B-WICH complex	CC
GO:0098862	0.379168	0.737713	78	88	cluster of actin-based cell projections	CC
GO:1902555	0.379562	0.810393	28	31	endoribonuclease complex	CC
GO:0098890	0.379802	1	7	7	extrinsic component of postsynaptic membrane	CC
GO:0044815	0.38006	0.748849	63	71	DNA packaging complex	CC
GO:0030673	0.380202	1	7	7	axolemma	CC
GO:0120111	0.380534	0.742018	71	80	neuron projection cytoplasm	CC
GO:0033162	0.380674	0.885924	14	15	melanosome membrane	CC
GO:0045009	0.380674	0.885924	14	15	chitosome	CC
GO:0090741	0.380674	0.885924	14	15	pigment granule membrane	CC
GO:0014731	0.384996	1	7	7	spectrin-associated cytoskeleton	CC
GO:0000164	0.385932	0.883499	14	15	protein phosphatase type 1 complex	CC
GO:0098982	0.386572	0.805264	29	32	GABA-ergic synapse	CC
GO:0035102	0.389885	0.88166	14	15	PRC1 complex	CC
GO:0044304	0.391064	0.782389	36	40	main axon	CC
GO:0030127	0.397156	0.878239	14	15	COPII vesicle coat	CC
GO:0031045	0.397785	0.87794	14	15	dense core granule	CC
GO:1905368	0.399766	0.707364	93	106	peptidase complex	CC
GO:0071256	0.401371	1	6	6	translocon complex	CC
GO:0030119	0.402417	0.794514	28	31	AP-type membrane coat adaptor complex	CC
GO:0032588	0.403254	0.723042	69	78	trans-Golgi network membrane	CC
GO:0061617	0.404775	1	6	6	MICOS complex	CC
GO:0030057	0.404857	0.874561	14	15	desmosome	CC
GO:0008250	0.406136	0.874627	13	14	oligosaccharyltransferase complex	CC
GO:0150005	0.406814	1	6	6	enzyme activator complex	CC
GO:0099060	0.407672	0.790791	28	31	integral component of postsynaptic specialization membrane	CC
GO:0044613	0.410312	1	6	6	nuclear pore central transport channel	CC
GO:0034362	0.412139	1	6	6	low-density lipoprotein particle	CC
GO:0032133	0.414851	1	6	6	chromosome passenger complex	CC
GO:0031089	0.415321	1	6	6	platelet dense granule lumen	CC
GO:0002199	0.415834	1	6	6	zona pellucida receptor complex	CC
GO:1905370	0.416239	1	6	6	serine-type endopeptidase complex	CC
GO:1902562	0.416505	0.763716	34	38	H4 histone acetyltransferase complex	CC
GO:0005851	0.417092	1	6	6	eukaryotic translation initiation factor 2B complex	CC
GO:0071204	0.419794	1	6	6	histone pre-mRNA 3'end processing complex	CC
GO:0070531	0.419967	1	6	6	BRCA1-A complex	CC
GO:0061827	0.42002	1	6	6	sperm head	CC
GO:0097224	0.420158	1	6	6	sperm connecting piece	CC
GO:0061200	0.420631	1	6	6	clathrin-sculpted gamma-aminobutyric acid transport vesicle	CC
GO:0061202	0.420631	1	6	6	clathrin-sculpted gamma-aminobutyric acid transport vesicle membrane	CC
GO:0005890	0.420905	1	6	6	sodium:potassium-exchanging ATPase complex	CC
GO:0031265	0.42167	1	6	6	CD95 death-inducing signaling complex	CC
GO:0016602	0.421816	1	6	6	CCAAT-binding factor complex	CC
GO:0071782	0.422163	0.812385	20	22	endoplasmic reticulum tubular network	CC
GO:0019005	0.425012	0.729351	47	53	SCF ubiquitin ligase complex	CC
GO:0032420	0.425104	0.778603	27	30	stereocilium	CC
GO:0090571	0.425923	0.864917	13	14	RNA polymerase II transcription repressor complex	CC
GO:0030122	0.427188	1	6	6	AP-2 adaptor complex	CC
GO:0097546	0.428415	0.776188	27	30	ciliary base	CC
GO:0070419	0.428744	1	6	6	nonhomologous end joining complex	CC
GO:0098688	0.429207	1	6	6	parallel fiber to Purkinje cell synapse	CC
GO:0030130	0.430211	0.862762	13	14	clathrin coat of trans-Golgi network vesicle	CC
GO:0098992	0.431524	1	6	6	neuronal dense core vesicle	CC
GO:0033093	0.431531	1	6	6	Weibel-Palade body	CC
GO:0030660	0.432144	0.735858	40	45	Golgi-associated vesicle membrane	CC
GO:0005847	0.433016	0.861343	13	14	mRNA cleavage and polyadenylation specificity factor complex	CC
GO:0016581	0.433441	0.861127	13	14	NuRD complex	CC
GO:0090545	0.433441	0.861127	13	14	CHD-type complex	CC
GO:0016593	0.433497	1	6	6	Cdc73/Paf1 complex	CC
GO:0099523	0.434306	1	6	6	presynaptic cytosol	CC
GO:1990316	0.434857	1	6	6	Atg1/ULK1 kinase complex	CC
GO:0097443	0.43487	1	6	6	sorting endosome	CC
GO:0000313	0.43536	0.684786	75	86	organellar ribosome	CC
GO:0005761	0.43536	0.684786	75	86	mitochondrial ribosome	CC
GO:0000145	0.435696	0.859979	13	14	exocyst	CC
GO:0000805	0.436022	1	6	6	X chromosome	CC
GO:0016589	0.43629	1	6	6	NURF complex	CC
GO:0070937	0.436925	1	6	6	CRD-mediated mRNA stability complex	CC
GO:0005916	0.437326	1	6	6	fascia adherens	CC
GO:0005915	0.437644	1	6	6	zonula adherens	CC
GO:0000803	0.438915	0.801365	20	22	sex chromosome	CC
GO:0017146	0.439369	1	6	6	NMDA selective glutamate receptor complex	CC
GO:0005943	0.439802	1	6	6	phosphatidylinositol 3-kinase complex, class IA	CC
GO:0097651	0.439802	1	6	6	phosphatidylinositol 3-kinase complex, class I	CC
GO:0120099	0.441443	1	6	6	procentriole replication complex	CC
GO:0005746	0.443873	0.68879	61	70	mitochondrial respirasome	CC
GO:0030056	0.444495	1	6	6	hemidesmosome	CC
GO:0089717	0.444979	0.855199	13	14	spanning component of membrane	CC
GO:0005903	0.445047	0.702419	54	61	brush border	CC
GO:0098563	0.446136	0.763467	26	29	intrinsic component of synaptic vesicle membrane	CC
GO:0043034	0.446395	0.854462	13	14	costamere	CC
GO:0000118	0.451994	0.680844	67	76	histone deacetylase complex	CC
GO:0098644	0.453375	0.850798	13	14	complex of collagen trimers	CC
GO:0070469	0.453933	0.673699	67	77	respirasome	CC
GO:0005684	0.453974	0.667864	77	88	U2-type spliceosomal complex	CC
GO:0005882	0.459115	0.700854	46	52	intermediate filament	CC
GO:0000812	0.460184	0.848045	12	13	Swr1 complex	CC
GO:0098803	0.460441	0.674219	60	69	respiratory chain complex	CC
GO:0005767	0.464191	0.845896	12	13	secondary lysosome	CC
GO:0016580	0.465832	0.783606	19	21	Sin3 complex	CC
GO:0070822	0.465832	0.783606	19	21	Sin3-type complex	CC
GO:0071013	0.46637	0.65659	77	88	catalytic step 2 spliceosome	CC
GO:0031429	0.470157	1	5	5	box H/ACA snoRNP complex	CC
GO:0072588	0.470157	1	5	5	box H/ACA RNP complex	CC
GO:0098686	0.470491	0.780355	19	21	hippocampal mossy fiber to CA3 synapse	CC
GO:0005784	0.472007	1	5	5	Sec61 translocon complex	CC
GO:0031597	0.472215	1	5	5	cytosolic proteasome complex	CC
GO:0034705	0.472473	0.719997	32	36	potassium channel complex	CC
GO:0031501	0.473133	1	5	5	mannosyltransferase complex	CC
GO:0060091	0.474106	1	5	5	kinocilium	CC
GO:0097732	0.474106	1	5	5	9+2 non-motile cilium	CC
GO:0044284	0.474635	1	5	5	mitochondrial crista junction	CC
GO:1905354	0.474901	0.7779	18	20	exoribonuclease complex	CC
GO:0099522	0.476727	0.839058	12	13	cytosolic region	CC
GO:0005859	0.477448	1	5	5	muscle myosin complex	CC
GO:0031466	0.477506	1	5	5	Cul5-RING ubiquitin ligase complex	CC
GO:0031904	0.477563	0.776021	18	20	endosome lumen	CC
GO:0030137	0.48032	0.774066	18	20	COPI-coated vesicle	CC
GO:0008622	0.480338	1	5	5	epsilon DNA polymerase complex	CC
GO:0005638	0.480839	1	5	5	lamin filament	CC
GO:1990454	0.480974	1	5	5	L-type voltage-gated calcium channel complex	CC
GO:1990907	0.481022	0.836675	12	13	beta-catenin-TCF complex	CC
GO:0005750	0.482426	0.836948	11	12	mitochondrial respiratory chain complex III	CC
GO:0045275	0.482426	0.836948	11	12	respiratory chain complex III	CC
GO:0005663	0.482467	1	5	5	DNA replication factor C complex	CC
GO:0033106	0.483282	1	5	5	cis-Golgi network membrane	CC
GO:0030289	0.483295	1	5	5	protein phosphatase 4 complex	CC
GO:0071598	0.483581	1	5	5	neuronal ribonucleoprotein granule	CC
GO:0035976	0.484149	1	5	5	transcription factor AP-1 complex	CC
GO:0097180	0.484687	1	5	5	serine protease inhibitor complex	CC
GO:0097208	0.485013	1	5	5	alveolar lamellar body	CC
GO:0033588	0.485023	1	5	5	elongator holoenzyme complex	CC
GO:0036454	0.485553	1	5	5	growth factor complex	CC
GO:0098833	0.485822	1	5	5	presynaptic endocytic zone	CC
GO:0098835	0.485822	1	5	5	presynaptic endocytic zone membrane	CC
GO:0000176	0.486225	0.834823	11	12	nuclear exosome (RNase complex)	CC
GO:0032541	0.486734	1	5	5	cortical endoplasmic reticulum	CC
GO:0005658	0.4874	1	5	5	alpha DNA polymerase:primase complex	CC
GO:0071986	0.487794	1	5	5	Ragulator complex	CC
GO:1990246	0.487794	1	5	5	uniplex complex	CC
GO:0000792	0.489025	0.655252	58	66	heterochromatin	CC
GO:0001650	0.489219	0.615408	110	126	fibrillar center	CC
GO:0036021	0.489604	1	5	5	endolysosome lumen	CC
GO:0030677	0.489738	0.832843	11	12	ribonuclease P complex	CC
GO:0001533	0.489953	0.767165	18	20	cornified envelope	CC
GO:0005883	0.490139	1	5	5	neurofilament	CC
GO:0071439	0.490587	1	5	5	clathrin complex	CC
GO:0045252	0.491173	1	5	5	oxoglutarate dehydrogenase complex	CC
GO:0030015	0.491243	1	5	5	CCR4-NOT core complex	CC
GO:0034388	0.492293	1	5	5	Pwp2p-containing subcomplex of 90S preribosome	CC
GO:0097524	0.492328	1	5	5	sperm plasma membrane	CC
GO:0072487	0.492751	1	5	5	MSL complex	CC
GO:0106002	0.493236	1	5	5	mCRD-mediated mRNA stability complex	CC
GO:0034657	0.493531	1	5	5	GID complex	CC
GO:0097165	0.49409	1	5	5	nuclear stress granule	CC
GO:0033010	0.495168	1	5	5	paranodal junction	CC
GO:0030893	0.495345	1	5	5	meiotic cohesin complex	CC
GO:0097450	0.495656	1	5	5	astrocyte end-foot	CC
GO:0005955	0.495676	1	5	5	calcineurin complex	CC
GO:0005827	0.496048	1	5	5	polar microtubule	CC
GO:0044326	0.496369	1	5	5	dendritic spine neck	CC
GO:0000923	0.49821	1	5	5	equatorial microtubule organizing center	CC
GO:0048179	0.498343	1	5	5	activin receptor complex	CC
GO:0005642	0.498385	1	5	5	annulate lamellae	CC
GO:1902737	0.4987	1	5	5	dendritic filopodium	CC
GO:0030131	0.498875	0.760676	18	20	clathrin adaptor complex	CC
GO:0031235	0.499299	1	5	5	intrinsic component of the cytoplasmic side of the plasma membrane	CC
GO:0032437	0.499751	1	5	5	cuticular plate	CC
GO:1902710	0.500272	1	5	5	GABA receptor complex	CC
GO:0035577	0.500442	0.679131	37	42	azurophil granule membrane	CC
GO:0070533	0.500455	1	5	5	BRCA1-C complex	CC
GO:0046581	0.501116	1	5	5	intercellular canaliculus	CC
GO:0060187	0.50157	1	5	5	cell pole	CC
GO:0008180	0.502216	0.825696	11	12	COP9 signalosome	CC
GO:0045277	0.502367	0.759681	16	18	respiratory chain complex IV	CC
GO:0098642	0.50402	1	5	5	network-forming collagen trimer	CC
GO:0098645	0.50402	1	5	5	collagen network	CC
GO:0098651	0.50402	1	5	5	basement membrane collagen trimer	CC
GO:0036449	0.504544	1	5	5	microtubule minus-end	CC
GO:0005682	0.50534	0.756659	17	19	U5 snRNP	CC
GO:0098591	0.507075	1	5	5	external side of apical plasma membrane	CC
GO:0097504	0.507227	0.822774	11	12	Gemini of coiled bodies	CC
GO:0030904	0.507249	0.822761	11	12	retromer complex	CC
GO:0031514	0.507268	0.598281	108	124	motile cilium	CC
GO:0044295	0.508356	0.753678	18	20	axonal growth cone	CC
GO:0031464	0.50841	0.822079	11	12	Cul4A-RING E3 ubiquitin ligase complex	CC
GO:0045180	0.50856	1	5	5	basal cortex	CC
GO:0000153	0.508753	0.821878	11	12	cytoplasmic ubiquitin ligase complex	CC
GO:0097542	0.510308	0.670458	37	42	ciliary tip	CC
GO:0061702	0.511693	0.820144	11	12	inflammasome complex	CC
GO:0000138	0.512212	0.819836	11	12	Golgi trans cisterna	CC
GO:0008278	0.512735	0.819527	11	12	cohesin complex	CC
GO:0046930	0.514197	0.750062	17	19	pore complex	CC
GO:0031143	0.517899	0.816449	11	12	pseudopodium	CC
GO:0001527	0.51804	0.816365	11	12	microfibril	CC
GO:0005771	0.519646	0.662457	36	41	multivesicular body	CC
GO:1990124	0.523269	0.813214	11	12	messenger ribonucleoprotein complex	CC
GO:0098556	0.523448	1	4	4	cytoplasmic side of rough endoplasmic reticulum membrane	CC
GO:0031209	0.524502	0.812465	11	12	SCAR complex	CC
GO:0005581	0.52471	0.657624	37	42	collagen trimer	CC
GO:0008076	0.525538	0.675811	30	34	voltage-gated potassium channel complex	CC
GO:1990909	0.526683	0.811138	11	12	Wnt signalosome	CC
GO:0019866	0.52859	0.527108	383	444	organelle inner membrane	CC
GO:0031248	0.52893	0.593086	81	93	protein acetyltransferase complex	CC
GO:1902493	0.52893	0.593086	81	93	acetyltransferase complex	CC
GO:0043194	0.531524	0.808169	11	12	axon initial segment	CC
GO:0034719	0.537364	0.733201	16	18	SMN-Sm protein complex	CC
GO:0072589	0.539247	1	4	4	box H/ACA scaRNP complex	CC
GO:0090661	0.539247	1	4	4	box H/ACA telomerase RNP complex	CC
GO:0097169	0.54043	1	4	4	AIM2 inflammasome complex	CC
GO:0036126	0.542545	0.597967	61	70	sperm flagellum	CC
GO:0031262	0.546105	1	4	4	Ndc80 complex	CC
GO:0033178	0.547136	0.799756	10	11	proton-transporting two-sector ATPase complex, catalytic domain	CC
Other	0.547473	0.512605	334	386
GO:0070516	0.549119	1	4	4	CAK-ERCC2 complex	CC
GO:0120293	0.549205	0.798439	10	11	dynein axonemal particle	CC
GO:0000813	0.54964	0.798162	10	11	ESCRT I complex	CC
GO:0000408	0.550501	1	4	4	EKC/KEOPS complex	CC
GO:1990111	0.550611	1	4	4	spermatoproteasome complex	CC
GO:0005853	0.551357	1	4	4	eukaryotic translation elongation factor 1 complex	CC
GO:0005749	0.551635	1	4	4	mitochondrial respiratory chain complex II, succinate dehydrogenase complex (ubiquinone)	CC
GO:0045257	0.551635	1	4	4	succinate dehydrogenase complex (ubiquinone)	CC
GO:0045273	0.551635	1	4	4	respiratory chain complex II	CC
GO:0045281	0.551635	1	4	4	succinate dehydrogenase complex	CC
GO:0045283	0.551635	1	4	4	fumarate reductase complex	CC
GO:0000939	0.552774	1	4	4	inner kinetochore	CC
GO:0071159	0.552995	1	4	4	NF-kappaB complex	CC
GO:0071014	0.553817	0.795482	10	11	post-mRNA release spliceosomal complex	CC
GO:0005902	0.554864	0.594102	55	63	microvillus	CC
GO:0044754	0.555389	0.794467	10	11	autolysosome	CC
GO:0033018	0.555462	1	4	4	sarcoplasmic reticulum lumen	CC
GO:0042272	0.555856	1	4	4	nuclear RNA export factor complex	CC
GO:0000940	0.556627	0.793666	10	11	outer kinetochore	CC
GO:0033063	0.556827	1	4	4	Rad51B-Rad51C-Rad51D-XRCC2 complex	CC
GO:0043625	0.556997	1	4	4	delta DNA polymerase complex	CC
GO:0033597	0.557225	1	4	4	mitotic checkpoint complex	CC
GO:0035631	0.558832	0.792233	10	11	CD40 receptor complex	CC
GO:0005862	0.559014	1	4	4	muscle thin filament tropomyosin	CC
GO:0017119	0.559102	0.792058	10	11	Golgi transport complex	CC
GO:0071011	0.559228	0.600135	46	53	precatalytic spliceosome	CC
GO:0000444	0.559897	1	4	4	MIS12/MIND type complex	CC
GO:0098871	0.560344	1	4	4	postsynaptic actin cytoskeleton	CC
GO:0098826	0.560374	1	4	4	endoplasmic reticulum tubular network membrane	CC
GO:0030906	0.560426	1	4	4	retromer, cargo-selective complex	CC
GO:0070044	0.560543	1	4	4	synaptobrevin 2-SNAP-25-syntaxin-1a complex	CC
GO:0000811	0.56067	1	4	4	GINS complex	CC
GO:0120199	0.560777	1	4	4	cone photoreceptor outer segment	CC
GO:0005828	0.560909	0.714496	16	18	kinetochore microtubule	CC
GO:0005782	0.561059	0.625236	34	39	peroxisomal matrix	CC
GO:0031907	0.561059	0.625236	34	39	microbody lumen	CC
GO:0016035	0.561205	1	4	4	zeta DNA polymerase complex	CC
GO:1905347	0.56125	1	4	4	endodeoxyribonuclease complex	CC
GO:0033256	0.561532	1	4	4	I-kappaB/NF-kappaB complex	CC
GO:0031467	0.56186	1	4	4	Cul7-RING ubiquitin ligase complex	CC
GO:1990589	0.562197	1	4	4	ATF4-CREB1 transcription factor complex	CC
GO:0098948	0.562216	0.643409	29	33	intrinsic component of postsynaptic specialization membrane	CC
GO:0071797	0.562367	1	4	4	LUBAC complex	CC
GO:0035658	0.562451	1	4	4	Mon1-Ccz1 complex	CC
GO:0060199	0.562753	1	4	4	clathrin-sculpted glutamate transport vesicle	CC
GO:0060203	0.562753	1	4	4	clathrin-sculpted glutamate transport vesicle membrane	CC
GO:0036128	0.56285	1	4	4	CatSper complex	CC
GO:0032021	0.563115	1	4	4	NELF complex	CC
GO:0035363	0.563327	1	4	4	histone locus body	CC
GO:0045120	0.563709	0.789041	10	11	pronucleus	CC
GO:0008352	0.56386	1	4	4	katanin complex	CC
GO:0031436	0.564653	1	4	4	BRCA1-BARD1 complex	CC
GO:0031232	0.564903	1	4	4	extrinsic component of external side of plasma membrane	CC
GO:0090443	0.564905	1	4	4	FAR/SIN/STRIPAK complex	CC
GO:1990769	0.564941	1	4	4	proximal neuron projection	CC
GO:0031302	0.565079	1	4	4	intrinsic component of endosome membrane	CC
GO:0099524	0.56534	0.787965	10	11	postsynaptic cytosol	CC
GO:0031462	0.565613	0.710668	16	18	Cul2-RING ubiquitin ligase complex	CC
GO:0070876	0.567438	1	4	4	SOSS complex	CC
GO:0032584	0.567611	1	4	4	growth cone membrane	CC
GO:0097449	0.568155	0.7861	10	11	astrocyte projection	CC
GO:1990745	0.568224	1	4	4	EARP complex	CC
GO:0034274	0.568466	1	4	4	Atg12-Atg5-Atg16 complex	CC
GO:0061574	0.568634	1	4	4	ASAP complex	CC
GO:0008623	0.568842	1	4	4	CHRAC	CC
GO:0070852	0.569128	1	4	4	cell body fiber	CC
GO:0097025	0.569344	1	4	4	MPP7-DLG1-LIN7 complex	CC
GO:0005826	0.56947	1	4	4	actomyosin contractile ring	CC
GO:0090724	0.569559	1	4	4	central region of growth cone	CC
GO:0090665	0.570513	0.784529	10	11	glycoprotein complex	CC
GO:0060077	0.57052	0.784525	10	11	inhibitory synapse	CC
GO:0098536	0.570734	1	4	4	deuterosome	CC
GO:0005850	0.571157	1	4	4	eukaryotic translation initiation factor 2 complex	CC
GO:0032127	0.571204	1	4	4	dense core granule membrane	CC
GO:0000938	0.571577	1	4	4	GARP complex	CC
GO:0005593	0.571959	1	4	4	FACIT collagen trimer	CC
GO:0098637	0.572643	0.783103	10	11	protein complex involved in cell-matrix adhesion	CC
GO:0031422	0.573018	1	4	4	RecQ family helicase-topoisomerase III complex	CC
GO:0097418	0.573323	1	4	4	neurofibrillary tangle	CC
GO:0043190	0.573442	1	4	4	ATP-binding cassette (ABC) transporter complex	CC
GO:0098892	0.573801	1	4	4	extrinsic component of postsynaptic specialization membrane	CC
GO:0071664	0.574468	1	4	4	catenin-TCF7L2 complex	CC
GO:0097543	0.575089	1	4	4	ciliary inversin compartment	CC
GO:0070532	0.576477	1	4	4	BRCA1-B complex	CC
GO:1990229	0.576522	0.7822	9	10	iron-sulfur cluster assembly complex	CC
GO:0008275	0.576816	1	4	4	gamma-tubulin small complex	CC
GO:0005751	0.577378	0.703094	14	16	mitochondrial respiratory chain complex IV	CC
GO:0005726	0.577519	1	4	4	perichromatin fibrils	CC
GO:0033165	0.578175	1	4	4	interphotoreceptor matrix	CC
GO:0031528	0.579185	0.699452	16	18	microvillus membrane	CC
GO:0101019	0.580117	0.779764	9	10	nucleolar exosome (RNase complex)	CC
GO:0033017	0.580771	0.654787	22	25	sarcoplasmic reticulum membrane	CC
GO:0016469	0.581232	0.655029	21	24	proton-transporting two-sector ATPase complex	CC
GO:1990062	0.581441	0.778861	9	10	RPAP3/R2TP/prefoldin-like complex	CC
GO:0036056	0.581931	1	4	4	filtration diaphragm	CC
GO:0036057	0.581931	1	4	4	slit diaphragm	CC
GO:0005587	0.582285	1	4	4	collagen type IV trimer	CC
GO:0002102	0.583976	0.651886	22	25	podosome	CC
GO:0030663	0.587735	0.693255	15	17	COPI-coated vesicle membrane	CC
GO:0030681	0.587835	0.774468	9	10	multimeric ribonuclease P complex	CC
GO:0097550	0.590961	0.772298	9	10	transcription preinitiation complex	CC
GO:0030992	0.595299	0.686797	15	17	intraciliary transport particle B	CC
GO:1990204	0.597006	0.517474	85	99	oxidoreductase complex	CC
GO:0000221	0.597116	0.767979	9	10	vacuolar proton-transporting V-type ATPase, V1 domain	CC
GO:0033180	0.597116	0.767979	9	10	proton-transporting V-type ATPase, V1 domain	CC
GO:0032797	0.599077	0.766591	9	10	SMN complex	CC
GO:0008328	0.601789	0.681189	15	17	ionotropic glutamate receptor complex	CC
GO:0098878	0.601789	0.681189	15	17	neurotransmitter receptor complex	CC
GO:0019908	0.602365	0.76425	9	10	nuclear cyclin-dependent protein kinase holoenzyme complex	CC
GO:0005732	0.603395	0.635401	20	23	sno(s)RNA-containing ribonucleoprotein complex	CC
GO:0022624	0.604448	0.634417	20	23	proteasome accessory complex	CC
GO:0030990	0.604514	0.633627	21	24	intraciliary transport particle	CC
GO:0097381	0.607369	0.760652	9	10	photoreceptor disc membrane	CC
GO:0140445	0.607418	0.760616	9	10	chromosome, telomeric repeat region	CC
GO:0001931	0.608795	0.759619	9	10	uropod	CC
GO:0031254	0.608795	0.759619	9	10	cell trailing edge	CC
GO:0000137	0.609161	0.674738	15	17	Golgi cis cisterna	CC
GO:0033176	0.614005	0.625415	20	23	proton-transporting V-type ATPase complex	CC
GO:0032300	0.614054	0.755782	9	10	mismatch repair complex	CC
GO:0001741	0.615528	0.754698	9	10	XY body	CC
GO:0005643	0.616823	0.505903	76	88	nuclear pore	CC
GO:0031094	0.622549	0.749485	9	10	platelet dense tubular network	CC
GO:0071005	0.622938	0.537648	43	50	U2-type precatalytic spliceosome	CC
GO:0097729	0.625261	0.502703	69	80	9+2 motile cilium	CC
GO:0099738	0.625391	0.584048	27	31	cell cortex region	CC
GO:0033185	0.626675	1	3	3	dolichol-phosphate-mannose synthase complex	CC
GO:0042470	0.627143	0.486215	87	101	melanosome	CC
GO:0048770	0.627143	0.486215	87	101	pigment granule	CC
GO:0071339	0.628499	0.581462	26	30	MLL1 complex	CC
GO:0017053	0.629325	0.511908	57	66	transcription repressor complex	CC
GO:0005833	0.631262	1	3	3	hemoglobin complex	CC
GO:1990531	0.63131	0.74286	9	10	phospholipid-translocating ATPase complex	CC
GO:0017101	0.634539	1	3	3	aminoacyl-tRNA synthetase multienzyme complex	CC
GO:0008537	0.635511	1	3	3	proteasome activator complex	CC
GO:0019907	0.635635	1	3	3	cyclin-dependent protein kinase activating kinase holoenzyme complex	CC
GO:0070985	0.635635	1	3	3	transcription factor TFIIK complex	CC
GO:0031906	0.635832	1	3	3	late endosome lumen	CC
GO:0030140	0.638019	0.571888	26	30	trans-Golgi network transport vesicle	CC
GO:1903503	0.639141	1	3	3	ATPase inhibitor complex	CC
GO:1990501	0.639141	1	3	3	exon-exon junction subcomplex mago-y14	CC
GO:0005785	0.639164	1	3	3	signal recognition particle receptor complex	CC
GO:0032299	0.639312	1	3	3	ribonuclease H2 complex	CC
GO:0005956	0.639474	1	3	3	protein kinase CK2 complex	CC
GO:0005885	0.639783	0.738554	8	9	Arp2/3 protein complex	CC
GO:0031083	0.639823	0.738523	8	9	BLOC-1 complex	CC
GO:1990131	0.639885	1	3	3	Gtr1-Gtr2 GTPase complex	CC
GO:0097228	0.640344	0.647656	14	16	sperm principal piece	CC
GO:0072558	0.640477	1	3	3	NLRP1 inflammasome complex	CC
GO:0000818	0.640564	1	3	3	nuclear MIS12/MIND complex	CC
GO:0048237	0.640587	1	3	3	rough endoplasmic reticulum lumen	CC
GO:1902636	0.640794	1	3	3	kinociliary basal body	CC
GO:0035985	0.641174	1	3	3	senescence-associated heterochromatin focus	CC
GO:0046695	0.641418	1	3	3	SLIK (SAGA-like) complex	CC
GO:0000015	0.64169	1	3	3	phosphopyruvate hydratase complex	CC
GO:0005854	0.642024	1	3	3	nascent polypeptide-associated complex	CC
GO:0048476	0.642224	1	3	3	Holliday junction resolvase complex	CC
GO:0042709	0.642379	1	3	3	succinate-CoA ligase complex	CC
GO:1990037	0.642572	1	3	3	Lewy body core	CC
GO:0098843	0.642938	1	3	3	postsynaptic endocytic zone	CC
GO:0000172	0.643317	0.735794	8	9	ribonuclease MRP complex	CC
GO:0097124	0.643513	1	3	3	cyclin A2-CDK2 complex	CC
GO:0097452	0.643721	1	3	3	GAIT complex	CC
GO:0098574	0.644508	0.734858	8	9	cytoplasmic side of lysosomal membrane	CC
GO:0097134	0.645369	1	3	3	cyclin E1-CDK2 complex	CC
GO:0031905	0.645716	1	3	3	early endosome lumen	CC
GO:0016533	0.646091	1	3	3	protein kinase 5 complex	CC
GO:0000801	0.646226	1	3	3	central element	CC
GO:0030689	0.646456	1	3	3	Noc complex	CC
GO:0043020	0.646867	0.732998	8	9	NADPH oxidase complex	CC
GO:0097433	0.646961	1	3	3	dense body	CC
GO:0031515	0.647124	1	3	3	tRNA (m1A) methyltransferase complex	CC
GO:0031523	0.64716	1	3	3	Myb complex	CC
GO:0031315	0.647223	1	3	3	extrinsic component of mitochondrial outer membrane	CC
GO:0016942	0.647322	1	3	3	insulin-like growth factor binding protein complex	CC
GO:0005662	0.647719	1	3	3	DNA replication factor A complex	CC
GO:0098850	0.647726	1	3	3	extrinsic component of synaptic vesicle membrane	CC
GO:0005942	0.647968	0.592326	20	23	phosphatidylinositol 3-kinase complex	CC
GO:0030868	0.648194	1	3	3	smooth endoplasmic reticulum membrane	CC
GO:0043219	0.648204	1	3	3	lateral loop	CC
GO:0032545	0.648435	1	3	3	CURI complex	CC
GO:0034456	0.648435	1	3	3	UTP-C complex	CC
GO:1990112	0.648544	1	3	3	RQC complex	CC
GO:0032010	0.648774	1	3	3	phagolysosome	CC
GO:0000930	0.648824	0.639691	14	16	gamma-tubulin complex	CC
GO:0005832	0.649101	0.731225	8	9	chaperonin-containing T-complex	CC
GO:0005896	0.649269	1	3	3	interleukin-6 receptor complex	CC
GO:0000346	0.649918	0.730575	8	9	transcription export complex	CC
GO:0060473	0.650599	1	3	3	cortical granule	CC
GO:0098684	0.651247	1	3	3	photoreceptor ribbon synapse	CC
GO:0097226	0.651289	1	3	3	sperm mitochondrial sheath	CC
GO:0005945	0.651607	1	3	3	6-phosphofructokinase complex	CC
GO:0070209	0.651708	1	3	3	ASTRA complex	CC
GO:0110078	0.651708	1	3	3	TTT complex	CC
GO:0016013	0.651746	1	3	3	syntrophin complex	CC
GO:0030526	0.652001	1	3	3	granulocyte macrophage colony-stimulating factor receptor complex	CC
GO:1990429	0.652056	1	3	3	peroxisomal importomer complex	CC
GO:0061689	0.652243	1	3	3	tricellular tight junction	CC
GO:0061793	0.652553	1	3	3	chromatin lock complex	CC
GO:0099053	0.653286	1	3	3	activating signal cointegrator 1 complex	CC
GO:0032937	0.653525	1	3	3	SREBP-SCAP-Insig complex	CC
GO:0098690	0.65365	1	3	3	glycinergic synapse	CC
GO:1990917	0.653789	1	3	3	ooplasm	CC
GO:0035189	0.654018	1	3	3	Rb-E2F complex	CC
GO:0098592	0.654637	1	3	3	cytoplasmic side of apical plasma membrane	CC
GO:0005922	0.654911	1	3	3	connexin complex	CC
GO:0032585	0.65495	0.58611	19	22	multivesicular body membrane	CC
GO:0031298	0.655065	1	3	3	replication fork protection complex	CC
GO:0033596	0.655157	1	3	3	TSC1-TSC2 complex	CC
GO:0019185	0.655413	1	3	3	snRNA-activating protein complex	CC
GO:1990130	0.655499	1	3	3	GATOR1 complex	CC
GO:0000782	0.655595	0.726019	8	9	telomere cap complex	CC
GO:0000783	0.655595	0.726019	8	9	nuclear telomere cap complex	CC
GO:0033186	0.655853	1	3	3	CAF-1 complex	CC
GO:0070418	0.655897	1	3	3	DNA-dependent protein kinase complex	CC
GO:0044614	0.656029	1	3	3	nuclear pore cytoplasmic filaments	CC
GO:0000126	0.656042	1	3	3	transcription factor TFIIIB complex	CC
GO:0070939	0.656085	1	3	3	Dsl1/NZR complex	CC
GO:0033565	0.656144	1	3	3	ESCRT-0 complex	CC
GO:0000835	0.656216	0.725516	8	9	ER ubiquitin ligase complex	CC
GO:0000836	0.656216	0.725516	8	9	Hrd1p ubiquitin ligase complex	CC
GO:0005958	0.656254	1	3	3	DNA-dependent protein kinase-DNA ligase 4 complex	CC
GO:0031391	0.656321	1	3	3	Elg1 RFC-like complex	CC
GO:1902711	0.656358	1	3	3	GABA-A receptor complex	CC
GO:0098981	0.656495	1	3	3	cholinergic synapse	CC
GO:0071062	0.656571	1	3	3	alphav-beta3 integrin-vitronectin complex	CC
GO:0016011	0.656936	1	3	3	dystroglycan complex	CC
GO:1990423	0.656957	1	3	3	RZZ complex	CC
GO:0002177	0.657	0.724882	8	9	manchette	CC
GO:0097149	0.657461	1	3	3	centralspindlin complex	CC
GO:0072546	0.657847	0.724194	8	9	EMC complex	CC
GO:1990604	0.658056	1	3	3	IRE1-TRAF2-ASK1 complex	CC
GO:0090498	0.658286	1	3	3	extrinsic component of Golgi membrane	CC
GO:0000124	0.658416	0.582593	19	22	SAGA complex	CC
GO:0018444	0.658446	1	3	3	translation release factor complex	CC
GO:0097268	0.658521	1	3	3	cytoophidium	CC
GO:1901588	0.658731	1	3	3	dendritic microtubule	CC
GO:0000308	0.659202	1	3	3	cytoplasmic cyclin-dependent protein kinase holoenzyme complex	CC
GO:0140552	0.659394	1	3	3	TEAD-YAP complex	CC
GO:0034666	0.659412	1	3	3	integrin alpha2-beta1 complex	CC
GO:0031084	0.659552	1	3	3	BLOC-2 complex	CC
GO:0002193	0.659894	1	3	3	MAML1-RBP-Jkappa- ICN1 complex	CC
GO:0020016	0.660238	1	3	3	ciliary pocket	CC
GO:0020018	0.660238	1	3	3	ciliary pocket membrane	CC
GO:0030981	0.660508	1	3	3	cortical microtubule cytoskeleton	CC
GO:0070369	0.661385	1	3	3	beta-catenin-TCF7L2 complex	CC
GO:0090576	0.661659	0.721082	8	9	RNA polymerase III transcription regulator complex	CC
GO:0000235	0.661993	0.720808	8	9	astral microtubule	CC
GO:0005818	0.661993	0.720808	8	9	aster	CC
GO:1990851	0.662129	1	3	3	Wnt-Frizzled-LRP5/6 complex	CC
GO:0035517	0.66218	1	3	3	PR-DUB complex	CC
GO:1990812	0.662287	1	3	3	growth cone filopodium	CC
GO:1990393	0.662697	1	3	3	3M complex	CC
GO:0097232	0.66276	1	3	3	lamellar body membrane	CC
GO:0035868	0.662857	1	3	3	alphav-beta3 integrin-HMGB1 complex	CC
GO:1990788	0.66308	1	3	3	GLI-SUFU complex	CC
GO:0014701	0.664122	1	3	3	junctional sarcoplasmic reticulum membrane	CC
GO:0030121	0.664349	0.718868	8	9	AP-1 adaptor complex	CC
GO:0120098	0.66436	1	3	3	procentriole	CC
GO:0099147	0.664553	1	3	3	extrinsic component of postsynaptic density membrane	CC
GO:0051286	0.664613	1	3	3	cell tip	CC
GO:0005610	0.665218	1	3	3	laminin-5 complex	CC
GO:0044611	0.66567	1	3	3	nuclear pore inner ring	CC
GO:0035866	0.666409	1	3	3	alphav-beta3 integrin-PKCalpha complex	CC
GO:0035061	0.666541	1	3	3	interchromatin granule	CC
GO:0005588	0.666597	1	3	3	collagen type V trimer	CC
GO:0043260	0.666636	1	3	3	laminin-11 complex	CC
GO:0043259	0.666636	1	3	3	laminin-10 complex	CC
GO:0044307	0.666672	1	3	3	dendritic branch	CC
GO:0005845	0.667353	0.716379	8	9	mRNA cap binding complex	CC
GO:0034518	0.667353	0.716379	8	9	RNA cap binding complex	CC
GO:0099091	0.667508	0.71625	8	9	postsynaptic specialization, intracellular component	CC
GO:0016010	0.669196	0.714842	8	9	dystrophin-associated glycoprotein complex	CC
GO:0097539	0.670398	0.713836	8	9	ciliary transition fiber	CC
GO:0035098	0.670866	0.713444	8	9	ESC/E(Z) complex	CC
GO:0045239	0.670976	0.619619	13	15	tricarboxylic acid cycle enzyme complex	CC
GO:0071141	0.67133	0.713054	8	9	SMAD protein complex	CC
GO:0005778	0.671468	0.476385	48	56	peroxisomal membrane	CC
GO:0031903	0.671468	0.476385	48	56	microbody membrane	CC
GO:0012510	0.679342	0.611286	13	15	trans-Golgi network transport vesicle membrane	CC
GO:0043256	0.679892	0.705782	8	9	laminin complex	CC
GO:0016471	0.681808	0.55922	18	21	vacuolar proton-transporting V-type ATPase complex	CC
GO:0005689	0.681847	0.527893	23	27	U12-type spliceosomal complex	CC
GO:0005776	0.684001	0.42585	84	98	autophagosome	CC
GO:0005665	0.694177	0.59773	12	14	RNA polymerase II, core complex	CC
GO:0000421	0.694647	0.474714	35	41	autophagosome membrane	CC
GO:0005747	0.695742	0.474648	32	38	mitochondrial respiratory chain complex I	CC
GO:0030964	0.695742	0.474648	32	38	NADH dehydrogenase complex	CC
GO:0045271	0.695742	0.474648	32	38	respiratory chain complex I	CC
GO:0032040	0.69797	0.487748	29	34	small-subunit processome	CC
GO:0044194	0.701372	0.689742	7	8	cytolytic granule	CC
GO:0044232	0.702769	0.465652	35	41	organelle membrane contact site	CC
GO:1904115	0.705922	0.438601	47	55	axon cytoplasm	CC
GO:0060198	0.706065	0.685459	7	8	clathrin-sculpted vesicle	CC
GO:0031082	0.707551	0.583695	12	14	BLOC complex	CC
GO:0098798	0.710212	0.355613	204	240	mitochondrial protein-containing complex	CC
GO:0016461	0.71075	0.681127	7	8	unconventional myosin complex	CC
GO:0034464	0.711312	0.680604	7	8	BBSome	CC
GO:0035859	0.711921	0.680036	7	8	Seh1-associated complex	CC
GO:0097197	0.712362	0.679624	7	8	tetraspanin-enriched microdomain	CC
GO:0045293	0.712536	0.679462	7	8	mRNA editing complex	CC
GO:0045240	0.712799	0.679216	7	8	dihydrolipoyl dehydrogenase complex	CC
GO:0001939	0.715067	0.677087	7	8	female pronucleus	CC
GO:0005686	0.715808	0.490986	22	26	U2 snRNP	CC
GO:0140268	0.716682	0.675563	7	8	endoplasmic reticulum-plasma membrane contact site	CC
GO:0031970	0.719615	0.396001	67	79	organelle envelope lumen	CC
GO:0030991	0.723021	0.669514	7	8	intraciliary transport particle A	CC
GO:0071144	0.723858	0.668708	7	8	heteromeric SMAD protein complex	CC
GO:0031095	0.725478	0.667141	7	8	platelet dense tubular network membrane	CC
GO:0031838	0.727866	1	2	2	haptoglobin-hemoglobin complex	CC
GO:0036452	0.728503	0.476404	22	26	ESCRT complex	CC
GO:0097731	0.729359	0.384683	69	81	9+0 non-motile cilium	CC
GO:0005583	0.731762	0.660995	7	8	fibrillar collagen trimer	CC
GO:0098643	0.731762	0.660995	7	8	banded collagen fibril	CC
GO:0034365	0.732099	1	2	2	discoidal high-density lipoprotein particle	CC
GO:0042720	0.734878	1	2	2	mitochondrial inner membrane peptidase complex	CC
GO:0060076	0.734917	0.468243	23	27	excitatory synapse	CC
GO:0099631	0.735381	1	2	2	postsynaptic endocytic zone cytoplasmic component	CC
GO:0019773	0.736145	0.660515	6	7	proteasome core complex, alpha-subunit complex	CC
GO:0005838	0.736848	0.500149	16	19	proteasome regulatory particle	CC
GO:1990617	0.737008	1	2	2	CHOP-ATF4 complex	CC
GO:0005683	0.737417	0.659241	6	7	U7 snRNP	CC
GO:0036488	0.737566	1	2	2	CHOP-C/EBP complex	CC
GO:1990665	0.737803	1	2	2	AnxA2-p11 complex	CC
GO:0097145	0.738031	1	2	2	BAK complex	CC
GO:0097129	0.738318	1	2	2	cyclin D2-CDK4 complex	CC
GO:1990622	0.738411	1	2	2	CHOP-ATF3 complex	CC
GO:0032311	0.738438	1	2	2	angiogenin-PRI complex	CC
GO:0097486	0.739417	1	2	2	multivesicular body lumen	CC
GO:0034366	0.739566	1	2	2	spherical high-density lipoprotein particle	CC
GO:0071001	0.739601	1	2	2	U4/U6 snRNP	CC
GO:0097057	0.739609	1	2	2	TRAF2-GSTP1 complex	CC
GO:0032398	0.739847	1	2	2	MHC class Ib protein complex	CC
GO:0033065	0.740342	1	2	2	Rad51C-XRCC3 complex	CC
GO:0036194	0.740481	1	2	2	muscle cell projection	CC
GO:0036195	0.740481	1	2	2	muscle cell projection membrane	CC
GO:0031595	0.740611	1	2	2	nuclear proteasome complex	CC
GO:0061852	0.740955	1	2	2	retrograte transporter complex, Golgi to ER	CC
GO:0071819	0.741014	1	2	2	DUBm complex	CC
GO:0042627	0.741213	1	2	2	chylomicron	CC
GO:0098554	0.741229	0.548334	11	13	cytoplasmic side of endoplasmic reticulum membrane	CC
GO:0030678	0.741318	1	2	2	mitochondrial ribonuclease P complex	CC
GO:0014802	0.741359	1	2	2	terminal cisterna	CC
GO:0009368	0.741408	1	2	2	endopeptidase Clp complex	CC
GO:0097130	0.742168	1	2	2	cyclin D3-CDK4 complex	CC
GO:0070557	0.742324	1	2	2	PCNA-p21 complex	CC
GO:0031511	0.742338	1	2	2	Mis6-Sim4 complex	CC
GO:1902560	0.742373	1	2	2	GMP reductase complex	CC
GO:0000322	0.742586	1	2	2	storage vacuole	CC
GO:0000438	0.742659	1	2	2	core TFIIH complex portion of holo TFIIH complex	CC
GO:0071020	0.742928	1	2	2	post-spliceosomal complex	CC
GO:0009361	0.74305	1	2	2	succinate-CoA ligase complex (ADP-forming)	CC
GO:0017054	0.743134	1	2	2	negative cofactor 2 complex	CC
GO:0071943	0.743446	1	2	2	Myc-Max complex	CC
GO:0045244	0.743601	1	2	2	succinate-CoA ligase complex (GDP-forming)	CC
GO:0034066	0.74406	1	2	2	Ric1-Rgp1 guanyl-nucleotide exchange factor complex	CC
GO:0005674	0.744126	1	2	2	transcription factor TFIIF complex	CC
GO:0098635	0.7442	1	2	2	protein complex involved in cell-cell adhesion	CC
GO:0097125	0.744419	1	2	2	cyclin B1-CDK1 complex	CC
GO:0031205	0.74447	1	2	2	endoplasmic reticulum Sec complex	CC
GO:1990728	0.744473	1	2	2	mitotic spindle assembly checkpoint MAD1-MAD2 complex	CC
GO:0031372	0.744517	1	2	2	UBC13-MMS2 complex	CC
GO:0061851	0.744782	1	2	2	leading edge of lamellipodium	CC
GO:1990590	0.745306	1	2	2	ATF1-ATF4 transcription factor complex	CC
GO:1990565	0.745375	1	2	2	HSP90-CDC37 chaperone complex	CC
GO:0005953	0.745535	1	2	2	CAAX-protein geranylgeranyltransferase complex	CC
GO:0005656	0.745729	1	2	2	nuclear pre-replicative complex	CC
GO:0036387	0.745729	1	2	2	pre-replicative complex	CC
GO:0043541	0.74578	1	2	2	UDP-N-acetylglucosamine transferase complex	CC
GO:0005965	0.745847	1	2	2	protein farnesyltransferase complex	CC
GO:0033011	0.745926	1	2	2	perinuclear theca	CC
GO:0070032	0.746053	1	2	2	synaptobrevin 2-SNAP-25-syntaxin-1a-complexin I complex	CC
GO:0070033	0.746053	1	2	2	synaptobrevin 2-SNAP-25-syntaxin-1a-complexin II complex	CC
GO:0098575	0.746089	1	2	2	lumenal side of lysosomal membrane	CC
GO:1905379	0.746175	1	2	2	beta-N-acetylhexosaminidase complex	CC
GO:0005673	0.746241	1	2	2	transcription factor TFIIE complex	CC
GO:1903143	0.746332	1	2	2	adrenomedullin receptor complex	CC
GO:1903439	0.746332	1	2	2	calcitonin family receptor complex	CC
GO:0030692	0.746442	1	2	2	Noc4p-Nop14p complex	CC
GO:0031303	0.746629	1	2	2	integral component of endosome membrane	CC
GO:0030895	0.746684	1	2	2	apolipoprotein B mRNA editing enzyme complex	CC
GO:0099617	0.747027	1	2	2	matrix side of mitochondrial inner membrane	CC
GO:0072563	0.747061	1	2	2	endothelial microparticle	CC
GO:0036117	0.747164	1	2	2	hyaluranon cable	CC
GO:0071920	0.747416	1	2	2	cleavage body	CC
GO:0043159	0.747542	1	2	2	acrosomal matrix	CC
GO:0032002	0.747574	1	2	2	interleukin-28 receptor complex	CC
GO:0120200	0.747607	1	2	2	rod photoreceptor outer segment	CC
GO:0048269	0.747936	1	2	2	methionine adenosyltransferase complex	CC
GO:1990913	0.748029	1	2	2	sperm head plasma membrane	CC
GO:0033257	0.748045	1	2	2	Bcl3/NF-kappaB2 complex	CC
GO:0097135	0.748125	1	2	2	cyclin E2-CDK2 complex	CC
GO:0000786	0.748221	0.430758	27	32	nucleosome	CC
GO:0044609	0.748264	1	2	2	DBIRD complex	CC
GO:0070691	0.748306	1	2	2	P-TEFb complex	CC
GO:0031510	0.74858	1	2	2	SUMO activating enzyme complex	CC
GO:1990357	0.748799	1	2	2	terminal web	CC
GO:0042565	0.748893	1	2	2	RNA nuclear export complex	CC
GO:0032044	0.748905	1	2	2	DSIF complex	CC
GO:0016507	0.749142	1	2	2	mitochondrial fatty acid beta-oxidation multienzyme complex	CC
GO:0036125	0.749142	1	2	2	fatty acid beta-oxidation multienzyme complex	CC
GO:0097013	0.749153	1	2	2	phagocytic vesicle lumen	CC
GO:0001520	0.749179	1	2	2	outer dense fiber	CC
GO:0034998	0.749275	1	2	2	oligosaccharyltransferase I complex	CC
GO:0005594	0.749295	1	2	2	collagen type IX trimer	CC
GO:0034506	0.74935	1	2	2	chromosome, centromeric core domain	CC
GO:1990667	0.749411	1	2	2	PCSK9-AnxA2 complex	CC
GO:0098560	0.749435	1	2	2	cytoplasmic side of late endosome membrane	CC
GO:0031499	0.749847	1	2	2	TRAMP complex	CC
GO:0101004	0.749852	1	2	2	cytolytic granule membrane	CC
GO:1990265	0.750133	1	2	2	platelet-derived growth factor complex	CC
GO:0005839	0.750204	0.485554	15	18	proteasome core complex	CC
GO:0097128	0.750432	1	2	2	cyclin D1-CDK4 complex	CC
GO:0071008	0.750527	1	2	2	U2-type post-mRNA release spliceosomal complex	CC
GO:0035692	0.750537	1	2	2	macrophage migration inhibitory factor receptor complex	CC
GO:0043564	0.75063	1	2	2	Ku70:Ku80 complex	CC
GO:0032807	0.751047	1	2	2	DNA ligase IV complex	CC
GO:0009923	0.751093	1	2	2	fatty acid elongase complex	CC
GO:0002095	0.751099	1	2	2	caveolar macromolecular signaling complex	CC
GO:0044301	0.751151	1	2	2	climbing fiber	CC
GO:0070435	0.751324	1	2	2	Shc-EGFR complex	CC
GO:0062157	0.751496	1	2	2	mitochondrial ATP-gated potassium channel complex	CC
GO:0070443	0.751508	1	2	2	Mad-Max complex	CC
GO:0042827	0.751599	0.536299	11	13	platelet dense granule	CC
GO:0060200	0.751617	1	2	2	clathrin-sculpted acetylcholine transport vesicle	CC
GO:0060201	0.751617	1	2	2	clathrin-sculpted acetylcholine transport vesicle membrane	CC
GO:0005760	0.75168	1	2	2	gamma DNA polymerase complex	CC
GO:1990221	0.751817	1	2	2	L-cysteine desulfurase complex	CC
GO:0016012	0.751937	1	2	2	sarcoglycan complex	CC
GO:0036284	0.751941	1	2	2	tubulobulbar complex	CC
GO:0071540	0.751973	1	2	2	eukaryotic translation initiation factor 3 complex, eIF3e	CC
GO:0034515	0.752161	1	2	2	proteasome storage granule	CC
GO:0005786	0.752308	0.643973	6	7	signal recognition particle, endoplasmic reticulum targeting	CC
GO:0048500	0.752308	0.643973	6	7	signal recognition particle	CC
GO:0005927	0.752429	1	2	2	muscle tendon junction	CC
GO:0097362	0.752663	1	2	2	MCM8-MCM9 complex	CC
GO:0099115	0.752747	1	2	2	chromosome, subtelomeric region	CC
GO:0070761	0.753111	0.64313	6	7	pre-snoRNP complex	CC
GO:0032156	0.753166	1	2	2	septin cytoskeleton	CC
GO:0033269	0.753455	1	2	2	internode region of axon	CC
GO:0099012	0.753616	1	2	2	neuronal dense core vesicle membrane	CC
GO:0005971	0.753681	1	2	2	ribonucleoside-diphosphate reductase complex	CC
GO:0061779	0.753728	1	2	2	Tapasin-ERp57 complex	CC
GO:0002139	0.753766	1	2	2	stereocilia coupling link	CC
GO:0002141	0.753766	1	2	2	stereocilia ankle link	CC
GO:0002142	0.753766	1	2	2	stereocilia ankle link complex	CC
GO:0042585	0.753888	1	2	2	germinal vesicle	CC
GO:0071546	0.754246	1	2	2	pi-body	CC
GO:0000159	0.754338	0.533072	11	13	protein phosphatase type 2A complex	CC
GO:0031431	0.754443	1	2	2	Dbf4-dependent protein kinase complex	CC
GO:1990184	0.754464	1	2	2	amino acid transport complex	CC
GO:0017109	0.754706	1	2	2	glutamate-cysteine ligase complex	CC
GO:0031390	0.754746	0.641407	6	7	Ctf18 RFC-like complex	CC
GO:0005900	0.754871	1	2	2	oncostatin-M receptor complex	CC
GO:0000806	0.75495	1	2	2	Y chromosome	CC
GO:0045025	0.755143	1	2	2	mitochondrial degradosome	CC
GO:0070319	0.755185	1	2	2	Golgi to plasma membrane transport vesicle	CC
GO:0072380	0.755245	1	2	2	TRC complex	CC
GO:0099160	0.755277	1	2	2	postsynaptic intermediate filament cytoskeleton	CC
GO:0042825	0.75533	1	2	2	TAP complex	CC
GO:1990452	0.755364	1	2	2	Parkin-FBXW7-Cul1 ubiquitin ligase complex	CC
GO:0097636	0.755388	1	2	2	intrinsic component of autophagosome membrane	CC
GO:0097637	0.755388	1	2	2	integral component of autophagosome membrane	CC
GO:0097451	0.755417	1	2	2	glial limiting end-foot	CC
GO:0060053	0.755435	1	2	2	neurofilament cytoskeleton	CC
GO:0000315	0.755455	0.374215	46	55	organellar large ribosomal subunit	CC
GO:0005762	0.755455	0.374215	46	55	mitochondrial large ribosomal subunit	CC
GO:0034685	0.755489	1	2	2	integrin alphav-beta6 complex	CC
GO:1990578	0.755615	1	2	2	perinuclear endoplasmic reticulum membrane	CC
GO:0034455	0.75565	1	2	2	t-UTP complex	CC
GO:0005712	0.755661	1	2	2	chiasma	CC
GO:0070310	0.755683	1	2	2	ATR-ATRIP complex	CC
GO:1990779	0.755741	1	2	2	glycoprotein Ib-IX-V complex	CC
GO:0099568	0.755755	0.314045	165	193	cytoplasmic region	CC
GO:0070724	0.755824	1	2	2	BMP receptor complex	CC
GO:0030891	0.755922	1	2	2	VCB complex	CC
GO:0005743	0.75594	0.291515	338	397	mitochondrial inner membrane	CC
GO:0070877	0.756038	1	2	2	microprocessor complex	CC
GO:1903095	0.756038	1	2	2	ribonuclease III complex	CC
GO:0042567	0.756054	1	2	2	insulin-like growth factor ternary complex	CC
GO:1903958	0.756134	1	2	2	nitric-oxide synthase complex	CC
GO:0043076	0.756141	1	2	2	megasporocyte nucleus	CC
GO:0035101	0.756285	1	2	2	FACT complex	CC
GO:0036409	0.756301	1	2	2	histone H3-K14 acetyltransferase complex	CC
GO:0070381	0.756349	1	2	2	endosome to plasma membrane transport vesicle	CC
GO:0070110	0.756582	1	2	2	ciliary neurotrophic factor receptor complex	CC
GO:0034689	0.756653	1	2	2	integrin alphaX-beta2 complex	CC
GO:0097413	0.756718	0.639317	6	7	Lewy body	CC
GO:0097632	0.75678	1	2	2	extrinsic component of phagophore assembly site membrane	CC
GO:0097598	0.756813	1	2	2	sperm cytoplasmic droplet	CC
GO:0034967	0.756833	1	2	2	Set3 complex	CC
GO:0070210	0.756833	1	2	2	Rpd3L-Expanded complex	CC
GO:0071821	0.756835	1	2	2	FANCM-MHF complex	CC
GO:0001740	0.756846	1	2	2	Barr body	CC
GO:0060342	0.756869	1	2	2	photoreceptor inner segment membrane	CC
GO:0032301	0.756882	1	2	2	MutSalpha complex	CC
GO:0071142	0.757208	1	2	2	homomeric SMAD protein complex	CC
GO:1990730	0.757233	1	2	2	VCP-NSFL1C complex	CC
GO:0070436	0.757304	1	2	2	Grb2-EGFR complex	CC
GO:0032302	0.757417	1	2	2	MutSbeta complex	CC
GO:0097574	0.757467	1	2	2	lateral part of cell	CC
GO:0097575	0.757467	1	2	2	lateral cell cortex	CC
GO:0033061	0.757528	0.638455	6	7	DNA recombinase mediator complex	CC
GO:0002096	0.75755	1	2	2	polkadots	CC
GO:0071133	0.757665	1	2	2	alpha9-beta1 integrin-ADAM8 complex	CC
GO:0016513	0.757754	1	2	2	core-binding factor complex	CC
GO:0099073	0.757862	1	2	2	mitochondrion-derived vesicle	CC
GO:0098966	0.75796	1	2	2	perisynaptic extracellular matrix	CC
GO:0099535	0.75796	1	2	2	synapse-associated extracellular matrix	CC
GO:0038143	0.758093	1	2	2	ERBB3:ERBB2 complex	CC
GO:1904423	0.758196	1	2	2	dehydrodolichyl diphosphate synthase complex	CC
GO:0097233	0.758678	1	2	2	alveolar lamellar body membrane	CC
GO:0034684	0.758847	1	2	2	integrin alphav-beta5 complex	CC
GO:0000839	0.758905	0.636984	6	7	Hrd1p ubiquitin ligase ERAD-L complex	CC
GO:0034750	0.758972	1	2	2	Scrib-APC-beta-catenin complex	CC
GO:0044666	0.759026	0.527497	11	13	MLL3/4 complex	CC
GO:0005677	0.759257	0.527221	11	13	chromatin silencing complex	CC
GO:0034674	0.759268	1	2	2	integrin alpha5-beta1 complex	CC
GO:1990666	0.759885	1	2	2	PCSK9-LDLR complex	CC
GO:0043679	0.760005	0.376517	44	52	axon terminus	CC
GO:0034665	0.760112	1	2	2	integrin alpha1-beta1 complex	CC
GO:0005863	0.760209	1	2	2	striated muscle myosin thick filament	CC
GO:0005944	0.760222	1	2	2	phosphatidylinositol 3-kinase complex, class IB	CC
GO:0030314	0.760226	1	2	2	junctional membrane complex	CC
GO:0034667	0.760234	1	2	2	integrin alpha3-beta1 complex	CC
GO:0034681	0.760264	1	2	2	integrin alpha11-beta1 complex	CC
GO:0034680	0.760338	1	2	2	integrin alpha10-beta1 complex	CC
GO:0098888	0.76054	1	2	2	extrinsic component of presynaptic membrane	CC
GO:1990597	0.760581	1	2	2	AIP1-IRE1 complex	CC
GO:0031213	0.760703	1	2	2	RSF complex	CC
GO:0016590	0.760787	1	2	2	ACF complex	CC
GO:0090535	0.760787	1	2	2	WICH complex	CC
GO:0009331	0.76094	1	2	2	glycerol-3-phosphate dehydrogenase complex	CC
GO:1990513	0.761289	1	2	2	CLOCK-BMAL transcription complex	CC
GO:0090537	0.761483	1	2	2	CERF complex	CC
GO:0043614	0.761675	1	2	2	multi-eIF complex	CC
GO:0030014	0.76185	0.52411	11	13	CCR4-NOT complex	CC
GO:0045253	0.761872	1	2	2	pyruvate dehydrogenase (lipoamide) phosphatase complex	CC
GO:0044233	0.761973	0.470057	16	19	mitochondria-associated endoplasmic reticulum membrane	CC
GO:0060171	0.762161	1	2	2	stereocilium membrane	CC
GO:1902712	0.762161	1	2	2	G protein-coupled GABA receptor complex	CC
GO:1902500	0.762588	1	2	2	vacuolar HOPS complex	CC
GO:1902501	0.762588	1	2	2	lysosomal HOPS complex	CC
GO:0030870	0.762592	1	2	2	Mre11 complex	CC
GO:0097733	0.76267	0.35161	61	72	photoreceptor cell cilium	CC
GO:0005873	0.762838	1	2	2	plus-end kinesin complex	CC
GO:0061673	0.762856	0.632729	6	7	mitotic spindle astral microtubule	CC
GO:0034683	0.76287	1	2	2	integrin alphav-beta3 complex	CC
GO:0005607	0.762978	1	2	2	laminin-2 complex	CC
GO:0034673	0.763039	1	2	2	inhibin-betaglycan-ActRII complex	CC
GO:0031251	0.763054	1	2	2	PAN complex	CC
GO:0002133	0.763072	1	2	2	polycystin complex	CC
GO:0005584	0.763075	1	2	2	collagen type I trimer	CC
GO:0005606	0.763095	1	2	2	laminin-1 complex	CC
GO:0005608	0.763095	1	2	2	laminin-3 complex	CC
GO:0097513	0.763099	1	2	2	myosin II filament	CC
GO:0034686	0.763105	1	2	2	integrin alphav-beta8 complex	CC
GO:0150001	0.763118	1	2	2	primary dendrite	CC
GO:0030934	0.763135	1	2	2	anchoring collagen complex	CC
GO:0032444	0.763137	1	2	2	activin responsive factor complex	CC
GO:0034709	0.764375	0.523203	10	12	methylosome	CC
GO:0099023	0.764396	0.362894	49	58	vesicle tethering complex	CC
GO:0043203	0.764433	0.631016	6	7	axon hillock	CC
GO:0098837	0.765459	0.629896	6	7	postsynaptic recycling endosome	CC
GO:0005967	0.765863	0.629455	6	7	mitochondrial pyruvate dehydrogenase complex	CC
GO:0045254	0.765863	0.629455	6	7	pyruvate dehydrogenase complex	CC
GO:0036396	0.767024	0.628182	6	7	RNA N6-methyladenosine methyltransferase complex	CC
GO:0030897	0.76862	0.626425	6	7	HOPS complex	CC
GO:0099092	0.770329	0.624534	6	7	postsynaptic density, intracellular component	CC
GO:0032783	0.772775	0.621809	6	7	super elongation complex	CC
GO:0044665	0.774146	0.399578	26	31	MLL1/2 complex	CC
GO:0030684	0.775101	0.337063	59	70	preribosome	CC
GO:0032838	0.775276	0.297831	138	162	plasma membrane bounded cell projection cytoplasm	CC
GO:0099569	0.777689	0.616267	6	7	presynaptic cytoskeleton	CC
GO:0008091	0.77985	0.613801	6	7	spectrin	CC
GO:0044753	0.784007	0.498803	10	12	amphisome	CC
GO:0098800	0.785007	0.299335	93	111	inner mitochondrial membrane protein complex	CC
GO:0030126	0.786527	0.495581	10	12	COPI vesicle coat	CC
GO:0140672	0.790031	0.491065	10	12	ATAC complex	CC
GO:0005797	0.790417	0.490565	10	12	Golgi medial cisterna	CC
GO:0045095	0.792992	0.487216	10	12	keratin filament	CC
GO:0043186	0.795281	0.484219	10	12	P granule	CC
GO:0045495	0.795281	0.484219	10	12	pole plasm	CC
GO:0060293	0.795281	0.484219	10	12	germ plasm	CC
GO:0034715	0.795431	0.600759	5	6	pICln-Sm protein complex	CC
GO:0032039	0.800585	0.477205	10	12	integrator complex	CC
GO:0097730	0.801319	0.288201	81	96	non-motile cilium	CC
GO:0110142	0.802556	0.592028	5	6	ubiquinone biosynthesis complex	CC
GO:0042405	0.805326	0.470846	10	12	nuclear inclusion body	CC
GO:0005787	0.805789	0.587992	5	6	signal peptidase complex	CC
GO:0005757	0.806817	0.586698	5	6	mitochondrial permeability transition pore complex	CC
GO:0000347	0.807767	0.585498	5	6	THO complex	CC
GO:0000445	0.807767	0.585498	5	6	THO complex part of transcription export complex	CC
GO:0034708	0.809991	0.281217	74	88	methyltransferase complex	CC
GO:0042406	0.812477	0.579484	5	6	extrinsic component of endoplasmic reticulum membrane	CC
GO:0070187	0.813182	0.578575	5	6	shelterin complex	CC
GO:0030061	0.815186	0.575978	5	6	mitochondrial crista	CC
GO:0097342	0.815654	0.575367	5	6	ripoptosome	CC
GO:0031088	0.815663	0.575356	5	6	platelet dense granule membrane	CC
GO:0032806	0.815785	0.402407	14	17	carboxy-terminal domain protein kinase complex	CC
GO:0000127	0.816097	0.57479	5	6	transcription factor TFIIIC complex	CC
GO:0001940	0.817416	0.573062	5	6	male pronucleus	CC
GO:0044300	0.818565	0.571551	5	6	cerebellar mossy fiber	CC
GO:0097427	0.818733	0.571329	5	6	microtubule bundle	CC
GO:0042587	0.818983	0.570999	5	6	glycogen granule	CC
GO:0045179	0.819226	0.570678	5	6	apical cortex	CC
GO:0034098	0.820191	0.5694	5	6	VCP-NPL4-UFD1 AAA ATPase complex	CC
GO:0008024	0.820455	0.56905	5	6	cyclin/CDK positive transcription elongation factor complex	CC
GO:0032281	0.820857	0.451859	9	11	AMPA glutamate receptor complex	CC
GO:0005675	0.821584	0.450828	9	11	transcription factor TFIIH holo complex	CC
GO:0009295	0.82201	0.309882	34	41	nucleoid	CC
GO:0042645	0.82201	0.309882	34	41	mitochondrial nucleoid	CC
GO:0044224	0.822023	0.566961	5	6	juxtaparanode region of axon	CC
GO:0032591	0.822063	0.566907	5	6	dendritic spine membrane	CC
GO:0097470	0.822645	0.566127	5	6	ribbon synapse	CC
GO:0035748	0.822901	0.565785	5	6	myelin sheath abaxonal region	CC
GO:0000109	0.828313	0.441185	9	11	nucleotide-excision repair complex	CC
GO:0032280	0.82837	0.558369	5	6	symmetric synapse	CC
GO:0042588	0.829435	0.439558	9	11	zymogen granule	CC
GO:0005758	0.829901	0.26487	59	71	mitochondrial intermembrane space	CC
GO:0043240	0.829998	0.438738	9	11	Fanconi anaemia nuclear complex	CC
GO:0048788	0.830466	0.555484	5	6	cytoskeleton of presynaptic active zone	CC
GO:0044545	0.83194	0.435903	9	11	NSL complex	CC
GO:0120114	0.834455	0.251077	70	84	Sm-like protein family complex	CC
GO:0019774	0.835235	0.434017	8	10	proteasome core complex, beta-subunit complex	CC
GO:0031312	0.842944	0.281938	33	40	extrinsic component of organelle membrane	CC
GO:0002116	0.843274	0.418998	9	11	semaphorin receptor complex	CC
GO:1990726	0.845454	0.541544	4	5	Lsm1-7-Pat1 complex	CC
GO:0033291	0.848934	1	1	1	eukaryotic 80S initiation complex	CC
GO:0070992	0.848934	1	1	1	translation initiation complex	CC
GO:0071261	0.850028	1	1	1	Ssh1 translocon complex	CC
GO:0043195	0.850236	0.320903	18	22	terminal bouton	CC
GO:1990724	0.85114	1	1	1	galectin complex	CC
GO:0097512	0.852692	1	1	1	cardiac myofibril	CC
GO:1904930	0.853184	0.406555	8	10	amphisome membrane	CC
GO:0098594	0.853255	1	1	1	mucin granule	CC
GO:0150057	0.853731	1	1	1	amylin receptor complex 2	CC
GO:1903440	0.853731	1	1	1	amylin receptor complex	CC
GO:0033177	0.853825	0.405542	8	10	proton-transporting two-sector ATPase complex, proton-transporting domain	CC
GO:0033179	0.853825	0.405542	8	10	proton-transporting V-type ATPase, V0 domain	CC
GO:0097525	0.853825	0.23864	52	63	spliceosomal snRNP complex	CC
GO:0097144	0.854037	1	1	1	BAX complex	CC
GO:0031314	0.854187	0.404971	8	10	extrinsic component of mitochondrial inner membrane	CC
GO:0071254	0.854437	1	1	1	cytoplasmic U snRNP body	CC
GO:0140738	0.854936	1	1	1	NLRP6 inflammasome complex	CC
GO:0000439	0.855107	0.403511	8	10	transcription factor TFIIH core complex	CC
GO:0098993	0.855526	0.402845	8	10	anchored component of synaptic vesicle membrane	CC
GO:0042568	0.855672	1	1	1	insulin-like growth factor binary complex	CC
GO:0005861	0.856106	1	1	1	troponin complex	CC
GO:0030062	0.856178	0.401808	8	10	mitochondrial tricarboxylic acid cycle enzyme complex	CC
GO:0070743	0.856423	1	1	1	interleukin-23 complex	CC
GO:0055120	0.856482	1	1	1	striated muscle dense body	CC
GO:0097255	0.856639	0.524543	4	5	R2TP complex	CC
GO:0098665	0.857652	1	1	1	serotonin receptor complex	CC
GO:0098666	0.857652	1	1	1	G protein-coupled serotonin receptor complex	CC
GO:0099154	0.857652	1	1	1	serotonergic synapse	CC
GO:0034363	0.857735	1	1	1	intermediate-density lipoprotein particle	CC
GO:0000243	0.857778	0.522761	4	5	commitment complex	CC
GO:1990356	0.857944	1	1	1	sumoylated E2 ligase complex	CC
GO:0070622	0.85838	1	1	1	UDP-N-acetylglucosamine-lysosomal-enzyme N-acetylglucosaminephosphotransferase complex	CC
GO:1990425	0.858493	1	1	1	ryanodine receptor complex	CC
GO:0035693	0.858921	1	1	1	NOS2-CD74 complex	CC
GO:0009353	0.85903	1	1	1	mitochondrial oxoglutarate dehydrogenase complex	CC
GO:0002178	0.859061	0.397187	8	10	palmitoyltransferase complex	CC
GO:0043626	0.859125	1	1	1	PCNA complex	CC
GO:0044796	0.859125	1	1	1	DNA polymerase processivity factor complex	CC
GO:0120231	0.859138	1	1	1	DNA recombinase auxiliary factor complex	CC
GO:0043505	0.859528	1	1	1	CENP-A containing nucleosome	CC
GO:0061638	0.859528	1	1	1	CENP-A containing chromatin	CC
GO:0072557	0.859589	0.519908	4	5	IPAF inflammasome complex	CC
GO:0035632	0.859885	1	1	1	mitochondrial prohibitin complex	CC
GO:0000120	0.859893	0.519427	4	5	RNA polymerase I transcription regulator complex	CC
GO:0005668	0.859893	0.519427	4	5	RNA polymerase transcription factor SL1 complex	CC
GO:0043514	0.859928	1	1	1	interleukin-12 complex	CC
GO:0031475	0.860537	1	1	1	myosin V complex	CC
GO:0097344	0.860791	1	1	1	Rix1 complex	CC
GO:0030485	0.860967	1	1	1	smooth muscle contractile fiber	CC
GO:0071021	0.861779	1	1	1	U2-type post-spliceosomal complex	CC
GO:0098691	0.861873	0.516276	4	5	dopaminergic synapse	CC
GO:0070176	0.862286	1	1	1	DRM complex	CC
GO:0098675	0.862443	1	1	1	intrinsic component of neuronal dense core vesicle membrane	CC
GO:0098956	0.862443	1	1	1	intrinsic component of dense core granule membrane	CC
GO:0099066	0.862443	1	1	1	integral component of neuronal dense core vesicle membrane	CC
GO:1990647	0.862463	1	1	1	C/EBP complex	CC
GO:0032996	0.862633	1	1	1	Bcl3-Bcl10 complex	CC
GO:0099143	0.862884	1	1	1	presynaptic actin cytoskeleton	CC
GO:0120220	0.862884	1	1	1	basal body patch	CC
GO:0110070	0.862952	1	1	1	cellularization cleavage furrow	CC
GO:0033150	0.862961	1	1	1	cytoskeletal calyx	CC
GO:0097409	0.863057	1	1	1	glial cytoplasmic inclusion	CC
GO:0097414	0.863057	1	1	1	classical Lewy body	CC
GO:0097462	0.863057	1	1	1	Lewy neurite	CC
GO:1990038	0.863057	1	1	1	Lewy body corona	CC
GO:0106333	0.863152	1	1	1	subcortical maternal complex	CC
GO:0070274	0.863268	1	1	1	RES complex	CC
GO:0010370	0.863293	1	1	1	perinucleolar chromocenter	CC
GO:1990696	0.863342	1	1	1	USH2 complex	CC
GO:0002144	0.863648	1	1	1	cytosolic tRNA wobble base thiouridylase complex	CC
GO:1990712	0.863655	0.513412	4	5	HFE-transferrin receptor complex	CC
GO:0070685	0.863677	1	1	1	macropinocytic cup	CC
GO:0042765	0.863821	0.513144	4	5	GPI-anchor transamidase complex	CC
GO:1990298	0.863831	1	1	1	bub1-bub3 complex	CC
GO:0005895	0.86388	1	1	1	interleukin-5 receptor complex	CC
GO:0043509	0.863894	1	1	1	activin A complex	CC
GO:0043511	0.863894	1	1	1	inhibin complex	CC
GO:0043512	0.863894	1	1	1	inhibin A complex	CC
GO:0048180	0.863894	1	1	1	activin complex	CC
GO:0043529	0.863982	1	1	1	GET complex	CC
GO:0032419	0.86411	1	1	1	extrinsic component of lysosome membrane	CC
GO:0034777	0.864119	1	1	1	recycling endosome lumen	CC
GO:0097123	0.864142	1	1	1	cyclin A1-CDK2 complex	CC
GO:0044225	0.864215	1	1	1	apical pole of neuron	CC
GO:1990047	0.864268	1	1	1	spindle matrix	CC
GO:0005848	0.864321	1	1	1	mRNA cleavage stimulating factor complex	CC
GO:0005948	0.864357	1	1	1	acetolactate synthase complex	CC
GO:0062151	0.864357	1	1	1	catalase complex	CC
GO:0070860	0.864357	1	1	1	RNA polymerase I core factor complex	CC
GO:0036024	0.864377	1	1	1	protein C inhibitor-TMPRSS7 complex	CC
GO:0036025	0.864377	1	1	1	protein C inhibitor-TMPRSS11E complex	CC
GO:0036026	0.864377	1	1	1	protein C inhibitor-PLAT complex	CC
GO:0036027	0.864377	1	1	1	protein C inhibitor-PLAU complex	CC
GO:0036028	0.864377	1	1	1	protein C inhibitor-thrombin complex	CC
GO:0036029	0.864377	1	1	1	protein C inhibitor-KLK3 complex	CC
GO:0036030	0.864377	1	1	1	protein C inhibitor-plasma kallikrein complex	CC
GO:0097181	0.864377	1	1	1	protein C inhibitor-coagulation factor V complex	CC
GO:0097182	0.864377	1	1	1	protein C inhibitor-coagulation factor Xa complex	CC
GO:0097183	0.864377	1	1	1	protein C inhibitor-coagulation factor XI complex	CC
GO:0060987	0.864403	1	1	1	lipid tube	CC
GO:0009841	0.864526	1	1	1	mitochondrial endopeptidase Clp complex	CC
GO:0005947	0.864588	0.511903	4	5	mitochondrial alpha-ketoglutarate dehydrogenase complex	CC
GO:0061700	0.864631	0.511833	4	5	GATOR2 complex	CC
GO:1990682	0.86475	1	1	1	CSF1-CSF1R complex	CC
GO:0072379	0.864765	0.511615	4	5	ER membrane insertion complex	CC
GO:0034693	0.864858	1	1	1	U11/U12 snRNP	CC
GO:1990030	0.864871	1	1	1	pericellular basket	CC
GO:0005713	0.864877	1	1	1	recombination nodule	CC
GO:0005715	0.864877	1	1	1	late recombination nodule	CC
GO:0031465	0.865056	0.511143	4	5	Cul4B-RING E3 ubiquitin ligase complex	CC
GO:0061474	0.865118	1	1	1	phagolysosome membrane	CC
GO:0008385	0.865138	0.511011	4	5	IkappaB kinase complex	CC
GO:0097489	0.865176	1	1	1	multivesicular body, internal vesicle lumen	CC
GO:0035525	0.86523	1	1	1	NF-kappaB p50/p65 complex	CC
GO:0120216	0.865251	1	1	1	matrilin complex	CC
GO:0005591	0.865388	1	1	1	collagen type VIII trimer	CC
GO:0005598	0.865388	1	1	1	short-chain collagen trimer	CC
GO:0030935	0.865388	1	1	1	sheet-forming collagen trimer	CC
GO:0098646	0.865388	1	1	1	collagen sheet	CC
GO:1990713	0.865397	1	1	1	survivin complex	CC
GO:0034423	0.865414	1	1	1	autophagosome lumen	CC
GO:0070618	0.865598	1	1	1	Grb2-Sos complex	CC
GO:0009360	0.86564	1	1	1	DNA polymerase III complex	CC
GO:1990706	0.865692	1	1	1	MAD1 complex	CC
GO:0036053	0.865698	1	1	1	glomerular endothelium fenestra	CC
GO:0000112	0.865855	1	1	1	nucleotide-excision repair factor 3 complex	CC
GO:0071547	0.865873	1	1	1	piP-body	CC
GO:0001534	0.865901	1	1	1	radial spoke	CC
GO:0001535	0.865901	1	1	1	radial spoke head	CC
GO:0030690	0.866054	1	1	1	Noc1p-Noc2p complex	CC
GO:0030691	0.866054	1	1	1	Noc2p-Noc3p complex	CC
GO:0035000	0.866065	1	1	1	oligosaccharyltransferase III complex	CC
GO:0099020	0.866182	1	1	1	perinuclear endoplasmic reticulum lumen	CC
GO:0035354	0.86619	1	1	1	Toll-like receptor 1-Toll-like receptor 2 protein complex	CC
GO:0031021	0.866275	1	1	1	interphase microtubule organizing center	CC
GO:0031308	0.866275	1	1	1	intrinsic component of nuclear outer membrane	CC
GO:0031309	0.866275	1	1	1	integral component of nuclear outer membrane	CC
GO:0033557	0.866275	1	1	1	Slx1-Slx4 complex	CC
GO:0042101	0.866275	1	1	1	T cell receptor complex	CC
GO:0042105	0.866275	1	1	1	alpha-beta T cell receptor complex	CC
GO:0070762	0.866275	1	1	1	nuclear pore transmembrane ring	CC
GO:0090619	0.866275	1	1	1	meiotic spindle pole	CC
GO:0097229	0.866275	1	1	1	sperm end piece	CC
GO:0097541	0.866275	1	1	1	axonemal basal plate	CC
GO:0098944	0.866275	1	1	1	postsynaptic recycling endosome membrane	CC
GO:0098949	0.866275	1	1	1	intrinsic component of postsynaptic endosome membrane	CC
GO:0098951	0.866275	1	1	1	intrinsic component of postsynaptic recycling endosome membrane	CC
GO:0099033	0.866275	1	1	1	anchored component of postsynaptic recycling endosome membrane	CC
GO:0099034	0.866275	1	1	1	anchored component of postsynaptic endosome membrane	CC
GO:0120212	0.866275	1	1	1	sperm head-tail coupling apparatus	CC
GO:1990005	0.866275	1	1	1	granular vesicle	CC
GO:1990811	0.866275	1	1	1	MWP complex	CC
GO:1990879	0.866275	1	1	1	CST complex	CC
GO:0070775	0.866357	0.385275	8	10	H3 histone acetyltransferase complex	CC
GO:0031389	0.866393	1	1	1	Rad17 RFC-like complex	CC
GO:0097422	0.86642	0.508918	4	5	tubular endosome	CC
GO:0034687	0.866598	1	1	1	integrin alphaL-beta2 complex	CC
GO:0034688	0.866598	1	1	1	integrin alphaM-beta2 complex	CC
GO:0016938	0.866624	1	1	1	kinesin I complex	CC
GO:0071458	0.866894	0.508143	4	5	integral component of cytoplasmic side of endoplasmic reticulum membrane	CC
GO:1990723	0.86697	1	1	1	cytoplasmic periphery of the nuclear pore complex	CC
GO:1902773	0.867004	1	1	1	GTPase activator complex	CC
GO:0016935	0.867038	1	1	1	glycine-gated chloride channel complex	CC
GO:0005600	0.867102	1	1	1	collagen type XIII trimer	CC
GO:0030936	0.867102	1	1	1	transmembrane collagen trimer	CC
GO:0005868	0.867144	0.32891	12	15	cytoplasmic dynein complex	CC
GO:0070772	0.867324	1	1	1	PAS complex	CC
GO:0031074	0.867338	0.383649	8	10	nucleocytoplasmic transport complex	CC
GO:0099544	0.867345	1	1	1	perisynaptic space	CC
GO:0036502	0.867446	1	1	1	Derlin-1-VIMP complex	CC
GO:1990031	0.867571	1	1	1	pinceau fiber	CC
GO:0072534	0.867597	1	1	1	perineuronal net	CC
GO:1902937	0.867726	1	1	1	inward rectifier potassium channel complex	CC
GO:0061845	0.868031	1	1	1	neuron projection branch point	CC
GO:0061846	0.868031	1	1	1	dendritic spine cytoplasm	CC
GO:0071665	0.868583	1	1	1	gamma-catenin-TCF7L2 complex	CC
GO:0120095	0.868676	1	1	1	vacuole-isolation membrane contact site	CC
GO:0070421	0.868706	1	1	1	DNA ligase III-XRCC1 complex	CC
GO:0034751	0.868892	0.504849	4	5	aryl hydrocarbon receptor complex	CC
GO:1990761	0.869107	1	1	1	growth cone lamellipodium	CC
GO:0045092	0.869339	1	1	1	interleukin-18 receptor complex	CC
GO:0038037	0.869544	0.503767	4	5	G protein-coupled receptor dimeric complex	CC
GO:0097648	0.869544	0.503767	4	5	G protein-coupled receptor complex	CC
GO:0120282	0.869727	1	1	1	autolysosome lumen	CC
GO:0000111	0.869788	1	1	1	nucleotide-excision repair factor 2 complex	CC
GO:0032449	0.870048	0.502929	4	5	CBM complex	CC
GO:0034677	0.87046	1	1	1	integrin alpha7-beta1 complex	CC
GO:0034678	0.87046	1	1	1	integrin alpha8-beta1 complex	CC
GO:0098894	0.870613	1	1	1	extrinsic component of presynaptic endocytic zone membrane	CC
GO:0034245	0.870681	1	1	1	mitochondrial DNA-directed RNA polymerase complex	CC
GO:0017071	0.870683	1	1	1	intracellular cyclic nucleotide activated cation channel complex	CC
GO:0090536	0.870904	1	1	1	NoRC complex	CC
GO:0044306	0.870933	0.215353	53	64	neuron projection terminus	CC
GO:0090725	0.871026	1	1	1	peripheral region of growth cone	CC
GO:0061825	0.871145	1	1	1	podosome core	CC
GO:0005898	0.871453	1	1	1	interleukin-13 receptor complex	CC
GO:1990332	0.871492	1	1	1	Ire1 complex	CC
GO:1990630	0.871492	1	1	1	IRE1-RACK1-PP2A complex	CC
GO:0000417	0.871531	1	1	1	HIR complex	CC
GO:0005964	0.871589	0.50035	4	5	phosphorylase kinase complex	CC
GO:1990780	0.871597	1	1	1	cytoplasmic side of dendritic spine plasma membrane	CC
GO:1990385	0.871926	1	1	1	meiotic spindle midzone	CC
GO:0044207	0.871966	1	1	1	translation initiation ternary complex	CC
GO:0070826	0.871984	1	1	1	paraferritin complex	CC
GO:0035838	0.872031	1	1	1	growing cell tip	CC
GO:1990620	0.872065	1	1	1	ANPR-A receptor complex	CC
GO:0032936	0.872262	1	1	1	SREBP-SCAP complex	CC
GO:1990529	0.872375	1	1	1	glycosylphosphatidylinositol-mannosyltransferase I complex	CC
GO:1990635	0.872641	0.498577	4	5	proximal dendrite	CC
GO:1990032	0.872738	1	1	1	parallel fiber	CC
GO:0120043	0.872772	1	1	1	stereocilium shaft	CC
GO:0031680	0.873085	1	1	1	G-protein beta/gamma-subunit complex	CC
GO:0046691	0.873199	1	1	1	intracellular canaliculus	CC
GO:0035657	0.873226	1	1	1	eRF1 methyltransferase complex	CC
GO:0098830	0.873229	1	1	1	presynaptic endosome	CC
GO:0032144	0.873314	1	1	1	4-aminobutyrate transaminase complex	CC
GO:1990972	0.873355	1	1	1	multimerin complex	CC
GO:1990406	0.873379	1	1	1	CGRP receptor complex	CC
GO:0071561	0.87341	1	1	1	nucleus-vacuole junction	CC
GO:0097444	0.873453	1	1	1	spine apparatus	CC
GO:0030849	0.873457	1	1	1	autosome	CC
GO:0034718	0.873536	1	1	1	SMN-Gemin2 complex	CC
GO:0017122	0.873542	1	1	1	protein N-acetylglucosaminyltransferase complex	CC
GO:0044352	0.873545	0.497047	4	5	pinosome	CC
GO:0044354	0.873545	0.497047	4	5	macropinosome	CC
GO:0005586	0.873546	1	1	1	collagen type III trimer	CC
GO:0005597	0.873551	1	1	1	collagen type XVI trimer	CC
GO:0150002	0.873551	1	1	1	distal dendrite	CC
GO:0150014	0.873551	1	1	1	apical distal dendrite	CC
GO:0009330	0.873551	1	1	1	DNA topoisomerase type II (double strand cut, ATP-hydrolyzing) complex	CC
GO:0070931	0.873551	1	1	1	Golgi-associated vesicle lumen	CC
GO:0097505	0.873551	1	1	1	Rad6-Rad18 complex	CC
GO:0045298	0.873551	1	1	1	tubulin complex	CC
GO:0043257	0.873552	1	1	1	laminin-8 complex	CC
GO:0035355	0.873552	1	1	1	Toll-like receptor 2-Toll-like receptor 6 protein complex	CC
GO:1990722	0.873552	1	1	1	DAPK1-calmodulin complex	CC
GO:0150051	0.873552	1	1	1	postsynaptic Golgi apparatus	CC
GO:0034669	0.873552	1	1	1	integrin alpha4-beta7 complex	CC
GO:0031533	0.873552	1	1	1	mRNA cap methyltransferase complex	CC
GO:0034752	0.873552	1	1	1	cytosolic aryl hydrocarbon receptor complex	CC
GO:0140261	0.873553	1	1	1	BCOR complex	CC
GO:0098674	0.873553	1	1	1	extrinsic component of neuronal dense core vesicle membrane	CC
GO:0098922	0.873553	1	1	1	extrinsic component of dense core granule membrane	CC
GO:0031207	0.873553	1	1	1	Sec62/Sec63 complex	CC
GO:0097519	0.873554	1	1	1	DNA recombinase complex	CC
GO:1990876	0.873554	1	1	1	cytoplasmic side of nuclear pore	CC
GO:0120219	0.873554	1	1	1	subapical part of cell	CC
GO:0090651	0.873554	1	1	1	apical cytoplasm	CC
GO:0098577	0.873555	1	1	1	inactive sex chromosome	CC
GO:1990675	0.873555	1	1	1	Golgi medial cisterna membrane	CC
GO:1990676	0.873555	1	1	1	Golgi trans cisterna membrane	CC
GO:0055028	0.873557	1	1	1	cortical microtubule	CC
GO:1905720	0.873557	1	1	1	cytoplasmic microtubule bundle	CC
GO:0043033	0.873557	1	1	1	isoamylase complex	CC
GO:0120202	0.873558	1	1	1	rod photoreceptor disc membrane	CC
GO:0031379	0.873558	1	1	1	RNA-directed RNA polymerase complex	CC
GO:0031380	0.873558	1	1	1	nuclear RNA-directed RNA polymerase complex	CC
GO:0090733	0.873559	1	1	1	tenascin complex	CC
GO:0061828	0.87356	1	1	1	apical tubulobulbar complex	CC
GO:0061829	0.87356	1	1	1	basal tubulobulbar complex	CC
GO:0098844	0.87356	1	1	1	postsynaptic endocytic zone membrane	CC
GO:0099189	0.873561	1	1	1	postsynaptic spectrin-associated cytoskeleton	CC
GO:0031592	0.873562	1	1	1	centrosomal corona	CC
GO:0005969	0.873562	1	1	1	serine-pyruvate aminotransferase complex	CC
GO:0044308	0.873562	1	1	1	axonal spine	CC
GO:0097209	0.873568	1	1	1	epidermal lamellar body	CC
GO:0097234	0.873568	1	1	1	epidermal lamellar body membrane	CC
GO:0032473	0.873575	1	1	1	cytoplasmic side of mitochondrial outer membrane	CC
GO:0099400	0.873575	1	1	1	caveola neck	CC
GO:0005590	0.873575	1	1	1	collagen type VII trimer	CC
GO:0098648	0.873575	1	1	1	collagen anchoring fibril	CC
GO:0098652	0.873575	1	1	1	collagen type VII anchoring fibril	CC
GO:0005595	0.873583	1	1	1	collagen type XII trimer	CC
GO:0098898	0.873596	1	1	1	dense core granule lumen	CC
GO:0099013	0.873596	1	1	1	neuronal dense core vesicle lumen	CC
GO:0033593	0.873608	1	1	1	BRCA2-MAGE-D1 complex	CC
GO:0110157	0.873612	1	1	1	reelin complex	CC
GO:0097132	0.873613	1	1	1	cyclin D2-CDK6 complex	CC
GO:0033391	0.873618	0.496924	4	5	chromatoid body	CC
GO:0036457	0.873636	1	1	1	keratohyalin granule	CC
GO:0120134	0.873673	1	1	1	proximal portion of axoneme	CC
GO:0031673	0.873783	1	1	1	H zone	CC
GO:0030532	0.884572	0.189037	60	73	small nuclear ribonucleoprotein complex	CC
GO:0097526	0.885251	0.222517	29	36	spliceosomal tri-snRNP complex	CC
GO:0000815	0.886675	0.353596	7	9	ESCRT III complex	CC
GO:0008303	0.888042	0.35112	7	9	caspase complex	CC
GO:0000220	0.888431	0.350412	7	9	vacuolar proton-transporting V-type ATPase, V0 domain	CC
GO:0000808	0.892416	0.343089	7	9	origin recognition complex	CC
GO:0005664	0.892416	0.343089	7	9	nuclear origin of replication recognition complex	CC
GO:0031080	0.894257	0.339662	7	9	nuclear pore outer ring	CC
GO:0070776	0.897266	0.333996	7	9	MOZ/MORF histone acetyltransferase complex	CC
GO:0046540	0.898733	0.202234	28	35	U4/U6 x U5 tri-snRNP complex	CC
GO:0099078	0.902487	0.454529	3	4	BORC complex	CC
GO:0035339	0.906072	0.447134	3	4	SPOTS complex	CC
GO:0046696	0.906742	0.445732	3	4	lipopolysaccharide receptor complex	CC
GO:0000214	0.907226	0.444714	3	4	tRNA-intron endonuclease complex	CC
GO:0005685	0.907265	0.232776	14	18	U1 snRNP	CC
GO:0035686	0.907437	0.44427	3	4	sperm fibrous sheath	CC
GO:0002189	0.908226	0.442602	3	4	ribose phosphate diphosphokinase complex	CC
GO:0071953	0.908242	0.442569	3	4	elastic fiber	CC
GO:0005688	0.908482	0.316173	6	8	U6 snRNP	CC
GO:0002947	0.908999	0.440959	3	4	tumor necrosis factor receptor superfamily complex	CC
GO:0071203	0.909084	0.440778	3	4	WASH complex	CC
GO:0097487	0.909247	0.440431	3	4	multivesicular body, internal vesicle	CC
GO:0070081	0.909549	0.439786	3	4	clathrin-sculpted monoamine transport vesicle	CC
GO:0070083	0.909549	0.439786	3	4	clathrin-sculpted monoamine transport vesicle membrane	CC
GO:0031415	0.909716	0.439427	3	4	NatA complex	CC
GO:0010009	0.909923	0.438985	3	4	cytoplasmic side of endosome membrane	CC
GO:0030124	0.909941	0.438946	3	4	AP-4 adaptor complex	CC
GO:0032777	0.910097	0.438611	3	4	Piccolo NuA4 histone acetyltransferase complex	CC
GO:0035097	0.910382	0.159772	49	60	histone methyltransferase complex	CC
GO:0030896	0.910412	0.437933	3	4	checkpoint clamp complex	CC
GO:0032389	0.910447	0.437858	3	4	MutLalpha complex	CC
GO:0044599	0.910899	0.436885	3	4	AP-5 adaptor complex	CC
GO:0071817	0.910923	0.436832	3	4	MMXD complex	CC
GO:0070993	0.911355	0.22546	14	18	translation preinitiation complex	CC
GO:0030905	0.911778	0.434979	3	4	retromer, tubulation complex	CC
GO:0035749	0.911944	0.434618	3	4	myelin sheath adaxonal region	CC
GO:0120259	0.91223	0.433995	3	4	7SK snRNP	CC
GO:0001739	0.912298	0.433847	3	4	sex chromatin	CC
GO:0033503	0.912773	0.432808	3	4	HULC complex	CC
GO:0005640	0.912992	0.20284	19	24	nuclear outer membrane	CC
GO:0031526	0.913005	0.189257	24	30	brush border membrane	CC
GO:0097441	0.913366	0.431508	3	4	basal dendrite	CC
GO:0042022	0.914532	0.428934	3	4	interleukin-12 receptor complex	CC
GO:0072536	0.914532	0.428934	3	4	interleukin-23 receptor complex	CC
GO:0097356	0.914688	0.428587	3	4	perinucleolar compartment	CC
GO:1990462	0.914732	0.428488	3	4	omegasome	CC
GO:0005577	0.914794	0.428352	3	4	fibrinogen complex	CC
GO:0000306	0.914805	0.428325	3	4	extrinsic component of vacuolar membrane	CC
GO:0097728	0.915979	0.425707	3	4	9+0 motile cilium	CC
GO:0030478	0.916038	0.425574	3	4	actin cap	CC
GO:0097136	0.917862	0.29672	6	8	Bcl-2 family protein complex	CC
GO:0031371	0.919066	0.294149	6	8	ubiquitin conjugating enzyme complex	CC
GO:0031306	0.923493	0.18495	18	23	intrinsic component of mitochondrial outer membrane	CC
GO:0031313	0.923567	0.284374	6	8	extrinsic component of endosome membrane	CC
GO:0042382	0.923681	0.284122	6	8	paraspeckles	CC
GO:0042564	0.9259	0.2792	6	8	NLS-dependent protein nuclear import complex	CC
GO:0098831	0.926294	0.22586	10	13	presynaptic active zone cytoplasmic component	CC
GO:0005930	0.92701	0.123736	68	83	axoneme	CC
GO:0097014	0.92701	0.123736	68	83	ciliary plasm	CC
GO:0016282	0.927211	0.197	13	17	eukaryotic 43S preinitiation complex	CC
GO:0044615	0.933392	0.21291	9	12	nuclear pore nuclear basket	CC
GO:0120115	0.934926	0.263232	5	7	Lsm2-8 complex	CC
GO:0031307	0.935977	0.162505	17	22	integral component of mitochondrial outer membrane	CC
GO:0072669	0.938704	0.254028	5	7	tRNA-splicing ligase complex	CC
GO:0008541	0.939884	0.251101	5	7	proteasome regulatory particle, lid subcomplex	CC
GO:0071541	0.941223	0.247747	5	7	eukaryotic translation initiation factor 3 complex, eIF3m	CC
GO:0005687	0.943602	0.192479	8	11	U4 snRNP	CC
GO:0017059	0.944387	0.239682	5	7	serine C-palmitoyltransferase complex	CC
GO:0031211	0.944387	0.239682	5	7	endoplasmic reticulum palmitoyltransferase complex	CC
GO:0005881	0.944787	0.10161	54	67	cytoplasmic microtubule	CC
GO:0035869	0.945428	0.106039	44	55	ciliary transition zone	CC
GO:0033263	0.946603	0.233907	5	7	CORVET complex	CC
GO:0034457	0.946676	0.364051	2	3	Mpp10 complex	CC
GO:0030286	0.947678	0.120895	25	32	dynein complex	CC
GO:0000931	0.947815	0.230704	5	7	gamma-tubulin ring complex	CC
GO:0110158	0.94798	0.360017	2	3	calpain complex	CC
GO:0005962	0.948443	0.35857	2	3	mitochondrial isocitrate dehydrogenase complex (NAD+)	CC
GO:0045242	0.948443	0.35857	2	3	isocitrate dehydrogenase complex (NAD+)	CC
GO:0000814	0.948679	0.357826	2	3	ESCRT II complex	CC
GO:0008247	0.948816	0.357398	2	3	1-alkyl-2-acetylglycerophosphocholine esterase complex	CC
GO:0070545	0.949828	0.35419	2	3	PeBoW complex	CC
GO:0031304	0.949863	0.0989732	42	53	intrinsic component of mitochondrial inner membrane	CC
GO:0071818	0.950082	0.353378	2	3	BAT3 complex	CC
GO:0098559	0.950398	0.352366	2	3	cytoplasmic side of early endosome membrane	CC
GO:0070552	0.95067	0.351493	2	3	BRISC complex	CC
GO:0061773	0.951021	0.350359	2	3	eNoSc complex	CC
GO:0071942	0.951177	0.349854	2	3	XPC complex	CC
GO:0000110	0.95215	0.34668	2	3	nucleotide-excision repair factor 1 complex	CC
GO:0070695	0.952184	0.346569	2	3	FHF complex	CC
GO:0120157	0.952336	0.346071	2	3	PAR polarity complex	CC
GO:0070721	0.952412	0.345821	2	3	ISGF3 complex	CC
GO:0034271	0.952487	0.345575	2	3	phosphatidylinositol 3-kinase complex, class III, type I	CC
GO:0034272	0.952487	0.345575	2	3	phosphatidylinositol 3-kinase complex, class III, type II	CC
GO:0070522	0.952741	0.344734	2	3	ERCC4-ERCC1 complex	CC
GO:0043291	0.953204	0.343201	2	3	RAVE complex	CC
GO:1990075	0.953298	0.342887	2	3	periciliary membrane compartment	CC
GO:0097629	0.953526	0.342125	2	3	extrinsic component of omegasome membrane	CC
GO:1903349	0.953526	0.342125	2	3	omegasome membrane	CC
GO:0043293	0.953602	0.341874	2	3	apoptosome	CC
GO:0099144	0.953623	0.341803	2	3	anchored component of synaptic membrane	CC
GO:0044530	0.9539	0.340874	2	3	supraspliceosomal complex	CC
GO:0031417	0.954171	0.339962	2	3	NatC complex	CC
GO:0005954	0.954606	0.338496	2	3	calcium- and calmodulin-dependent protein kinase complex	CC
GO:0016939	0.954631	0.33841	2	3	kinesin II complex	CC
GO:0034668	0.954877	0.337576	2	3	integrin alpha4-beta1 complex	CC
GO:0005852	0.955227	0.1408	11	15	eukaryotic translation initiation factor 3 complex	CC
GO:0098983	0.955422	0.335714	2	3	symmetric, GABA-ergic, inhibitory synapse	CC
GO:0098985	0.955492	0.335476	2	3	asymmetric, glutamatergic, excitatory synapse	CC
GO:0038039	0.955521	0.335377	2	3	G protein-coupled receptor heterodimeric complex	CC
GO:0031305	0.956027	0.0887223	41	52	integral component of mitochondrial inner membrane	CC
GO:0035867	0.956048	0.333563	2	3	alphav-beta3 integrin-IGF-1-IGF1R complex	CC
GO:0005592	0.956095	0.333401	2	3	collagen type XI trimer	CC
GO:0005899	0.956111	0.333346	2	3	insulin receptor complex	CC
GO:0036156	0.956133	0.333269	2	3	inner dynein arm	CC
GO:0033290	0.956195	0.138583	11	15	eukaryotic 48S preinitiation complex	CC
GO:0042719	0.959416	0.203798	4	6	mitochondrial intermembrane space protein transporter complex	CC
GO:0031428	0.963358	0.191569	4	6	box C/D RNP complex	CC
GO:0005892	0.96525	0.185498	4	6	acetylcholine-gated channel complex	CC
GO:0035032	0.966733	0.180636	4	6	phosphatidylinositol 3-kinase complex, class III	CC
GO:0044327	0.966896	0.180099	4	6	dendritic spine head	CC
GO:0031931	0.967366	0.178536	4	6	TORC1 complex	CC
GO:0038201	0.968136	0.132434	7	10	TOR complex	CC
GO:0005779	0.968626	0.109679	10	14	integral component of peroxisomal membrane	CC
GO:0031231	0.968626	0.109679	10	14	intrinsic component of peroxisomal membrane	CC
GO:0097440	0.968894	0.130264	7	10	apical dendrite	CC
GO:0098573	0.969871	0.0555628	67	84	intrinsic component of mitochondrial membrane	CC
GO:0005858	0.969957	0.127187	7	10	axonemal dynein complex	CC
GO:0048188	0.971657	0.101803	10	14	Set1C/COMPASS complex	CC
GO:0032592	0.975827	0.0458002	65	82	integral component of mitochondrial membrane	CC
GO:0031414	0.977511	0.106231	6	9	N-terminal protein acetyltransferase complex	CC
GO:0070390	0.978048	0.146526	3	5	transcription export complex 2	CC
GO:0031932	0.978441	0.10317	6	9	TORC2 complex	CC
GO:0008043	0.979396	0.266535	1	2	intracellular ferritin complex	CC
GO:0070288	0.979396	0.266535	1	2	ferritin complex	CC
GO:0045251	0.979814	0.264027	1	2	electron transfer flavoprotein complex	CC
GO:0019814	0.979902	0.263491	1	2	immunoglobulin complex	CC
GO:0019815	0.979902	0.263491	1	2	B cell receptor complex	CC
GO:0001405	0.980086	0.137999	3	5	PAM complex, Tim23 associated import motor	CC
GO:0062073	0.980636	0.259003	1	2	histone mRNA stem-loop binding complex	CC
GO:1990716	0.980802	0.25797	1	2	axonemal central apparatus	CC
GO:0043196	0.980908	0.134458	3	5	varicosity	CC
GO:0035805	0.98093	0.257174	1	2	egg coat	CC
GO:0001651	0.980971	0.256918	1	2	dense fibrillar component	CC
GO:0097058	0.981046	0.256445	1	2	CRLF-CLCF1 complex	CC
GO:0009328	0.981342	0.254583	1	2	phenylalanine-tRNA ligase complex	CC
GO:1905721	0.981518	0.253471	1	2	mitotic spindle astral microtubule end	CC
GO:0045098	0.981544	0.253306	1	2	type III intermediate filament	CC
GO:0005579	0.981643	0.252673	1	2	membrane attack complex	CC
GO:0097196	0.981684	0.252412	1	2	Shu complex	CC
GO:0035370	0.981719	0.25219	1	2	UBC13-UEV1A complex	CC
GO:0005690	0.981816	0.251564	1	2	U4atac snRNP	CC
GO:0005880	0.981826	0.251504	1	2	nuclear microtubule	CC
GO:0044302	0.981873	0.13022	3	5	dentate gyrus mossy fiber	CC
GO:0031416	0.981883	0.251135	1	2	NatB complex	CC
GO:0005960	0.981965	0.250607	1	2	glycine cleavage complex	CC
GO:0016222	0.981979	0.250515	1	2	procollagen-proline 4-dioxygenase complex	CC
GO:0019008	0.982058	0.250007	1	2	molybdopterin synthase complex	CC
GO:0005745	0.9821	0.249738	1	2	m-AAA complex	CC
GO:0032798	0.982125	0.249576	1	2	Swi5-Sfr1 complex	CC
GO:0071595	0.982125	0.249576	1	2	Nem1-Spo7 phosphatase complex	CC
GO:0017087	0.982427	0.247604	1	2	mitochondrial processing peptidase complex	CC
GO:0017177	0.982499	0.247131	1	2	glucosidase II complex	CC
GO:1990711	0.982531	0.246924	1	2	beta-catenin-ICAT complex	CC
GO:1990733	0.982642	0.246192	1	2	titin-telethonin complex	CC
GO:0005846	0.982756	0.245444	1	2	nuclear cap binding complex	CC
GO:0099025	0.982759	0.245422	1	2	anchored component of postsynaptic membrane	CC
GO:0099030	0.982759	0.245422	1	2	anchored component of postsynaptic specialization membrane	CC
GO:0099031	0.982759	0.245422	1	2	anchored component of postsynaptic density membrane	CC
GO:0002945	0.982842	0.244875	1	2	cyclin K-CDK13 complex	CC
GO:0002944	0.982843	0.244866	1	2	cyclin K-CDK12 complex	CC
GO:0031085	0.982846	0.244845	1	2	BLOC-3 complex	CC
GO:0098855	0.982982	0.24394	1	2	HCN channel complex	CC
GO:0030687	0.983022	0.0545784	15	21	preribosome, large subunit precursor	CC
GO:0036186	0.983029	0.243626	1	2	early phagosome membrane	CC
GO:0032116	0.983102	0.243138	1	2	SMC loading complex	CC
GO:0090694	0.983102	0.243138	1	2	Scc2-Scc4 cohesin loading complex	CC
GO:0002079	0.983313	0.241722	1	2	inner acrosomal membrane	CC
GO:0097361	0.983332	0.241594	1	2	CIA complex	CC
GO:0005589	0.983851	0.238063	1	2	collagen type VI trimer	CC
GO:0098647	0.983851	0.238063	1	2	collagen beaded filament	CC
GO:0097635	0.983943	0.237425	1	2	extrinsic component of autophagosome membrane	CC
GO:0070021	0.983952	0.237364	1	2	transforming growth factor beta ligand-receptor complex	CC
GO:0098845	0.985813	0.0626881	8	12	postsynaptic endosome	CC
GO:0032009	0.986609	0.0761369	5	8	early phagosome	CC
GO:0030008	0.989105	0.0441259	10	15	TRAPP complex	CC
GO:0005672	0.990339	0.0958411	2	4	transcription factor TFIIA complex	CC
GO:0005879	0.990558	0.039468	10	15	axonemal microtubule	CC
GO:0030877	0.991075	0.0452091	7	11	beta-catenin destruction complex	CC
GO:0001652	0.991296	0.0585993	4	7	granular component	CC
GO:0140284	0.991578	0.0879599	2	4	endoplasmic reticulum-endosome membrane contact site	CC
GO:0005968	0.991623	0.0876693	2	4	Rab-protein geranylgeranyltransferase complex	CC
GO:0033553	0.99172	0.087034	2	4	rDNA heterochromatin	CC
GO:0097457	0.99207	0.0847089	2	4	hippocampal mossy fiber	CC
GO:0036157	0.992705	0.0803899	2	4	outer dynein arm	CC
GO:0032391	0.995041	0.0157303	22	31	photoreceptor connecting cilium	CC
GO:0042721	0.995672	0.0381196	3	6	TIM22 mitochondrial import inner membrane insertion complex	CC
GO:0000506	0.99568	0.0380739	3	6	glycosylphosphatidylinositol-N-acetylglucosaminyltransferase (GPI-GnT) complex	CC
GO:0005744	0.996548	0.0159639	10	16	TIM23 mitochondrial import inner membrane translocase complex	CC
GO:0071004	0.996743	0.0152284	10	16	U2-type prespliceosome	CC
GO:0071010	0.996743	0.0152284	10	16	prespliceosome	CC
GO:1990072	0.996845	0.0176649	7	12	TRAPPIII protein complex	CC
GO:0030956	0.997421	0.0512766	1	3	glutamyl-tRNA(Gln) amidotransferase complex	CC
GO:0140007	0.997498	0.05031	1	3	KICSTOR complex	CC
GO:0098895	0.997736	0.047214	1	3	postsynaptic endosome membrane	CC
GO:0120206	0.99777	0.0467677	1	3	photoreceptor distal connecting cilium	CC
GO:0120044	0.997836	0.0458806	1	3	stereocilium base	CC
GO:1990071	0.998352	0.0108939	6	11	TRAPPII protein complex	CC
GO:0089701	0.999948	0.0016623	1	5	U2AF complex	CC
GO:0002081	1	0.126437	0	1	outer acrosomal membrane	CC
GO:0002169	1	0.0175142	0	2	3-methylcrotonyl-CoA carboxylase complex, mitochondrial	CC
GO:0005731	1	0.138168	0	1	nucleolus organizer region	CC
GO:0030874	1	0.138168	0	1	nucleolar chromatin	CC
GO:0033181	1	0.138439	0	1	plasma membrane proton-transporting V-type ATPase complex	CC
GO:0034974	1	0.133725	0	1	Swi5-Swi2 complex	CC
GO:0036501	1	0.127456	0	1	UFD1-NPL4 complex	CC
GO:0042629	1	0.14162	0	1	mast cell granule	CC
GO:0044316	1	0.129741	0	1	cone cell pedicle	CC
GO:0044393	1	0.0169623	0	2	microspike	CC
GO:0071513	1	0.135938	0	1	phosphopantothenoylcysteine decarboxylase complex	CC
GO:0090730	1	0.135199	0	1	Las1 complex	CC
GO:0097059	1	0.137722	0	1	CNTFR-CLCF1 complex	CC
GO:0098595	1	0.135842	0	1	perivitelline space	CC
GO:0098842	1	0.00243336	0	3	postsynaptic early endosome	CC
GO:0098875	1	0.126867	0	1	epididymosome	CC
GO:0098896	1	0.132457	0	1	postsynaptic early endosome membrane	CC
GO:0098998	1	0.132457	0	1	extrinsic component of postsynaptic early endosome membrane	CC
GO:0098999	1	0.0169413	0	2	extrinsic component of postsynaptic endosome membrane	CC
GO:0140225	1	0.132625	0	1	DNA topoisomerase III-beta-TDRD3 complex	CC
GO:1903767	1	0.134834	0	1	sweet taste receptor complex	CC
GO:1903768	1	0.134834	0	1	taste receptor complex	CC
GO:1905202	1	0.0175142	0	2	methylcrotonoyl-CoA carboxylase complex	CC
GO:1990026	1	0.13062	0	1	hippocampal mossy fiber expansion	CC
GO:1990070	1	0.146434	0	1	TRAPPI protein complex	CC
GO:1990742	1	0.126867	0	1	microvesicle	CC
GO:1990971	1	0.12884	0	1	EMILIN complex	CC
