# Supplementary material for: Characterization of two distinct immortalized endothelial cell lines, EA.hy926 and HMEC-1, for in vitro studies: exploring the impact of calcium electroporation, Ca2+ signaling and transcriptomic profiles
Source: Cell Commun Signal. 2024 Feb 12;22:118. doi: 10.1186/s12964-024-01503-2 (PMC10863159; doi:10.1186/s12964-024-01503-2)
Supplement: Supplementary file 5 — Additional file 5. [file 12964_2024_1503_MOESM5_ESM.xlsx]

## Sheet: Sheet1
category	over_represented_pvalue	under_represented_pvalue	numDEInCat	numInCat	term	ontology
GO:0003674	5.43733e-81	1	10585	11769	molecular_function	MF
GO:0005488	5.73809e-70	1	9927	11029	binding	MF
GO:0005515	1.87502e-52	1	8788	9764	protein binding	MF
GO:0097159	5.06725e-18	1	4171	4624	organic cyclic compound binding	MF
GO:0043167	7.18737e-18	1	3982	4407	ion binding	MF
GO:1901363	1.46514e-17	1	4130	4580	heterocyclic compound binding	MF
GO:0019899	4.4738e-16	1	1575	1701	enzyme binding	MF
GO:0003824	2.91395e-13	1	3612	4018	catalytic activity	MF
GO:0097367	3.01316e-10	1	1531	1676	carbohydrate derivative binding	MF
GO:0003676	3.83675e-10	1	2834	3154	nucleic acid binding	MF
GO:0043169	1.06904e-09	1	2825	3144	cation binding	MF
GO:0043168	1.48532e-09	1	1636	1798	anion binding	MF
GO:0036094	1.63596e-09	1	1709	1881	small molecule binding	MF
GO:0032555	2.52211e-09	1	1351	1478	purine ribonucleotide binding	MF
GO:0098772	2.66333e-09	1	1165	1271	molecular function regulator activity	MF
GO:0017076	3.12891e-09	1	1363	1492	purine nucleotide binding	MF
GO:0046872	3.3895e-09	1	2777	3093	metal ion binding	MF
GO:0035639	5.01042e-09	1	1307	1430	purine ribonucleoside triphosphate binding	MF
GO:1901265	6.0399e-09	1	1538	1691	nucleoside phosphate binding	MF
GO:0000166	6.39338e-09	1	1537	1690	nucleotide binding	MF
GO:0032553	9.50592e-09	1	1359	1490	ribonucleotide binding	MF
GO:0044877	1.11435e-08	1	899	975	protein-containing complex binding	MF
GO:0032559	4.74879e-08	1	1110	1213	adenyl ribonucleotide binding	MF
GO:0050839	6.06677e-08	1	410	434	cell adhesion molecule binding	MF
GO:0030554	6.59771e-08	1	1120	1225	adenyl nucleotide binding	MF
GO:0005524	8.84051e-08	1	1067	1166	ATP binding	MF
GO:0016787	2.01729e-07	1	1510	1670	hydrolase activity	MF
GO:0008092	3.16501e-07	1	708	767	cytoskeletal protein binding	MF
GO:0003677	4.24806e-07	1	1701	1887	DNA binding	MF
GO:0005509	5.00787e-07	1	386	410	calcium ion binding	MF
GO:0045296	5.52088e-07	1	272	285	cadherin binding	MF
GO:0030234	6.59619e-07	1	841	918	enzyme regulator activity	MF
GO:0005102	1.07909e-06	1	771	841	signaling receptor binding	MF
GO:0042802	1.19749e-06	1	1313	1453	identical protein binding	MF
GO:0008289	3.22482e-06	1	496	535	lipid binding	MF
GO:0016817	3.55839e-06	1	545	590	hydrolase activity, acting on acid anhydrides	MF
GO:0016818	3.55839e-06	1	545	590	hydrolase activity, acting on acid anhydrides, in phosphorus-containing anhydrides	MF
GO:0016462	3.78751e-06	1	544	589	pyrophosphatase activity	MF
GO:0016740	6.84552e-06	0.999996	1540	1711	transferase activity	MF
GO:0140110	9.42839e-06	0.999994	1310	1451	transcription regulator activity	MF
GO:0003697	1.94547e-05	0.999998	110	112	single-stranded DNA binding	MF
GO:0016772	3.39128e-05	0.999984	641	700	transferase activity, transferring phosphorus-containing groups	MF
GO:0017111	4.07934e-05	0.999981	501	544	ribonucleoside triphosphate phosphatase activity	MF
GO:0003723	4.1289e-05	0.999972	1294	1440	RNA binding	MF
GO:0003690	4.66742e-05	0.999969	1111	1230	double-stranded DNA binding	MF
GO:0019900	6.39878e-05	0.999966	572	624	kinase binding	MF
GO:0030695	9.13011e-05	0.999961	375	404	GTPase regulator activity	MF
GO:0060589	9.13011e-05	0.999961	375	404	nucleoside-triphosphatase regulator activity	MF
GO:0140096	0.000147251	0.999893	1505	1680	catalytic activity, acting on a protein	MF
GO:0033218	0.000163142	0.999951	239	255	amide binding	MF
GO:0004672	0.000215987	0.999888	415	450	protein kinase activity	MF
GO:0043565	0.000221289	0.999846	1122	1247	sequence-specific DNA binding	MF
GO:0106310	0.000263414	0.999892	287	308	protein serine kinase activity	MF
GO:0060090	0.000294922	0.999851	363	393	molecular adaptor activity	MF
GO:0043621	0.000306586	1	57	57	protein self-association	MF
GO:1990837	0.000319136	0.999778	1045	1161	sequence-specific double-stranded DNA binding	MF
GO:0003779	0.000360714	0.999833	309	333	actin binding	MF
GO:0019901	0.000387863	0.999776	509	557	protein kinase binding	MF
GO:0016773	0.000405127	0.999765	497	543	phosphotransferase activity, alcohol group as acceptor	MF
GO:0016301	0.000471957	0.999719	534	585	kinase activity	MF
GO:0048306	0.000759171	1	49	49	calcium-dependent protein binding	MF
GO:1901681	0.000862207	0.999698	155	164	sulfur compound binding	MF
GO:0140657	0.00094608	0.999463	408	445	ATP-dependent activity	MF
GO:0005543	0.000990308	0.999489	311	337	phospholipid binding	MF
GO:0001067	0.00100432	0.999282	1002	1116	transcription regulatory region nucleic acid binding	MF
GO:0016887	0.00101657	0.999512	269	290	ATP hydrolysis activity	MF
GO:0005085	0.00104778	0.999594	177	188	guanyl-nucleotide exchange factor activity	MF
GO:0000976	0.00108143	0.999226	1000	1114	transcription cis-regulatory region binding	MF
GO:0003700	0.00110127	0.999224	909	1011	DNA-binding transcription factor activity	MF
GO:0042277	0.00111075	0.999554	181	193	peptide binding	MF
GO:0000981	0.00123972	0.999129	876	974	DNA-binding transcription factor activity, RNA polymerase II-specific	MF
GO:0030546	0.00130484	0.999471	176	188	signaling receptor activator activity	MF
GO:0140677	0.00132155	1	46	46	molecular function activator activity	MF
GO:0046982	0.00132666	0.999461	179	191	protein heterodimerization activity	MF
GO:0008047	0.00135588	0.999215	406	444	enzyme activator activity	MF
GO:0005198	0.00136744	0.999182	433	476	structural molecule activity	MF
GO:0000977	0.00155808	0.998886	923	1028	RNA polymerase II transcription regulatory region sequence-specific DNA binding	MF
GO:0015631	0.00163782	0.999164	278	301	tubulin binding	MF
GO:0000978	0.00169761	0.99882	786	873	RNA polymerase II cis-regulatory region sequence-specific DNA binding	MF
GO:0051219	0.00171082	0.999726	74	76	phosphoprotein binding	MF
GO:0000987	0.00171293	0.998804	801	890	cis-regulatory region sequence-specific DNA binding	MF
GO:0030545	0.00178711	0.999239	190	204	signaling receptor regulator activity	MF
GO:0048018	0.00230046	0.999033	169	181	receptor ligand activity	MF
GO:0004712	0.00246892	1	42	42	protein serine/threonine/tyrosine kinase activity	MF
GO:0008134	0.0024794	0.998445	465	512	transcription factor binding	MF
GO:0019904	0.00255473	0.998363	506	558	protein domain specific binding	MF
GO:0003712	0.0028873	0.998252	399	438	transcription coregulator activity	MF
GO:0016757	0.00322088	0.998613	169	181	glycosyltransferase activity	MF
GO:0008017	0.00327339	0.998458	207	223	microtubule binding	MF
GO:0015075	0.00363433	0.997739	418	460	ion transmembrane transporter activity	MF
GO:0017124	0.00375914	0.998881	101	106	SH3 domain binding	MF
GO:0008270	0.0038322	0.997465	527	583	zinc ion binding	MF
GO:0061629	0.00413057	0.997752	270	294	RNA polymerase II-specific DNA-binding transcription factor binding	MF
GO:0003714	0.00414791	0.99824	157	168	transcription corepressor activity	MF
GO:0038023	0.00469404	0.996976	454	501	signaling receptor activity	MF
GO:0060089	0.00469404	0.996976	454	501	molecular transducer activity	MF
GO:0043021	0.00481815	0.998089	135	144	ribonucleoprotein complex binding	MF
GO:0015318	0.00491245	0.997067	341	374	inorganic molecular entity transmembrane transporter activity	MF
GO:0004674	0.00528468	0.996878	328	359	protein serine/threonine kinase activity	MF
GO:0004713	0.00561879	0.998263	97	102	protein tyrosine kinase activity	MF
GO:0005215	0.0057514	0.995971	628	699	transporter activity	MF
GO:0005525	0.00587436	0.996698	269	294	GTP binding	MF
GO:0005096	0.00595197	0.997008	209	226	GTPase activator activity	MF
GO:0019001	0.00596445	0.996606	277	303	guanyl nucleotide binding	MF
GO:0032561	0.00596445	0.996606	277	303	guanyl ribonucleotide binding	MF
GO:0003725	0.00606144	0.998881	63	65	double-stranded RNA binding	MF
GO:0030674	0.00607329	0.996614	265	289	protein-macromolecule adaptor activity	MF
GO:0051015	0.00608173	0.997344	154	165	actin filament binding	MF
GO:0001618	0.00641564	0.999268	50	51	virus receptor activity	MF
GO:0140272	0.00641564	0.999268	50	51	exogenous protein binding	MF
GO:0001540	0.00770156	0.998536	60	62	amyloid-beta binding	MF
GO:0003682	0.00770821	0.994965	430	475	chromatin binding	MF
GO:0016779	0.00788293	0.997483	91	96	nucleotidyltransferase activity	MF
GO:0008509	0.00857189	0.995926	166	179	anion transmembrane transporter activity	MF
GO:0008233	0.0088802	0.994531	329	362	peptidase activity	MF
GO:0022857	0.00938784	0.993427	556	619	transmembrane transporter activity	MF
GO:0005254	0.00947366	1	33	33	chloride channel activity	MF
GO:0001228	0.0101832	0.993862	297	326	DNA-binding transcription activator activity, RNA polymerase II-specific	MF
GO:0008375	0.0103794	1	32	32	acetylglucosaminyltransferase activity	MF
GO:0003924	0.0107379	0.993942	234	256	GTPase activity	MF
GO:0051020	0.0109985	0.993709	249	272	GTPase binding	MF
GO:0046983	0.0110648	0.992017	625	698	protein dimerization activity	MF
GO:0045309	0.0120853	0.998486	45	46	protein phosphorylated amino acid binding	MF
GO:0022890	0.0121688	0.992719	276	303	inorganic cation transmembrane transporter activity	MF
GO:0005201	0.0122274	0.995551	99	105	extracellular matrix structural constituent	MF
GO:0015108	0.0125367	0.99842	45	46	chloride transmembrane transporter activity	MF
GO:0046914	0.012691	0.990686	669	748	transition metal ion binding	MF
GO:0015103	0.0128321	0.996127	78	82	inorganic anion transmembrane transporter activity	MF
GO:0002039	0.0132105	0.9973	56	58	p53 binding	MF
GO:0001216	0.0132459	0.991833	300	330	DNA-binding transcription activator activity	MF
GO:0003729	0.013321	0.99221	249	273	mRNA binding	MF
GO:0003684	0.0138734	0.996374	66	69	damaged DNA binding	MF
GO:0140297	0.0149033	0.990224	366	405	DNA-binding transcription factor binding	MF
GO:0008186	0.0150246	0.99603	66	69	ATP-dependent activity, acting on RNA	MF
GO:0005178	0.01526	0.993938	105	112	integrin binding	MF
GO:0042826	0.0152982	0.994305	95	101	histone deacetylase binding	MF
GO:0035091	0.0160029	0.991361	192	209	phosphatidylinositol binding	MF
GO:0005253	0.0171175	0.997733	42	43	anion channel activity	MF
GO:0003724	0.0184011	0.995007	64	67	RNA helicase activity	MF
GO:0015248	0.0184811	1	28	28	sterol transporter activity	MF
GO:0043175	0.019036	0.997434	41	42	RNA polymerase core enzyme binding	MF
GO:0016758	0.0195603	0.99123	119	128	hexosyltransferase activity	MF
GO:0002020	0.0204947	0.991612	100	107	protease binding	MF
GO:0004857	0.0216236	0.987365	214	235	enzyme inhibitor activity	MF
GO:0005539	0.0242082	0.988916	116	125	glycosaminoglycan binding	MF
GO:0016417	0.0242578	1	26	26	S-acyltransferase activity	MF
GO:0008234	0.0245904	0.988301	125	135	cysteine-type peptidase activity	MF
GO:0140097	0.0256172	0.98521	199	218	catalytic activity, acting on DNA	MF
GO:0005216	0.0259933	0.98564	175	191	ion channel activity	MF
GO:0038024	0.0261439	0.994085	50	52	cargo receptor activity	MF
GO:0008194	0.0263451	0.990368	79	84	UDP-glycosyltransferase activity	MF
GO:0005262	0.0268712	0.992316	60	63	calcium channel activity	MF
GO:0015085	0.027009	0.991059	70	74	calcium ion transmembrane transporter activity	MF
GO:0004888	0.0273502	0.981718	330	366	transmembrane signaling receptor activity	MF
GO:0005496	0.0276643	0.992061	59	62	steroid binding	MF
GO:0005319	0.0280163	0.987516	106	114	lipid transporter activity	MF
GO:0050997	0.0285622	1	25	25	quaternary ammonium group binding	MF
GO:0004175	0.0287109	0.982665	220	242	endopeptidase activity	MF
GO:0044389	0.0288575	0.981745	258	285	ubiquitin-like protein ligase binding	MF
GO:0031267	0.029013	0.98246	224	246	small GTPase binding	MF
GO:0016628	0.0290623	1	24	24	oxidoreductase activity, acting on the CH-CH group of donors, NAD or NADP as acceptor	MF
GO:0008324	0.0298982	0.980238	305	338	cation transmembrane transporter activity	MF
GO:0032813	0.0313045	0.995396	36	37	tumor necrosis factor receptor superfamily binding	MF
GO:0031492	0.032019	1	24	24	nucleosomal DNA binding	MF
GO:0043130	0.0332798	0.986473	85	91	ubiquitin binding	MF
GO:0001671	0.0347653	1	23	23	ATPase activator activity	MF
GO:0140359	0.0350615	0.99471	37	38	ABC-type transporter activity	MF
GO:0008094	0.0351374	0.983944	104	112	ATP-dependent activity, acting on DNA	MF
GO:0008514	0.0357313	0.982964	111	120	organic anion transmembrane transporter activity	MF
GO:0032182	0.0358287	0.983604	102	110	ubiquitin-like protein binding	MF
GO:0016788	0.0360408	0.973507	486	544	hydrolase activity, acting on ester bonds	MF
GO:0032266	0.0361101	0.994528	36	37	phosphatidylinositol-3-phosphate binding	MF
GO:0008201	0.0362773	0.985097	84	90	heparin binding	MF
GO:0047485	0.0366181	0.984013	92	99	protein N-terminus binding	MF
GO:0050699	0.0367528	1	23	23	WW domain binding	MF
GO:0008022	0.0368775	0.980193	144	157	protein C-terminus binding	MF
GO:0019207	0.0369714	0.978629	175	192	kinase regulator activity	MF
GO:0016248	0.0372974	1	23	23	channel inhibitor activity	MF
GO:0042805	0.0377871	1	23	23	actinin binding	MF
GO:1901981	0.0385656	0.980798	119	129	phosphatidylinositol phosphate binding	MF
GO:0043394	0.0394337	1	23	23	proteoglycan binding	MF
GO:0099106	0.0409488	0.98416	73	78	ion channel regulator activity	MF
GO:0019706	0.0425932	1	22	22	protein-cysteine S-palmitoyltransferase activity	MF
GO:0019707	0.0425932	1	22	22	protein-cysteine S-acyltransferase activity	MF
GO:0008200	0.0428358	1	22	22	ion channel inhibitor activity	MF
GO:0000993	0.0441103	0.993048	34	35	RNA polymerase II complex binding	MF
GO:0070273	0.0441605	1	22	22	phosphatidylinositol-4-phosphate binding	MF
GO:0055106	0.0444909	1	21	21	ubiquitin-protein transferase regulator activity	MF
GO:0000030	0.0451002	1	22	22	mannosyltransferase activity	MF
GO:0008093	0.0457047	1	22	22	cytoskeletal anchor activity	MF
GO:0070063	0.0458532	0.985784	54	57	RNA polymerase binding	MF
GO:0005544	0.0476647	0.992373	33	34	calcium-dependent phospholipid binding	MF
GO:0015267	0.0476878	0.971053	188	207	channel activity	MF
GO:0022803	0.0476878	0.971053	188	207	passive transmembrane transporter activity	MF
GO:0000287	0.0481787	0.971495	171	188	magnesium ion binding	MF
GO:0015295	0.0507154	1	21	21	solute:proton symporter activity	MF
GO:0017080	0.0508517	1	21	21	sodium channel regulator activity	MF
GO:0008266	0.0511124	1	21	21	poly(U) RNA binding	MF
GO:0080025	0.0514455	1	21	21	phosphatidylinositol-3,5-bisphosphate binding	MF
GO:0001784	0.0515655	0.991598	33	34	phosphotyrosine residue binding	MF
GO:0005125	0.0523714	0.977474	77	83	cytokine activity	MF
GO:0043178	0.053092	0.983148	52	55	alcohol binding	MF
GO:0051082	0.0538278	0.974192	94	102	unfolded protein binding	MF
GO:0001217	0.0539918	0.96511	224	248	DNA-binding transcription repressor activity	MF
GO:0019902	0.0542946	0.969086	147	161	phosphatase binding	MF
GO:0000217	0.0573387	0.990443	32	33	DNA secondary structure binding	MF
GO:0019887	0.0578547	0.965713	159	175	protein kinase regulator activity	MF
GO:0031625	0.0596761	0.960204	243	270	ubiquitin protein ligase binding	MF
GO:0001227	0.0621493	0.959373	221	245	DNA-binding transcription repressor activity, RNA polymerase II-specific	MF
GO:0016627	0.0647867	0.978747	49	52	oxidoreductase activity, acting on the CH-CH group of donors	MF
GO:0051539	0.0657014	0.982558	40	42	4 iron, 4 sulfur cluster binding	MF
GO:0004386	0.066811	0.962715	128	140	helicase activity	MF
GO:0031210	0.0669111	1	19	19	phosphatidylcholine binding	MF
GO:0070566	0.0683694	1	19	19	adenylyltransferase activity	MF
GO:0032934	0.0691283	0.981449	40	42	sterol binding	MF
GO:0042562	0.0701686	0.981109	40	42	hormone binding	MF
GO:0030507	0.0706821	1	19	19	spectrin binding	MF
GO:0008408	0.0707761	0.97639	49	52	3'-5' exonuclease activity	MF
GO:1990782	0.0710087	0.968084	76	82	protein tyrosine kinase binding	MF
GO:0003727	0.0722891	0.969636	67	72	single-stranded RNA binding	MF
GO:0022853	0.0724733	0.956772	148	163	active ion transmembrane transporter activity	MF
GO:0022804	0.0728605	0.950304	245	273	active transmembrane transporter activity	MF
GO:1902936	0.0730519	0.969263	67	72	phosphatidylinositol bisphosphate binding	MF
GO:0031491	0.0731189	0.975456	49	52	nucleosome binding	MF
GO:0140296	0.0753353	0.974594	48	51	general transcription initiation factor binding	MF
GO:0004364	0.0757072	1	17	17	glutathione transferase activity	MF
GO:0051059	0.0757805	0.986562	29	30	NF-kappaB binding	MF
GO:0016247	0.0758414	0.965607	74	80	channel regulator activity	MF
GO:0030246	0.0759968	0.956076	131	144	carbohydrate binding	MF
GO:0019210	0.0761279	0.970636	57	61	kinase inhibitor activity	MF
GO:0016409	0.077205	0.986244	29	30	palmitoyltransferase activity	MF
GO:0051393	0.0782706	1	18	18	alpha-actinin binding	MF
GO:0005080	0.079745	0.977958	39	41	protein kinase C binding	MF
GO:0070888	0.079789	0.985661	29	30	E-box binding	MF
GO:0005516	0.0798778	0.95452	125	137	calmodulin binding	MF
GO:0004629	0.0810131	1	18	18	phospholipase C activity	MF
GO:0004860	0.0824789	0.967754	56	60	protein kinase inhibitor activity	MF
GO:0052742	0.083084	1	18	18	phosphatidylinositol kinase activity	MF
GO:0008081	0.0830886	0.967444	57	61	phosphoric diester hydrolase activity	MF
GO:0042626	0.0838371	0.963937	66	71	ATPase-coupled transmembrane transporter activity	MF
GO:0008307	0.0852157	0.984456	28	29	structural constituent of muscle	MF
GO:0140678	0.0855496	0.963126	64	69	molecular function inhibitor activity	MF
GO:0005123	0.0863418	1	17	17	death receptor binding	MF
GO:0043024	0.0865485	1	17	17	ribosomal small subunit binding	MF
GO:0003746	0.0865511	1	17	17	translation elongation factor activity	MF
GO:0101005	0.0870172	0.95968	74	80	deubiquitinase activity	MF
GO:0004622	0.0873311	1	17	17	lysophospholipase activity	MF
GO:0005261	0.0881646	0.94817	130	143	cation channel activity	MF
GO:0005179	0.0902378	0.983329	27	28	hormone activity	MF
GO:0000400	0.0902766	1	17	17	four-way junction DNA binding	MF
GO:0015095	0.0909683	1	17	17	magnesium ion transmembrane transporter activity	MF
GO:0004518	0.0913379	0.943338	150	166	nuclease activity	MF
GO:0008106	0.0915735	1	16	16	alcohol dehydrogenase (NADP+) activity	MF
GO:0005200	0.0920734	0.959812	64	69	structural constituent of cytoskeleton	MF
GO:0035591	0.0922597	0.959688	65	70	signaling adaptor activity	MF
GO:0070851	0.0931029	0.954059	80	87	growth factor receptor binding	MF
GO:0004114	0.0936798	1	17	17	3',5'-cyclic-nucleotide phosphodiesterase activity	MF
GO:0140375	0.0940442	0.962398	54	58	immune receptor activity	MF
GO:0140223	0.0951848	0.966476	45	48	general transcription initiation factor activity	MF
GO:0015078	0.0971385	0.951802	78	85	proton transmembrane transporter activity	MF
GO:0042605	0.0974839	1	16	16	peptide antigen binding	MF
GO:0001098	0.0991441	0.959961	54	58	basal transcription machinery binding	MF
GO:0001099	0.0991441	0.959961	54	58	basal RNA polymerase II transcription machinery binding	MF
GO:0004708	0.100327	1	16	16	MAP kinase kinase activity	MF
GO:0120013	0.100744	0.970761	36	38	lipid transfer activity	MF
GO:0005385	0.101597	1	16	16	zinc ion transmembrane transporter activity	MF
GO:0140103	0.102063	1	16	16	catalytic activity, acting on a glycoprotein	MF
GO:0098632	0.102112	0.970268	36	38	cell-cell adhesion mediator activity	MF
GO:0035173	0.10251	1	16	16	histone kinase activity	MF
GO:0016896	0.102946	0.969967	36	38	exoribonuclease activity, producing 5'-phosphomonoesters	MF
GO:0051117	0.102988	0.954221	62	67	ATPase binding	MF
GO:0005521	0.103359	1	16	16	lamin binding	MF
GO:0042169	0.104948	0.979777	27	28	SH2 domain binding	MF
GO:0016796	0.107179	0.9561	53	57	exonuclease activity, active with either ribo- or deoxyribonucleic acids and producing 5'-phosphomonoesters	MF
GO:0019903	0.107314	0.93815	111	122	protein phosphatase binding	MF
GO:0019787	0.107479	0.919917	326	366	ubiquitin-like protein transferase activity	MF
GO:0004435	0.108095	1	16	16	phosphatidylinositol phospholipase C activity	MF
GO:0016747	0.108796	0.931215	147	163	acyltransferase activity, transferring groups other than amino-acyl groups	MF
GO:0034061	0.109761	0.978634	26	27	DNA polymerase activity	MF
GO:0044183	0.110042	0.954736	52	56	protein folding chaperone	MF
GO:0005044	0.11152	0.978191	26	27	scavenger receptor activity	MF
GO:0044325	0.112033	0.940704	86	94	transmembrane transporter binding	MF
GO:0120015	0.112432	1	15	15	sterol transfer activity	MF
GO:0043531	0.11278	0.977872	26	27	ADP binding	MF
GO:0042578	0.112939	0.92006	238	266	phosphoric ester hydrolase activity	MF
GO:0004714	0.113669	0.96603	36	38	transmembrane receptor protein tyrosine kinase activity	MF
GO:0046873	0.113778	0.922808	194	216	metal ion transmembrane transporter activity	MF
GO:0070717	0.114369	0.977468	26	27	poly-purine tract binding	MF
GO:0016746	0.114385	0.925415	161	179	acyltransferase activity	MF
GO:0004869	0.115919	0.977137	25	26	cysteine-type endopeptidase inhibitor activity	MF
GO:0015399	0.11605	0.93099	113	125	primary active transmembrane transporter activity	MF
GO:0070628	0.116251	1	15	15	proteasome binding	MF
GO:0008373	0.11645	1	15	15	sialyltransferase activity	MF
GO:0008374	0.116503	0.965029	35	37	O-acyltransferase activity	MF
GO:0005540	0.11995	1	15	15	hyaluronic acid binding	MF
GO:0004197	0.12023	0.938311	77	84	cysteine-type endopeptidase activity	MF
GO:0140035	0.120247	1	15	15	ubiquitination-like modification-dependent protein binding	MF
GO:0003678	0.12159	0.944329	61	66	DNA helicase activity	MF
GO:0008146	0.12339	0.975205	25	26	sulfotransferase activity	MF
GO:0048038	0.12352	1	14	14	quinone binding	MF
GO:0015923	0.123907	1	15	15	mannosidase activity	MF
GO:0046875	0.124155	0.975005	25	26	ephrin receptor binding	MF
GO:0019783	0.12416	0.933259	85	93	ubiquitin-like protein peptidase activity	MF
GO:0043236	0.125786	0.974576	25	26	laminin binding	MF
GO:0016251	0.125798	0.961639	33	35	RNA polymerase II general transcription initiation factor activity	MF
GO:0004843	0.126422	0.937818	69	75	cysteine-type deubiquitinase activity	MF
GO:0045182	0.127578	0.923174	113	125	translation regulator activity	MF
GO:0120020	0.128684	1	14	14	cholesterol transfer activity	MF
GO:0008574	0.128865	1	15	15	plus-end-directed microtubule motor activity	MF
GO:0051721	0.129358	0.973629	25	26	protein phosphatase 2A binding	MF
GO:0061650	0.129759	0.960113	33	35	ubiquitin-like protein conjugating enzyme activity	MF
GO:0016854	0.131443	1	14	14	racemase and epimerase activity	MF
GO:0015215	0.133759	0.97253	24	25	nucleotide transmembrane transporter activity	MF
GO:0008083	0.134234	0.929991	73	80	growth factor activity	MF
GO:0019956	0.1343	1	14	14	chemokine binding	MF
GO:0043027	0.135559	1	14	14	cysteine-type endopeptidase inhibitor activity involved in apoptotic process	MF
GO:0015485	0.136045	0.957662	33	35	cholesterol binding	MF
GO:0020037	0.136152	0.936444	58	63	heme binding	MF
GO:0005227	0.136239	1	14	14	calcium activated cation channel activity	MF
GO:0000175	0.136679	0.957413	33	35	3'-5'-exoribonuclease activity	MF
GO:0017018	0.138971	0.934869	58	63	myosin phosphatase activity	MF
GO:0050840	0.139732	0.946646	42	45	extracellular matrix binding	MF
GO:0016849	0.140336	1	14	14	phosphorus-oxygen lyase activity	MF
GO:0016616	0.142197	0.922087	79	87	oxidoreductase activity, acting on the CH-OH group of donors, NAD or NADP as acceptor	MF
GO:0004559	0.142708	1	14	14	alpha-mannosidase activity	MF
GO:0000149	0.144241	0.920675	82	90	SNARE binding	MF
GO:0016298	0.144608	0.927256	66	72	lipase activity	MF
GO:0017025	0.145093	0.969521	23	24	TBP-class protein binding	MF
GO:0019104	0.145173	1	13	13	DNA N-glycosylase activity	MF
GO:0046625	0.145397	0.969437	23	24	sphingolipid binding	MF
GO:0140662	0.146275	0.953677	32	34	ATP-dependent protein folding chaperone	MF
GO:0008378	0.149611	0.968259	23	24	galactosyltransferase activity	MF
GO:0044548	0.151025	1	13	13	S100 protein binding	MF
GO:0016763	0.15155	0.951544	32	34	pentosyltransferase activity	MF
GO:0003713	0.151961	0.890785	215	241	transcription coactivator activity	MF
GO:0019003	0.153128	0.926952	56	61	GDP binding	MF
GO:0050681	0.155562	0.966572	23	24	nuclear androgen receptor binding	MF
GO:0098847	0.15576	1	13	13	sequence-specific single stranded DNA binding	MF
GO:0051087	0.156121	0.913116	79	87	chaperone binding	MF
GO:0008187	0.156169	0.966399	23	24	poly-pyrimidine tract binding	MF
GO:0140693	0.156531	1	13	13	molecular condensate scaffold activity	MF
GO:0042162	0.156536	0.949502	32	34	telomeric DNA binding	MF
GO:0022839	0.15671	0.966244	23	24	ion gated channel activity	MF
GO:0046906	0.156762	0.920042	64	70	tetrapyrrole binding	MF
GO:0030983	0.157064	1	13	13	mismatched DNA binding	MF
GO:0004030	0.157119	1	13	13	aldehyde dehydrogenase [NAD(P)+] activity	MF
GO:0005518	0.157544	0.930369	49	53	collagen binding	MF
GO:0034450	0.157904	1	13	13	ubiquitin-ubiquitin ligase activity	MF
GO:0001968	0.157992	0.965876	23	24	fibronectin binding	MF
GO:0030169	0.159237	1	13	13	low-density lipoprotein particle binding	MF
GO:0033293	0.159369	0.937448	39	42	monocarboxylic acid binding	MF
GO:0001223	0.160182	0.947995	32	34	transcription coactivator binding	MF
GO:0140036	0.160411	1	13	13	ubiquitin-dependent protein binding	MF
GO:0061578	0.160568	1	13	13	Lys63-specific deubiquitinase activity	MF
GO:0140640	0.161668	0.869837	444	503	catalytic activity, acting on a nucleic acid	MF
GO:0140666	0.162307	1	13	13	annealing activity	MF
GO:0005246	0.162413	0.964711	22	23	calcium channel regulator activity	MF
GO:0005244	0.162505	0.908904	80	88	voltage-gated ion channel activity	MF
GO:0022832	0.162505	0.908904	80	88	voltage-gated channel activity	MF
GO:0072341	0.162798	0.921365	56	61	modified amino acid binding	MF
GO:0008525	0.164019	1	13	13	phosphatidylcholine transporter activity	MF
GO:0030228	0.164605	1	13	13	lipoprotein particle receptor activity	MF
GO:0016829	0.164786	0.892116	129	144	lyase activity	MF
GO:0043138	0.165521	1	13	13	3'-5' DNA helicase activity	MF
GO:0004842	0.165535	0.872791	306	345	ubiquitin-protein transferase activity	MF
GO:0004620	0.165999	0.919496	56	61	phospholipase activity	MF
GO:0016614	0.16645	0.903369	84	93	oxidoreductase activity, acting on CH-OH group of donors	MF
GO:0031072	0.166523	0.900534	94	104	heat shock protein binding	MF
GO:0140299	0.166975	0.945257	31	33	small molecule sensor activity	MF
GO:0097110	0.168054	0.924718	48	52	scaffold protein binding	MF
GO:0005504	0.168302	0.963117	21	22	fatty acid binding	MF
GO:0017171	0.169132	0.904619	78	86	serine hydrolase activity	MF
GO:0017116	0.169926	0.962508	22	23	single-stranded DNA helicase activity	MF
GO:0140328	0.170336	1	13	13	floppase activity	MF
GO:0016209	0.170731	0.923479	45	49	antioxidant activity	MF
GO:0030331	0.17074	0.943667	31	33	nuclear estrogen receptor binding	MF
GO:0003730	0.170792	0.903477	79	87	mRNA 3'-UTR binding	MF
GO:0070325	0.170806	0.962247	22	23	lipoprotein particle receptor binding	MF
GO:0097153	0.170986	1	12	12	cysteine-type endopeptidase activity involved in apoptotic process	MF
GO:0030276	0.171139	0.923021	48	52	clathrin binding	MF
GO:0004180	0.171337	0.962089	22	23	carboxypeptidase activity	MF
GO:0008135	0.174373	0.904892	70	77	translation factor activity, RNA binding	MF
GO:0046332	0.174642	0.909048	64	70	SMAD binding	MF
GO:0090079	0.175765	0.896994	85	94	translation regulator activity, nucleic acid binding	MF
GO:0031681	0.175965	1	12	12	G-protein beta-subunit binding	MF
GO:1904047	0.176084	1	12	12	S-adenosyl-L-methionine binding	MF
GO:0019208	0.176381	0.899799	78	86	phosphatase regulator activity	MF
GO:0048531	0.176914	1	12	12	beta-1,3-galactosyltransferase activity	MF
GO:0022836	0.177748	0.882399	131	146	gated channel activity	MF
GO:0043023	0.178786	1	12	12	ribosomal large subunit binding	MF
GO:0015556	0.179137	1	12	12	C4-dicarboxylate transmembrane transporter activity	MF
GO:0005164	0.179183	0.959871	21	22	tumor necrosis factor receptor binding	MF
GO:0019199	0.179478	0.918386	48	52	transmembrane receptor protein kinase activity	MF
GO:0140767	0.180852	0.939449	30	32	enzyme-substrate adaptor activity	MF
GO:0005159	0.181448	1	12	12	insulin-like growth factor receptor binding	MF
GO:0004029	0.181617	1	12	12	aldehyde dehydrogenase (NAD+) activity	MF
GO:0016782	0.182273	0.926104	38	41	transferase activity, transferring sulphur-containing groups	MF
GO:0004896	0.182722	0.916727	46	50	cytokine receptor activity	MF
GO:0004222	0.183271	0.903697	63	69	metalloendopeptidase activity	MF
GO:0051371	0.18377	1	12	12	muscle alpha-actinin binding	MF
GO:0003735	0.185669	0.872308	138	156	structural constituent of ribosome	MF
GO:0051011	0.186889	1	12	12	microtubule minus-end binding	MF
GO:1904680	0.187507	1	12	12	peptide transmembrane transporter activity	MF
GO:0009975	0.188642	1	12	12	cyclase activity	MF
GO:0140612	0.189732	0.956638	21	22	DNA damage sensor activity	MF
GO:0005041	0.190163	1	12	12	low-density lipoprotein particle receptor activity	MF
GO:0043015	0.190249	0.935343	30	32	gamma-tubulin binding	MF
GO:0003887	0.190721	0.956331	21	22	DNA-directed DNA polymerase activity	MF
GO:0061134	0.1911	0.878333	105	117	peptidase regulator activity	MF
GO:0004115	0.191412	1	12	12	3',5'-cyclic-AMP phosphodiesterase activity	MF
GO:0003823	0.191836	0.934773	29	31	antigen binding	MF
GO:0004033	0.192205	0.956027	20	21	aldo-keto reductase (NADP) activity	MF
GO:0001221	0.192662	0.885317	85	94	transcription coregulator binding	MF
GO:0005154	0.192767	0.955692	21	22	epidermal growth factor receptor binding	MF
GO:0016799	0.193238	0.934152	29	31	hydrolase activity, hydrolyzing N-glycosyl compounds	MF
GO:0016776	0.193342	0.934106	29	31	phosphotransferase activity, phosphate group as acceptor	MF
GO:0061631	0.193397	0.934082	29	31	ubiquitin conjugating enzyme activity	MF
GO:0019838	0.193904	0.88445	85	94	growth factor binding	MF
GO:0016411	0.194926	0.955015	21	22	acylglycerol O-acyltransferase activity	MF
GO:0008559	0.195054	1	12	12	ABC-type xenobiotic transporter activity	MF
GO:0052650	0.195108	1	11	11	NADP-retinol dehydrogenase activity	MF
GO:0030159	0.197494	0.918238	38	41	signaling receptor complex adaptor activity	MF
GO:0019955	0.197889	0.885339	76	84	cytokine binding	MF
GO:0042803	0.198394	0.837632	441	501	protein homodimerization activity	MF
GO:0015294	0.199023	0.907447	46	50	solute:cation symporter activity	MF
GO:0004722	0.200225	0.883736	76	84	protein serine/threonine phosphatase activity	MF
GO:0015293	0.201338	0.88721	69	76	symporter activity	MF
GO:0004532	0.201654	0.916164	37	40	exoribonuclease activity	MF
GO:0022829	0.202008	1	11	11	wide pore channel activity	MF
GO:0005347	0.202612	1	11	11	ATP transmembrane transporter activity	MF
GO:0019239	0.203571	0.952436	20	21	deaminase activity	MF
GO:0043022	0.204293	0.890454	60	66	ribosome binding	MF
GO:0032404	0.208007	1	11	11	mismatch repair complex binding	MF
GO:0035250	0.208844	0.950737	20	21	UDP-galactosyltransferase activity	MF
GO:0000146	0.209129	0.950472	21	22	microfilament motor activity	MF
GO:0043047	0.209188	1	11	11	single-stranded telomeric DNA binding	MF
GO:0050750	0.209447	0.950541	20	21	low-density lipoprotein particle receptor binding	MF
GO:0005355	0.209882	1	11	11	glucose transmembrane transporter activity	MF
GO:0015149	0.209882	1	11	11	hexose transmembrane transporter activity	MF
GO:0003953	0.211508	1	11	11	NAD+ nucleosidase activity	MF
GO:0050135	0.211508	1	11	11	NAD(P)+ nucleosidase activity	MF
GO:0061809	0.211508	1	11	11	NAD+ nucleotidase, cyclic ADP-ribose generating	MF
GO:0050998	0.211945	1	11	11	nitric-oxide synthase binding	MF
GO:0061135	0.212181	0.871736	81	90	endopeptidase regulator activity	MF
GO:0008236	0.213288	0.874798	74	82	serine-type peptidase activity	MF
GO:0005068	0.213358	1	11	11	transmembrane receptor protein tyrosine kinase adaptor activity	MF
GO:0043274	0.213395	1	11	11	phospholipase binding	MF
GO:0140323	0.214838	0.94878	20	21	solute:anion antiporter activity	MF
GO:0031005	0.214945	1	11	11	filamin binding	MF
GO:0005310	0.215184	0.948666	20	21	dicarboxylic acid transmembrane transporter activity	MF
GO:0034185	0.215927	1	11	11	apolipoprotein binding	MF
GO:1990756	0.215932	0.924021	28	30	ubiquitin ligase-substrate adaptor activity	MF
GO:0030971	0.2164	0.889173	52	57	receptor tyrosine kinase binding	MF
GO:0005229	0.216461	1	11	11	intracellular calcium activated chloride channel activity	MF
GO:0061778	0.216461	1	11	11	intracellular chloride channel activity	MF
GO:0015562	0.216719	1	11	11	efflux transmembrane transporter activity	MF
GO:0005452	0.216846	1	11	11	solute:inorganic anion antiporter activity	MF
GO:0030332	0.216903	0.923571	28	30	cyclin binding	MF
GO:0017046	0.217628	0.947859	20	21	peptide hormone binding	MF
GO:0008143	0.217638	0.947856	20	21	poly(A) binding	MF
GO:0015106	0.218971	1	11	11	bicarbonate transmembrane transporter activity	MF
GO:0016877	0.219155	0.922525	28	30	ligase activity, forming carbon-sulfur bonds	MF
GO:0035004	0.219221	1	11	11	phosphatidylinositol 3-kinase activity	MF
GO:1990380	0.219861	1	11	11	Lys48-specific deubiquitinase activity	MF
GO:0015171	0.221327	0.894565	44	48	amino acid transmembrane transporter activity	MF
GO:0005001	0.222077	1	11	11	transmembrane receptor protein tyrosine phosphatase activity	MF
GO:0019198	0.222077	1	11	11	transmembrane receptor protein phosphatase activity	MF
GO:0015179	0.222749	0.904972	36	39	L-amino acid transmembrane transporter activity	MF
GO:0051536	0.224607	0.877274	58	64	iron-sulfur cluster binding	MF
GO:0051540	0.224607	0.877274	58	64	metal cluster binding	MF
GO:0051010	0.22602	0.945055	20	21	microtubule plus-end binding	MF
GO:0120227	0.226552	0.945079	19	20	acyl-CoA binding	MF
GO:0004527	0.22868	0.868807	66	73	exonuclease activity	MF
GO:0032036	0.230481	1	10	10	myosin heavy chain binding	MF
GO:0016780	0.231993	0.943234	19	20	phosphotransferase activity, for other substituted phosphate groups	MF
GO:0016798	0.232733	0.856979	80	89	hydrolase activity, acting on glycosyl bonds	MF
GO:0016491	0.233966	0.80501	453	517	oxidoreductase activity	MF
GO:0097371	0.234559	1	10	10	MDM2/MDM4 family protein binding	MF
GO:0004721	0.235249	0.838235	125	140	phosphoprotein phosphatase activity	MF
GO:0015605	0.23542	0.915014	27	29	organophosphate ester transmembrane transporter activity	MF
GO:0015929	0.235546	1	10	10	hexosaminidase activity	MF
GO:0019789	0.236413	0.941719	19	20	SUMO transferase activity	MF
GO:0003995	0.23722	1	10	10	acyl-CoA dehydrogenase activity	MF
GO:0052890	0.23722	1	10	10	oxidoreductase activity, acting on the CH-CH group of donors, with a flavin as acceptor	MF
GO:0050815	0.237772	1	10	10	phosphoserine residue binding	MF
GO:0030957	0.23805	1	10	10	Tat protein binding	MF
GO:0098505	0.23944	1	10	10	G-rich strand telomeric DNA binding	MF
GO:0016670	0.239641	1	10	10	oxidoreductase activity, acting on a sulfur group of donors, oxygen as acceptor	MF
GO:0008641	0.24083	1	10	10	ubiquitin-like modifier activating enzyme activity	MF
GO:0032356	0.24087	1	10	10	oxidized DNA binding	MF
GO:0005536	0.242176	1	10	10	glucose binding	MF
GO:1990226	0.242428	1	10	10	histone methyltransferase binding	MF
GO:0019107	0.242751	1	10	10	myristoyltransferase activity	MF
GO:0016597	0.242885	0.911411	27	29	amino acid binding	MF
GO:0019992	0.243537	1	10	10	diacylglycerol binding	MF
GO:0015172	0.243799	1	10	10	acidic amino acid transmembrane transporter activity	MF
GO:0035197	0.243927	1	10	10	siRNA binding	MF
GO:0008526	0.244176	1	10	10	phosphatidylinositol transfer activity	MF
GO:0008179	0.244563	1	10	10	adenylate cyclase binding	MF
GO:0004252	0.245106	0.857499	64	71	serine-type endopeptidase activity	MF
GO:0047555	0.245129	1	10	10	3',5'-cyclic-GMP phosphodiesterase activity	MF
GO:0005522	0.2461	1	10	10	profilin binding	MF
GO:0030414	0.246891	0.851108	71	79	peptidase inhibitor activity	MF
GO:0055105	0.247731	1	9	9	ubiquitin-protein transferase inhibitor activity	MF
GO:0015291	0.248178	0.825967	131	147	secondary active transmembrane transporter activity	MF
GO:0019888	0.250172	0.853925	64	71	protein phosphatase regulator activity	MF
GO:0045499	0.250429	0.936814	19	20	chemorepellent activity	MF
GO:1990247	0.250686	1	10	10	N6-methyladenosine-containing RNA binding	MF
GO:0005049	0.25116	1	10	10	nuclear export signal receptor activity	MF
GO:0004536	0.251586	0.866814	49	54	deoxyribonuclease activity	MF
GO:0048029	0.25227	0.866363	49	54	monosaccharide binding	MF
GO:0030291	0.252611	0.906847	26	28	protein serine/threonine kinase inhibitor activity	MF
GO:0051861	0.252841	0.936204	18	19	glycolipid binding	MF
GO:0016303	0.254156	1	10	10	1-phosphatidylinositol-3-kinase activity	MF
GO:0016538	0.254747	0.874542	41	45	cyclin-dependent protein serine/threonine kinase regulator activity	MF
GO:0030506	0.255485	1	10	10	ankyrin binding	MF
GO:0015216	0.257114	0.934674	18	19	purine nucleotide transmembrane transporter activity	MF
GO:0043028	0.259669	0.90334	26	28	cysteine-type endopeptidase regulator activity involved in apoptotic process	MF
GO:0016922	0.259937	0.82347	108	121	nuclear receptor binding	MF
GO:0140664	0.260095	0.933598	18	19	ATP-dependent DNA damage sensor activity	MF
GO:0019211	0.260941	0.933291	18	19	phosphatase activator activity	MF
GO:0046703	0.260952	1	9	9	natural killer cell lectin-like receptor binding	MF
GO:0019200	0.261615	0.933047	18	19	carbohydrate kinase activity	MF
GO:0043495	0.262339	0.932784	18	19	protein-membrane adaptor activity	MF
GO:0001786	0.262931	0.882642	34	37	phosphatidylserine binding	MF
GO:0061980	0.263265	0.882448	34	37	regulatory RNA binding	MF
GO:0071813	0.263655	0.932304	18	19	lipoprotein particle binding	MF
GO:0071814	0.263655	0.932304	18	19	protein-lipid complex binding	MF
GO:0005245	0.265553	0.93161	18	19	voltage-gated calcium channel activity	MF
GO:0009931	0.26593	0.931472	18	19	calcium-dependent protein serine/threonine kinase activity	MF
GO:0042171	0.267246	0.930989	18	19	lysophosphatidic acid acyltransferase activity	MF
GO:0071617	0.267246	0.930989	18	19	lysophospholipid acyltransferase activity	MF
GO:0005527	0.267475	1	9	9	macrolide binding	MF
GO:0005528	0.267475	1	9	9	FK506 binding	MF
GO:0016801	0.267687	1	9	9	hydrolase activity, acting on ether bonds	MF
GO:0004540	0.268382	0.826612	84	94	ribonuclease activity	MF
GO:0097199	0.268514	1	9	9	cysteine-type endopeptidase activity involved in apoptotic signaling pathway	MF
GO:0016868	0.269368	1	9	9	intramolecular transferase activity, phosphotransferases	MF
GO:0140313	0.270224	1	9	9	molecular sequestering activity	MF
GO:0003785	0.270832	0.929961	17	18	actin monomer binding	MF
GO:0004953	0.271842	1	9	9	icosanoid receptor activity	MF
GO:0005523	0.272239	1	9	9	tropomyosin binding	MF
GO:0004112	0.272284	0.929127	18	19	cyclic-nucleotide phosphodiesterase activity	MF
GO:0070840	0.27288	0.928906	18	19	dynein complex binding	MF
GO:0008242	0.272914	1	9	9	omega peptidase activity	MF
GO:0008140	0.273859	1	9	9	cAMP response element binding protein binding	MF
GO:0097027	0.274113	1	9	9	ubiquitin-protein transferase activator activity	MF
GO:0008499	0.274488	1	9	9	UDP-galactose:beta-N-acetylglucosamine beta-1,3-galactosyltransferase activity	MF
GO:0016427	0.274672	1	9	9	tRNA (cytosine) methyltransferase activity	MF
GO:0004866	0.274895	0.830699	69	77	endopeptidase inhibitor activity	MF
GO:0031593	0.274933	0.861767	41	45	polyubiquitin modification-dependent protein binding	MF
GO:0003691	0.27498	1	9	9	double-stranded telomeric DNA binding	MF
GO:0016289	0.27527	0.928313	17	18	CoA hydrolase activity	MF
GO:0043008	0.276054	1	9	9	ATP-dependent protein binding	MF
GO:0016903	0.276321	0.874968	33	36	oxidoreductase activity, acting on the aldehyde or oxo group of donors	MF
GO:0035374	0.27655	1	9	9	chondroitin sulfate binding	MF
GO:0032050	0.276692	1	9	9	clathrin heavy chain binding	MF
GO:0005242	0.277073	1	9	9	inward rectifier potassium channel activity	MF
GO:0043395	0.27811	1	9	9	heparan sulfate proteoglycan binding	MF
GO:0005546	0.278841	0.848677	48	53	phosphatidylinositol-4,5-bisphosphate binding	MF
GO:0016857	0.278885	1	9	9	racemase and epimerase activity, acting on carbohydrates and derivatives	MF
GO:0032357	0.27889	1	9	9	oxidized purine DNA binding	MF
GO:0000062	0.278957	0.926932	17	18	fatty-acyl-CoA binding	MF
GO:1901567	0.278957	0.926932	17	18	fatty acid derivative binding	MF
GO:0008239	0.280182	1	9	9	dipeptidyl-peptidase activity	MF
GO:0016805	0.28064	1	9	9	dipeptidase activity	MF
GO:0003774	0.280834	0.826037	72	80	cytoskeletal motor activity	MF
GO:0005402	0.28093	1	9	9	carbohydrate:cation symporter activity	MF
GO:0042393	0.281285	0.783755	198	224	histone binding	MF
GO:0047144	0.282265	1	9	9	2-acylglycerol-3-phosphate O-acyltransferase activity	MF
GO:0005003	0.282447	1	9	9	ephrin receptor activity	MF
GO:0005005	0.282447	1	9	9	transmembrane-ephrin receptor activity	MF
GO:0086080	0.283662	1	9	9	protein binding involved in heterotypic cell-cell adhesion	MF
GO:0005416	0.285172	1	9	9	amino acid:cation symporter activity	MF
GO:0005548	0.286862	0.843188	48	53	phospholipid transporter activity	MF
GO:1990948	0.286866	1	8	8	ubiquitin ligase inhibitor activity	MF
GO:0051880	0.287512	1	9	9	G-quadruplex DNA binding	MF
GO:0015924	0.287582	1	9	9	mannosyl-oligosaccharide mannosidase activity	MF
GO:0046974	0.28941	1	9	9	histone methyltransferase activity (H3-K9 specific)	MF
GO:0019215	0.290125	1	9	9	intermediate filament binding	MF
GO:0045295	0.290329	1	9	9	gamma-catenin binding	MF
GO:0016667	0.293483	0.83888	46	51	oxidoreductase activity, acting on a sulfur group of donors	MF
GO:0002162	0.294639	1	9	9	dystroglycan binding	MF
GO:0023023	0.295825	0.920834	16	17	MHC protein complex binding	MF
GO:0004520	0.296081	0.863297	32	35	endodeoxyribonuclease activity	MF
GO:0030165	0.29617	0.827923	55	61	PDZ domain binding	MF
GO:0016679	0.296794	1	8	8	oxidoreductase activity, acting on diphenols and related substances as donors	MF
GO:0001653	0.298006	0.847052	39	43	peptide receptor activity	MF
GO:0043325	0.298375	0.919482	17	18	phosphatidylinositol-3,4-bisphosphate binding	MF
GO:0019829	0.299459	0.861233	32	35	ATPase-coupled cation transmembrane transporter activity	MF
GO:0005342	0.302315	0.796239	90	101	organic acid transmembrane transporter activity	MF
GO:0005212	0.302619	1	8	8	structural constituent of eye lens	MF
GO:0004126	0.303451	1	8	8	cytidine deaminase activity	MF
GO:0016790	0.304383	0.858426	31	34	thiolester hydrolase activity	MF
GO:0036041	0.304386	1	8	8	long-chain fatty acid binding	MF
GO:0030215	0.304983	0.916877	17	18	semaphorin receptor binding	MF
GO:0098641	0.305251	0.917137	16	17	cadherin binding involved in cell-cell adhesion	MF
GO:0140492	0.305428	1	8	8	metal-dependent deubiquitinase activity	MF
GO:0031490	0.305441	0.802323	76	85	chromatin DNA binding	MF
GO:0005501	0.305755	0.916937	16	17	retinoid binding	MF
GO:0019840	0.305755	0.916937	16	17	isoprenoid binding	MF
GO:0016861	0.306215	1	8	8	intramolecular oxidoreductase activity, interconverting aldoses and ketoses	MF
GO:0005158	0.306564	0.916248	17	18	insulin receptor binding	MF
GO:0030374	0.307441	0.828991	47	52	nuclear receptor coactivator activity	MF
GO:0030547	0.307543	0.916227	16	17	signaling receptor inhibitor activity	MF
GO:0097001	0.308511	0.915841	16	17	ceramide binding	MF
GO:0015217	0.309107	1	8	8	ADP transmembrane transporter activity	MF
GO:0019855	0.309366	1	8	8	calcium channel inhibitor activity	MF
GO:0016803	0.309736	1	8	8	ether hydrolase activity	MF
GO:0051428	0.310633	1	8	8	peptide hormone receptor binding	MF
GO:0070513	0.311562	1	8	8	death domain binding	MF
GO:0046977	0.312724	1	8	8	TAP binding	MF
GO:0000295	0.312922	0.914074	16	17	adenine nucleotide transmembrane transporter activity	MF
GO:0005346	0.312922	0.914074	16	17	purine ribonucleotide transmembrane transporter activity	MF
GO:0008603	0.314081	1	8	8	cAMP-dependent protein kinase regulator activity	MF
GO:0016755	0.31412	1	8	8	aminoacyltransferase activity	MF
GO:0016661	0.314291	1	8	8	oxidoreductase activity, acting on other nitrogenous compounds as donors	MF
GO:0035174	0.314827	1	8	8	histone serine kinase activity	MF
GO:0016791	0.315187	0.75677	180	204	phosphatase activity	MF
GO:0004190	0.31558	0.913002	16	17	aspartic-type endopeptidase activity	MF
GO:0070001	0.31558	0.913002	16	17	aspartic-type peptidase activity	MF
GO:0008297	0.315815	1	8	8	single-stranded DNA exodeoxyribonuclease activity	MF
GO:0046943	0.315855	0.78538	89	100	carboxylic acid transmembrane transporter activity	MF
GO:0097200	0.316192	1	8	8	cysteine-type endopeptidase activity involved in execution phase of apoptosis	MF
GO:0005126	0.316251	0.77008	122	138	cytokine receptor binding	MF
GO:0031995	0.316376	1	8	8	insulin-like growth factor II binding	MF
GO:0008301	0.317244	0.912328	16	17	DNA binding, bending	MF
GO:0070700	0.317366	1	8	8	BMP receptor binding	MF
GO:0070883	0.318384	1	8	8	pre-miRNA binding	MF
GO:1990381	0.318745	0.911718	16	17	ubiquitin-specific protease binding	MF
GO:0016004	0.319012	1	8	8	phospholipase activator activity	MF
GO:0060229	0.319012	1	8	8	lipase activator activity	MF
GO:0010997	0.319019	1	8	8	anaphase-promoting complex binding	MF
GO:0001016	0.319643	1	8	8	RNA polymerase III transcription regulatory region sequence-specific DNA binding	MF
GO:0031406	0.321956	0.784754	80	90	carboxylic acid binding	MF
GO:0016765	0.323249	0.818196	44	49	transferase activity, transferring alkyl or aryl (other than methyl) groups	MF
GO:0030296	0.324173	0.909495	16	17	protein tyrosine kinase activator activity	MF
GO:0106222	0.324267	1	8	8	lncRNA binding	MF
GO:0031434	0.32445	1	8	8	mitogen-activated protein kinase kinase binding	MF
GO:0001664	0.324939	0.765218	115	130	G protein-coupled receptor binding	MF
GO:0015232	0.325389	1	8	8	heme transmembrane transporter activity	MF
GO:0140312	0.325745	0.908847	16	17	cargo adaptor activity	MF
GO:0102545	0.325893	1	8	8	phosphatidyl phospholipase B activity	MF
GO:0005104	0.325979	1	8	8	fibroblast growth factor receptor binding	MF
GO:0005247	0.325992	1	8	8	voltage-gated chloride channel activity	MF
GO:1990814	0.32626	1	8	8	DNA/DNA annealing activity	MF
GO:0035673	0.32717	1	8	8	oligopeptide transmembrane transporter activity	MF
GO:0034046	0.327371	1	8	8	poly(G) binding	MF
GO:0045294	0.327411	1	8	8	alpha-catenin binding	MF
GO:0035612	0.32784	1	8	8	AP-2 adaptor complex binding	MF
GO:0005165	0.327873	1	8	8	neurotrophin receptor binding	MF
GO:0004385	0.328044	1	8	8	guanylate kinase activity	MF
GO:0003841	0.328739	0.907607	16	17	1-acylglycerol-3-phosphate O-acyltransferase activity	MF
GO:0003707	0.329119	0.907449	16	17	nuclear steroid receptor activity	MF
GO:0052812	0.330104	1	8	8	phosphatidylinositol-3,4-bisphosphate 5-kinase activity	MF
GO:0052813	0.330104	1	8	8	phosphatidylinositol bisphosphate kinase activity	MF
GO:0000405	0.330415	1	8	8	bubble DNA binding	MF
GO:0030021	0.330657	1	8	8	extracellular matrix structural constituent conferring compression resistance	MF
GO:0034040	0.331815	1	8	8	ATPase-coupled lipid transmembrane transporter activity	MF
GO:0034596	0.332388	1	8	8	phosphatidylinositol phosphate 4-phosphatase activity	MF
GO:0005225	0.33311	1	8	8	volume-sensitive anion channel activity	MF
GO:0090556	0.338993	1	8	8	phosphatidylserine floppase activity	MF
GO:0047617	0.340853	0.902964	15	16	acyl-CoA hydrolase activity	MF
GO:0051019	0.341655	0.860228	23	25	mitogen-activated protein kinase binding	MF
GO:0051018	0.343034	0.816595	38	42	protein kinase A binding	MF
GO:0140303	0.344682	0.83286	31	34	intramembrane lipid transporter activity	MF
GO:0043177	0.345699	0.770597	72	81	organic acid binding	MF
GO:0015459	0.346065	0.83221	30	33	potassium channel regulator activity	MF
GO:0008237	0.346305	0.753049	101	114	metallopeptidase activity	MF
GO:0030283	0.346386	1	7	7	testosterone dehydrogenase [NAD(P)] activity	MF
GO:0004032	0.3475	1	7	7	alditol:NADP+ 1-oxidoreductase activity	MF
GO:0051879	0.347902	0.831009	30	33	Hsp90 protein binding	MF
GO:0047844	0.349214	1	7	7	deoxycytidine deaminase activity	MF
GO:0004865	0.34945	1	7	7	protein serine/threonine phosphatase inhibitor activity	MF
GO:0016866	0.352419	0.854376	22	24	intramolecular transferase activity	MF
GO:0061659	0.352625	0.715284	224	255	ubiquitin-like protein ligase activity	MF
GO:0005520	0.353207	0.897651	15	16	insulin-like growth factor binding	MF
GO:0031690	0.35345	0.897546	15	16	adrenergic receptor binding	MF
GO:0017022	0.353491	0.785709	51	57	myosin binding	MF
GO:0004715	0.353744	0.827165	30	33	non-membrane spanning protein tyrosine kinase activity	MF
GO:0030881	0.354186	1	7	7	beta-2-microglobulin binding	MF
GO:0042608	0.354191	1	7	7	T cell receptor binding	MF
GO:0050145	0.354437	0.897115	15	16	nucleoside monophosphate kinase activity	MF
GO:0003688	0.354733	0.896986	15	16	DNA replication origin binding	MF
GO:0016881	0.354804	0.896955	15	16	acid-amino acid ligase activity	MF
GO:0004745	0.354965	1	7	7	NAD-retinol dehydrogenase activity	MF
GO:0008312	0.355068	1	7	7	7S RNA binding	MF
GO:0003988	0.3564	1	7	7	acetyl-CoA C-acyltransferase activity	MF
GO:0016453	0.356881	1	7	7	C-acetyltransferase activity	MF
GO:0035615	0.357779	0.895652	15	16	clathrin adaptor activity	MF
GO:0046790	0.357986	1	7	7	virion binding	MF
GO:0004864	0.358322	0.824408	29	32	protein phosphatase inhibitor activity	MF
GO:0016918	0.358536	1	7	7	retinal binding	MF
GO:0001162	0.35907	1	7	7	RNA polymerase II intronic transcription regulatory region sequence-specific DNA binding	MF
GO:0016615	0.36074	1	7	7	malate dehydrogenase activity	MF
GO:0030619	0.36078	1	7	7	U1 snRNA binding	MF
GO:0008528	0.362269	0.803392	36	40	G protein-coupled peptide receptor activity	MF
GO:0008169	0.362741	1	7	7	C-methyltransferase activity	MF
GO:0004954	0.363453	1	7	7	prostanoid receptor activity	MF
GO:0030544	0.36361	0.80243	36	40	Hsp70 protein binding	MF
GO:0019103	0.364201	1	7	7	pyrimidine nucleotide binding	MF
GO:0023026	0.36427	0.893326	14	15	MHC class II protein complex binding	MF
GO:0004862	0.364425	1	7	7	cAMP-dependent protein kinase inhibitor activity	MF
GO:0015932	0.364767	0.8016	36	40	nucleobase-containing compound transmembrane transporter activity	MF
GO:0016725	0.365003	1	7	7	oxidoreductase activity, acting on CH or CH2 groups	MF
GO:0043208	0.365251	1	7	7	glycosphingolipid binding	MF
GO:0008188	0.365877	1	7	7	neuropeptide receptor activity	MF
GO:0032407	0.366071	1	7	7	MutSalpha complex binding	MF
GO:0035251	0.366187	1	7	7	UDP-glucosyltransferase activity	MF
GO:0030552	0.367297	0.89143	15	16	cAMP binding	MF
GO:0097677	0.368633	1	7	7	STAT family protein binding	MF
GO:0015183	0.36866	1	7	7	L-aspartate transmembrane transporter activity	MF
GO:0016717	0.368797	1	7	7	oxidoreductase activity, acting on paired donors, with oxidation of a pair of donors resulting in the reduction of molecular oxygen to two molecules of water	MF
GO:0098631	0.370582	0.783481	43	48	cell adhesion mediator activity	MF
GO:0005313	0.370813	1	7	7	L-glutamate transmembrane transporter activity	MF
GO:0019871	0.370971	1	7	7	sodium channel inhibitor activity	MF
GO:0048256	0.371003	1	7	7	flap endonuclease activity	MF
GO:0004382	0.371325	1	7	7	GDP phosphatase activity	MF
GO:0045134	0.371325	1	7	7	UDP phosphatase activity	MF
GO:0030955	0.371644	1	7	7	potassium ion binding	MF
GO:0017151	0.371924	1	7	7	DEAD/H-box RNA helicase binding	MF
GO:0008420	0.372074	1	7	7	RNA polymerase II CTD heptapeptide repeat phosphatase activity	MF
GO:0015036	0.372679	0.79612	35	39	disulfide oxidoreductase activity	MF
GO:0015114	0.372908	1	7	7	phosphate ion transmembrane transporter activity	MF
GO:0005149	0.373106	1	7	7	interleukin-1 receptor binding	MF
GO:0015658	0.373192	1	7	7	branched-chain amino acid transmembrane transporter activity	MF
GO:0015026	0.373622	0.841829	22	24	coreceptor activity	MF
GO:0000992	0.374202	1	7	7	RNA polymerase III cis-regulatory region sequence-specific DNA binding	MF
GO:0001006	0.374202	1	7	7	RNA polymerase III type 3 promoter sequence-specific DNA binding	MF
GO:0000828	0.374434	1	7	7	inositol hexakisphosphate kinase activity	MF
GO:1903231	0.374732	1	6	6	mRNA base-pairing post-transcriptional repressor activity	MF
GO:0046975	0.374794	1	7	7	histone methyltransferase activity (H3-K36 specific)	MF
GO:0047676	0.375533	1	7	7	arachidonate-CoA ligase activity	MF
GO:0043139	0.375577	1	7	7	5'-3' DNA helicase activity	MF
GO:0004169	0.376451	1	7	7	dolichyl-phosphate-mannose-protein mannosyltransferase activity	MF
GO:0019870	0.376756	1	7	7	potassium channel inhibitor activity	MF
GO:0004571	0.376914	1	7	7	mannosyl-oligosaccharide 1,2-alpha-mannosidase activity	MF
GO:0000099	0.377076	1	7	7	sulfur amino acid transmembrane transporter activity	MF
GO:0008238	0.377158	0.758535	57	64	exopeptidase activity	MF
GO:0004711	0.378023	1	7	7	ribosomal protein S6 kinase activity	MF
GO:0004519	0.378057	0.734053	83	94	endonuclease activity	MF
GO:0048156	0.378613	0.791562	36	40	tau protein binding	MF
GO:0042975	0.378668	1	7	7	peroxisome proliferator activated receptor binding	MF
GO:0004690	0.379168	1	7	7	cyclic nucleotide-dependent protein kinase activity	MF
GO:0004691	0.379168	1	7	7	cAMP-dependent protein kinase activity	MF
GO:0071936	0.379222	1	7	7	coreceptor activity involved in Wnt signaling pathway	MF
GO:0030515	0.380457	0.809781	28	31	snoRNA binding	MF
GO:0008519	0.38111	1	7	7	ammonium transmembrane transporter activity	MF
GO:0022843	0.382488	0.763248	50	56	voltage-gated cation channel activity	MF
GO:0061630	0.383476	0.688141	214	244	ubiquitin protein ligase activity	MF
GO:0015379	0.383707	1	7	7	potassium:chloride symporter activity	MF
GO:0035005	0.384066	1	7	7	1-phosphatidylinositol-4-phosphate 3-kinase activity	MF
GO:0033612	0.384425	0.884197	14	15	receptor serine/threonine kinase binding	MF
GO:0004016	0.385423	1	7	7	adenylate cyclase activity	MF
GO:0030020	0.39119	0.831103	22	24	extracellular matrix structural constituent conferring tensile strength	MF
GO:0097602	0.391425	0.831383	21	23	cullin family protein binding	MF
GO:0016620	0.391831	0.801931	28	31	oxidoreductase activity, acting on the aldehyde or oxo group of donors, NAD or NADP as acceptor	MF
GO:0070064	0.395432	0.879054	14	15	proline-rich region binding	MF
GO:0004930	0.398198	0.693963	129	147	G protein-coupled receptor activity	MF
GO:0017075	0.399911	0.876929	14	15	syntaxin-1 binding	MF
GO:0008121	0.399997	1	6	6	ubiquinol-cytochrome-c reductase activity	MF
GO:0070180	0.401937	1	6	6	large ribosomal subunit rRNA binding	MF
GO:0047044	0.402311	1	6	6	androstan-3-alpha,17-beta-diol dehydrogenase activity	MF
GO:0016835	0.402472	0.738298	54	61	carbon-oxygen lyase activity	MF
GO:0017056	0.402854	0.824248	21	23	structural constituent of nuclear pore	MF
GO:0047035	0.40304	1	6	6	testosterone dehydrogenase (NAD+) activity	MF
GO:0005217	0.403081	0.875414	14	15	intracellular ligand-gated ion channel activity	MF
GO:0140358	0.404041	0.874953	14	15	P-type transmembrane transporter activity	MF
GO:0099604	0.404858	0.874561	14	15	ligand-gated calcium channel activity	MF
GO:0036402	0.405621	1	6	6	proteasome-activating activity	MF
GO:0016307	0.405715	0.874147	14	15	phosphatidylinositol phosphate kinase activity	MF
GO:0016504	0.407425	0.770628	34	38	peptidase activator activity	MF
GO:1901682	0.407739	0.770128	35	39	sulfur compound transmembrane transporter activity	MF
GO:0019784	0.408065	1	6	6	deNEDDylase activity	MF
GO:0016853	0.409085	0.689397	113	129	isomerase activity	MF
GO:0019788	0.409127	1	6	6	NEDD8 transferase activity	MF
GO:0004709	0.40914	0.820267	21	23	MAP kinase kinase kinase activity	MF
GO:0019957	0.410809	1	6	6	C-C chemokine binding	MF
GO:0004576	0.411719	1	6	6	oligosaccharyl transferase activity	MF
GO:0004791	0.412974	1	6	6	thioredoxin-disulfide reductase activity	MF
GO:0016290	0.413723	0.870949	13	14	palmitoyl-CoA hydrolase activity	MF
GO:0004529	0.414281	0.817468	20	22	exodeoxyribonuclease activity	MF
GO:0016895	0.414281	0.817468	20	22	exodeoxyribonuclease activity, producing 5'-phosphomonoesters	MF
GO:0003985	0.414518	1	6	6	acetyl-CoA C-acetyltransferase activity	MF
GO:0030275	0.415338	0.870159	13	14	LRR domain binding	MF
GO:0030548	0.415679	1	6	6	acetylcholine receptor regulator activity	MF
GO:0099602	0.415679	1	6	6	neurotransmitter receptor regulator activity	MF
GO:0016408	0.415781	0.869942	13	14	C-acyltransferase activity	MF
GO:0004523	0.4165	1	6	6	RNA-DNA hybrid ribonuclease activity	MF
GO:0015269	0.418351	1	6	6	calcium-activated potassium channel activity	MF
GO:0005047	0.418468	1	6	6	signal recognition particle binding	MF
GO:0015643	0.418733	1	6	6	toxic substance binding	MF
GO:0032052	0.418886	1	6	6	bile acid binding	MF
GO:0004955	0.420571	1	6	6	prostaglandin receptor activity	MF
GO:0016833	0.421046	1	6	6	oxo-acid-lyase activity	MF
GO:0004623	0.421231	0.867254	13	14	phospholipase A2 activity	MF
GO:0004017	0.422274	1	6	6	adenylate kinase activity	MF
GO:0140311	0.42257	1	6	6	protein sequestering activity	MF
GO:0015276	0.422609	0.731156	48	54	ligand-gated ion channel activity	MF
GO:0022834	0.422609	0.731156	48	54	ligand-gated channel activity	MF
GO:0009881	0.423134	1	6	6	photoreceptor activity	MF
GO:0043878	0.423879	1	6	6	glyceraldehyde-3-phosphate dehydrogenase (NAD+) (non-phosphorylating) activity	MF
GO:0003836	0.424075	1	6	6	beta-galactoside (CMP) alpha-2,3-sialyltransferase activity	MF
GO:0016972	0.42472	1	6	6	thiol oxidase activity	MF
GO:0042301	0.425014	1	6	6	phosphate ion binding	MF
GO:0072542	0.425101	0.865329	13	14	protein phosphatase activator activity	MF
GO:0030235	0.425857	1	6	6	nitric-oxide synthase regulator activity	MF
GO:0030247	0.426232	0.864763	13	14	polysaccharide binding	MF
GO:0005351	0.426286	1	6	6	carbohydrate:proton symporter activity	MF
GO:0043515	0.426719	1	6	6	kinetochore binding	MF
GO:0046624	0.426723	0.864517	13	14	sphingolipid transporter activity	MF
GO:0019237	0.426849	1	6	6	centromeric DNA binding	MF
GO:0046915	0.426984	0.777233	27	30	transition metal ion transmembrane transporter activity	MF
GO:0030976	0.427319	1	6	6	thiamine pyrophosphate binding	MF
GO:0070008	0.427447	1	6	6	serine-type exopeptidase activity	MF
GO:0035198	0.427629	0.776763	27	30	miRNA binding	MF
GO:0032405	0.427802	1	6	6	MutLalpha complex binding	MF
GO:0032135	0.427867	1	6	6	DNA insertion or deletion binding	MF
GO:0004897	0.427941	1	6	6	ciliary neurotrophic factor receptor activity	MF
GO:0008157	0.428303	0.80838	20	22	protein phosphatase 1 binding	MF
GO:0016413	0.428924	1	6	6	O-acetyltransferase activity	MF
GO:0016624	0.42895	1	6	6	oxidoreductase activity, acting on the aldehyde or oxo group of donors, disulfide as acceptor	MF
GO:0140439	0.428968	1	6	6	protein-cysteine S-stearoyltransferase activity	MF
GO:0016594	0.428976	1	6	6	glycine binding	MF
GO:0038064	0.428998	1	6	6	collagen receptor activity	MF
GO:0017108	0.429059	1	6	6	5'-flap endonuclease activity	MF
GO:0070097	0.429597	1	6	6	delta-catenin binding	MF
GO:0030911	0.430001	1	6	6	TPR domain binding	MF
GO:0050693	0.430177	1	6	6	LBD domain binding	MF
GO:0004430	0.430234	1	6	6	1-phosphatidylinositol 4-kinase activity	MF
GO:0019209	0.430441	0.688604	81	92	kinase activator activity	MF
GO:0001181	0.43053	1	6	6	RNA polymerase I general transcription initiation factor activity	MF
GO:0004652	0.431027	1	6	6	polynucleotide adenylyltransferase activity	MF
GO:0055056	0.431477	1	6	6	D-glucose transmembrane transporter activity	MF
GO:0017147	0.431549	0.806247	20	22	Wnt-protein binding	MF
GO:0061459	0.431972	1	6	6	L-arginine transmembrane transporter activity	MF
GO:0071933	0.432155	0.86178	13	14	Arp2/3 complex binding	MF
GO:0010314	0.432924	0.861389	13	14	phosphatidylinositol-5-phosphate binding	MF
GO:0004181	0.433088	0.861306	13	14	metallocarboxypeptidase activity	MF
GO:0042974	0.434176	0.804513	20	22	nuclear retinoic acid receptor binding	MF
GO:0046934	0.434287	1	6	6	phosphatidylinositol-4,5-bisphosphate 3-kinase activity	MF
GO:0043237	0.436171	1	6	6	laminin-1 binding	MF
GO:0005283	0.436494	1	6	6	amino acid:sodium symporter activity	MF
GO:0070087	0.436588	1	6	6	chromo shadow domain binding	MF
GO:0004679	0.436708	1	6	6	AMP-activated protein kinase activity	MF
GO:0070412	0.437402	0.802372	20	22	R-SMAD binding	MF
GO:0036312	0.438545	1	6	6	phosphatidylinositol 3-kinase regulatory subunit binding	MF
GO:0005167	0.438887	1	6	6	neurotrophin TRK receptor binding	MF
GO:0005168	0.438887	1	6	6	neurotrophin TRKA receptor binding	MF
GO:0009378	0.4391	1	6	6	four-way junction helicase activity	MF
GO:0008484	0.439102	0.858235	13	14	sulfuric ester hydrolase activity	MF
GO:0090554	0.439122	1	6	6	phosphatidylcholine floppase activity	MF
GO:0005388	0.439881	1	6	6	P-type calcium transporter activity	MF
GO:0044390	0.45243	0.758735	26	29	ubiquitin-like protein conjugating enzyme binding	MF
GO:0016018	0.452829	0.851946	12	13	cyclosporin A binding	MF
GO:0016645	0.453313	0.792223	19	21	oxidoreductase activity, acting on the CH-NH group of donors	MF
GO:0097718	0.453349	0.758041	26	29	disordered domain specific binding	MF
GO:0120014	0.453898	0.791824	19	21	phospholipid transfer activity	MF
GO:0140326	0.455236	0.790342	20	22	ATPase-coupled intramembrane lipid transporter activity	MF
GO:0003925	0.45531	0.733907	32	36	G protein activity	MF
GO:0016701	0.455846	0.850353	12	13	oxidoreductase activity, acting on single donors with incorporation of molecular oxygen	MF
GO:0016702	0.455846	0.850353	12	13	oxidoreductase activity, acting on single donors with incorporation of molecular oxygen, incorporation of two atoms of oxygen	MF
GO:0035035	0.459996	0.787645	19	21	histone acetyltransferase binding	MF
GO:0016860	0.46088	0.712687	38	43	intramolecular oxidoreductase activity	MF
GO:0035925	0.461641	0.78651	19	21	mRNA 3'-UTR AU-rich region binding	MF
GO:0051427	0.461696	0.847237	12	13	hormone receptor binding	MF
GO:0004129	0.462244	0.847966	11	12	cytochrome-c oxidase activity	MF
GO:0034062	0.462637	0.751405	25	28	5'-3' RNA polymerase activity	MF
GO:0097747	0.462637	0.751405	25	28	RNA polymerase activity	MF
GO:0008308	0.466088	0.844872	12	13	voltage-gated anion channel activity	MF
GO:0019841	0.466126	1	5	5	retinol binding	MF
GO:0016888	0.46614	0.844844	12	13	endodeoxyribonuclease activity, producing 5'-phosphomonoesters	MF
GO:0070696	0.466353	0.844729	12	13	transmembrane receptor protein serine/threonine kinase binding	MF
GO:0047631	0.468699	1	5	5	ADP-ribose diphosphatase activity	MF
GO:0034513	0.470157	1	5	5	box H/ACA snoRNA binding	MF
GO:0047023	0.47024	1	5	5	androsterone dehydrogenase activity	MF
GO:0010485	0.470947	0.842232	12	13	H4 histone acetyltransferase activity	MF
GO:0070742	0.471505	0.841927	12	13	C2H2 zinc finger domain binding	MF
GO:0015145	0.47234	0.84147	12	13	monosaccharide transmembrane transporter activity	MF
GO:0019834	0.472353	1	5	5	phospholipase A2 inhibitor activity	MF
GO:0044388	0.472576	1	5	5	small protein activating enzyme binding	MF
GO:0036042	0.473156	1	5	5	long-chain fatty acyl-CoA binding	MF
GO:0048039	0.473193	1	5	5	ubiquinone binding	MF
GO:0034237	0.475554	0.776795	19	21	protein kinase A regulatory subunit binding	MF
GO:0015288	0.475916	1	5	5	porin activity	MF
GO:0003993	0.476157	1	5	5	acid phosphatase activity	MF
GO:0009678	0.476233	0.776961	18	20	pyrophosphate hydrolysis-driven proton transmembrane transporter activity	MF
GO:0001758	0.477016	1	5	5	retinal dehydrogenase activity	MF
GO:0035014	0.477576	0.838588	12	13	phosphatidylinositol 3-kinase regulator activity	MF
GO:0004301	0.477915	1	5	5	epoxide hydrolase activity	MF
GO:0050660	0.479385	0.663969	58	66	flavin adenine dinucleotide binding	MF
GO:0005507	0.479897	0.696883	37	42	copper ion binding	MF
GO:0004579	0.480005	1	5	5	dolichyl-diphosphooligosaccharide-protein glycotransferase activity	MF
GO:0019911	0.480022	1	5	5	structural constituent of myelin sheath	MF
GO:0001665	0.480796	1	5	5	alpha-N-acetylgalactosaminide alpha-2,6-sialyltransferase activity	MF
GO:0004698	0.480942	0.836719	12	13	calcium-dependent protein kinase C activity	MF
GO:0042910	0.48118	0.772804	19	21	xenobiotic transmembrane transporter activity	MF
GO:0016893	0.481601	0.71282	31	35	endonuclease activity, active with either ribo- or deoxyribonucleic acids and producing 5'-phosphomonoesters	MF
GO:0015453	0.481664	0.671634	47	54	oxidoreduction-driven active transmembrane transporter activity	MF
GO:0035381	0.481832	1	5	5	ATP-gated ion channel activity	MF
GO:0004551	0.482106	1	5	5	dinucleotide phosphatase activity	MF
GO:0035241	0.482321	1	5	5	protein-arginine omega-N monomethyltransferase activity	MF
GO:0032552	0.482359	1	5	5	deoxyribonucleotide binding	MF
GO:0035650	0.482563	1	5	5	AP-1 adaptor complex binding	MF
GO:0070569	0.48267	1	5	5	uridylyltransferase activity	MF
GO:0015662	0.482762	0.835704	12	13	P-type ion transporter activity	MF
GO:0034595	0.482832	0.835664	12	13	phosphatidylinositol phosphate 5-phosphatase activity	MF
GO:0035033	0.482976	1	5	5	histone deacetylase regulator activity	MF
GO:0016889	0.482998	1	5	5	endodeoxyribonuclease activity, producing 3'-phosphomonoesters	MF
GO:0140545	0.483125	1	5	5	ATP-dependent protein disaggregase activity	MF
GO:0097100	0.483148	1	5	5	supercoiled DNA binding	MF
GO:0016728	0.48327	1	5	5	oxidoreductase activity, acting on CH or CH2 groups, disulfide as acceptor	MF
GO:0005484	0.483635	0.711134	31	35	SNAP receptor activity	MF
GO:0045569	0.484263	1	5	5	TRAIL binding	MF
GO:0072572	0.484321	1	5	5	poly-ADP-D-ribose binding	MF
GO:0030620	0.484708	1	5	5	U2 snRNA binding	MF
GO:0070034	0.484771	0.77089	18	20	telomerase RNA binding	MF
GO:0050833	0.485762	1	5	5	pyruvate transmembrane transporter activity	MF
GO:0015925	0.485857	1	5	5	galactosidase activity	MF
GO:0004303	0.485885	0.835014	11	12	estradiol 17-beta-dehydrogenase activity	MF
GO:0008532	0.485975	1	5	5	N-acetyllactosaminide beta-1,3-N-acetylglucosaminyltransferase activity	MF
GO:0015141	0.486059	1	5	5	succinate transmembrane transporter activity	MF
GO:0070568	0.486066	1	5	5	guanylyltransferase activity	MF
GO:0008310	0.486132	1	5	5	single-stranded DNA 3'-5' exodeoxyribonuclease activity	MF
GO:0016813	0.486416	1	5	5	hydrolase activity, acting on carbon-nitrogen (but not peptide) bonds, in linear amidines	MF
GO:0050291	0.487794	1	5	5	sphingosine N-acyltransferase activity	MF
GO:0035727	0.487916	1	5	5	lysophosphatidic acid binding	MF
GO:0004376	0.488493	1	5	5	glycolipid mannosyltransferase activity	MF
GO:0005248	0.48907	0.832154	12	13	voltage-gated sodium channel activity	MF
GO:0050656	0.489428	1	5	5	3'-phosphoadenosine 5'-phosphosulfate binding	MF
GO:0030274	0.489439	1	5	5	LIM domain binding	MF
GO:0003720	0.489776	1	5	5	telomerase activity	MF
GO:0003964	0.489776	1	5	5	RNA-directed DNA polymerase activity	MF
GO:0070003	0.489894	0.832755	11	12	threonine-type peptidase activity	MF
GO:0016434	0.490177	1	5	5	rRNA (cytosine) methyltransferase activity	MF
GO:1990269	0.490204	1	5	5	RNA polymerase II C-terminal domain phosphoserine binding	MF
GO:0008970	0.490289	1	5	5	phospholipase A1 activity	MF
GO:0046978	0.49032	1	5	5	TAP1 binding	MF
GO:0001648	0.490689	1	5	5	proteinase-activated receptor activity	MF
GO:0015057	0.490689	1	5	5	thrombin-activated receptor activity	MF
GO:0106256	0.490712	1	5	5	hydroperoxy icosatetraenoate dehydratase activity	MF
GO:0003945	0.490719	1	5	5	N-acetyllactosamine synthase activity	MF
GO:0034338	0.490751	1	5	5	short-chain carboxylesterase activity	MF
GO:0004923	0.490814	1	5	5	leukemia inhibitory factor receptor activity	MF
GO:0004924	0.490814	1	5	5	oncostatin-M receptor activity	MF
GO:0120283	0.490915	1	5	5	protein serine/threonine kinase binding	MF
GO:0003711	0.49113	1	5	5	transcription elongation factor activity	MF
GO:0043125	0.491318	1	5	5	ErbB-3 class receptor binding	MF
GO:0051575	0.491503	1	5	5	5'-deoxyribose-5-phosphate lyase activity	MF
GO:0016878	0.491678	0.765917	18	20	acid-thiol ligase activity	MF
GO:0015190	0.491744	1	5	5	L-leucine transmembrane transporter activity	MF
GO:0050253	0.491767	1	5	5	retinyl-palmitate esterase activity	MF
GO:0016406	0.491877	1	5	5	carnitine O-acyltransferase activity	MF
GO:0043199	0.491891	1	5	5	sulfate binding	MF
GO:0001965	0.492285	0.765478	18	20	G-protein alpha-subunit binding	MF
GO:0004771	0.492373	1	5	5	sterol esterase activity	MF
GO:0016176	0.49253	1	5	5	superoxide-generating NADPH oxidase activator activity	MF
GO:0003899	0.492658	0.728429	24	27	DNA-directed 5'-3' RNA polymerase activity	MF
GO:0016886	0.492816	1	5	5	ligase activity, forming phosphoric ester bonds	MF
GO:0005315	0.4929	1	5	5	inorganic phosphate transmembrane transporter activity	MF
GO:0036310	0.493374	1	5	5	ATP-dependent DNA/DNA annealing activity	MF
GO:0003906	0.493664	0.830614	11	12	DNA-(apurinic or apyrimidinic site) endonuclease activity	MF
GO:0033300	0.493902	1	5	5	dehydroascorbic acid transmembrane transporter activity	MF
GO:0019843	0.494067	0.651301	54	62	rRNA binding	MF
GO:0016891	0.494587	0.726889	24	27	endoribonuclease activity, producing 5'-phosphomonoesters	MF
GO:0001042	0.494624	1	5	5	RNA polymerase I core binding	MF
GO:0042923	0.494757	1	5	5	neuropeptide binding	MF
GO:0001517	0.495214	1	5	5	N-acetylglucosamine 6-O-sulfotransferase activity	MF
GO:0003747	0.495312	1	5	5	translation release factor activity	MF
GO:0008079	0.495312	1	5	5	translation termination factor activity	MF
GO:0030295	0.495391	0.629761	77	88	protein kinase activator activity	MF
GO:0008296	0.495497	0.829567	11	12	3'-5'-exodeoxyribonuclease activity	MF
GO:0031701	0.49567	1	5	5	angiotensin receptor binding	MF
GO:0030553	0.496069	1	5	5	cGMP binding	MF
GO:0019705	0.496508	1	5	5	protein-cysteine S-myristoyltransferase activity	MF
GO:0043426	0.496601	1	5	5	MRF binding	MF
GO:0050661	0.497049	0.68209	37	42	NADP binding	MF
GO:0008142	0.497447	1	5	5	oxysterol binding	MF
GO:0033592	0.497655	1	5	5	RNA strand annealing activity	MF
GO:0010385	0.497754	1	5	5	double-stranded methylated DNA binding	MF
GO:0015347	0.497757	1	5	5	sodium-independent organic anion transmembrane transporter activity	MF
GO:0008028	0.498031	0.699079	31	35	monocarboxylic acid transmembrane transporter activity	MF
GO:0035252	0.498066	1	5	5	UDP-xylosyltransferase activity	MF
GO:0042285	0.498066	1	5	5	xylosyltransferase activity	MF
GO:0005547	0.498155	0.723546	25	28	phosphatidylinositol-3,4,5-trisphosphate binding	MF
GO:0019534	0.498671	1	5	5	toxin transmembrane transporter activity	MF
GO:0010857	0.498938	0.76063	18	20	calcium-dependent protein kinase activity	MF
GO:0005295	0.499678	1	5	5	neutral amino acid:sodium symporter activity	MF
GO:0061133	0.500186	0.826871	11	12	endopeptidase activator activity	MF
GO:0062037	0.500247	1	5	5	D-loop DNA binding	MF
GO:0102991	0.500382	0.826758	11	12	myristoyl-CoA hydrolase activity	MF
GO:0034483	0.500476	1	5	5	heparan sulfate sulfotransferase activity	MF
GO:0000403	0.500701	1	5	5	Y-form DNA binding	MF
GO:0019531	0.500848	1	5	5	oxalate transmembrane transporter activity	MF
GO:0015035	0.501396	0.696598	30	34	protein-disulfide reductase activity	MF
GO:0140444	0.50142	1	5	5	cytoskeleton-nuclear membrane anchor activity	MF
GO:0005324	0.501429	0.826152	11	12	long-chain fatty acid transporter activity	MF
GO:0140030	0.501639	0.595276	130	149	modification-dependent protein binding	MF
GO:0016595	0.501928	1	5	5	glutamate binding	MF
GO:0061575	0.502948	0.825271	11	12	cyclin-dependent protein serine/threonine kinase activator activity	MF
GO:0005021	0.503465	1	5	5	vascular endothelial growth factor receptor activity	MF
GO:0140098	0.50354	0.563524	270	311	catalytic activity, acting on RNA	MF
GO:0001848	0.503611	0.824885	11	12	complement binding	MF
GO:0004972	0.504032	1	5	5	NMDA glutamate receptor activity	MF
GO:0003743	0.504042	0.662147	43	49	translation initiation factor activity	MF
GO:0140683	0.504278	1	5	5	histone H3-di/monomethyl-lysine-9 demethylase activity	MF
GO:0071558	0.504378	1	5	5	histone H3-tri/di-methyl-lysine-27 demethylase activity	MF
GO:0016208	0.504722	0.824238	11	12	AMP binding	MF
GO:0008474	0.504888	0.824141	11	12	palmitoyl-(protein) hydrolase activity	MF
GO:0098599	0.504888	0.824141	11	12	palmitoyl hydrolase activity	MF
GO:0043813	0.505079	1	5	5	phosphatidylinositol-3,5-bisphosphate 5-phosphatase activity	MF
GO:0038132	0.50543	1	5	5	neuregulin binding	MF
GO:0031489	0.505788	0.823616	11	12	myosin V binding	MF
GO:0098639	0.506532	1	5	5	collagen binding involved in cell-matrix adhesion	MF
GO:0004601	0.507042	0.692188	29	33	peroxidase activity	MF
GO:0017081	0.507287	0.822738	11	12	chloride channel regulator activity	MF
GO:0090555	0.508503	1	5	5	phosphatidylethanolamine flippase activity	MF
GO:0042288	0.508562	0.82199	11	12	MHC class I protein binding	MF
GO:0004553	0.509034	0.646347	50	57	hydrolase activity, hydrolyzing O-glycosyl compounds	MF
GO:0000995	0.509494	0.821442	11	12	RNA polymerase III general transcription initiation factor activity	MF
GO:0050700	0.509624	0.821365	11	12	CARD domain binding	MF
GO:0017110	0.510993	0.820557	11	12	nucleoside diphosphate phosphatase activity	MF
GO:0019212	0.511705	0.687799	30	34	phosphatase inhibitor activity	MF
GO:0008174	0.511972	0.819979	11	12	mRNA methyltransferase activity	MF
GO:0042625	0.513109	0.750877	17	19	ATPase-coupled ion transmembrane transporter activity	MF
GO:0044769	0.513109	0.750877	17	19	ATPase activity, coupled to transmembrane movement of ions, rotational mechanism	MF
GO:0046961	0.513109	0.750877	17	19	proton-transporting ATPase activity, rotational mechanism	MF
GO:0015174	0.51627	0.817424	11	12	basic amino acid transmembrane transporter activity	MF
GO:0017128	0.516942	0.817022	11	12	phospholipid scramblase activity	MF
GO:0031994	0.519081	0.81574	11	12	insulin-like growth factor I binding	MF
GO:0042887	0.519295	0.706792	24	27	amide transmembrane transporter activity	MF
GO:0004806	0.519377	0.815562	11	12	triglyceride lipase activity	MF
GO:0016407	0.523582	0.615888	62	71	acetyltransferase activity	MF
GO:0043560	0.524186	0.812658	11	12	insulin receptor substrate binding	MF
GO:0019842	0.524278	0.597564	81	93	vitamin binding	MF
GO:0048027	0.525096	0.702508	23	26	mRNA 5'-UTR binding	MF
GO:0005161	0.526823	0.811052	11	12	platelet-derived growth factor receptor binding	MF
GO:0106019	0.52714	0.810859	11	12	phosphatidylinositol-4,5-bisphosphate phosphatase activity	MF
Other	0.529792	0.522582	447	516
GO:0044594	0.533563	0.808257	10	11	17-beta-hydroxysteroid dehydrogenase (NAD+) activity	MF
GO:0035064	0.53657	0.603547	62	71	methylated histone binding	MF
GO:0140034	0.53657	0.603547	62	71	methylation-dependent protein binding	MF
GO:0019905	0.538552	0.619156	49	56	syntaxin binding	MF
GO:0004725	0.540317	0.59996	62	71	protein tyrosine phosphatase activity	MF
GO:1990446	0.541037	1	4	4	U1 snRNP binding	MF
GO:0050786	0.542163	1	4	4	RAGE receptor binding	MF
GO:0010945	0.542368	1	4	4	CoA pyrophosphatase activity	MF
GO:0071208	0.542392	1	4	4	histone pre-mRNA DCP binding	MF
GO:0004867	0.544705	0.65926	29	33	serine-type endopeptidase inhibitor activity	MF
GO:0016836	0.544758	0.625368	41	47	hydro-lyase activity	MF
GO:0015079	0.545866	0.602747	55	63	potassium ion transmembrane transporter activity	MF
GO:0016668	0.545949	0.800509	10	11	oxidoreductase activity, acting on a sulfur group of donors, NAD(P) as acceptor	MF
GO:0003986	0.546103	1	4	4	acetyl-CoA hydrolase activity	MF
GO:0047024	0.546148	1	4	4	5alpha-androstane-3beta,17beta-diol dehydrogenase activity	MF
GO:0035254	0.546339	0.684525	23	26	glutamate receptor binding	MF
GO:0004062	0.54697	1	4	4	aryl sulfotransferase activity	MF
GO:0048487	0.547201	0.657023	29	33	beta-tubulin binding	MF
GO:0000702	0.54891	1	4	4	oxidized base lesion DNA N-glycosylase activity	MF
GO:0030060	0.550363	1	4	4	L-malate dehydrogenase activity	MF
GO:1990935	0.550534	1	4	4	splicing factor binding	MF
GO:0032393	0.550653	1	4	4	MHC class I receptor activity	MF
GO:0035529	0.551598	1	4	4	NADH pyrophosphatase activity	MF
GO:0000104	0.551635	1	4	4	succinate dehydrogenase activity	MF
GO:0018455	0.552997	1	4	4	alcohol dehydrogenase [NAD(P)+] activity	MF
GO:0042296	0.553412	1	4	4	ISG15 transferase activity	MF
GO:0005471	0.553652	1	4	4	ATP:ADP antiporter activity	MF
GO:0005537	0.553956	0.795392	10	11	mannose binding	MF
GO:0001846	0.554223	0.79522	10	11	opsonin binding	MF
GO:0031694	0.554344	1	4	4	alpha-2A adrenergic receptor binding	MF
GO:0002054	0.554545	1	4	4	nucleobase binding	MF
GO:0002046	0.554911	1	4	4	opsin binding	MF
GO:1901611	0.555057	0.794682	10	11	phosphatidylglycerol binding	MF
GO:0004844	0.555149	1	4	4	uracil DNA N-glycosylase activity	MF
GO:0097506	0.555149	1	4	4	deaminated base DNA N-glycosylase activity	MF
GO:0120146	0.555751	1	4	4	sulfatide binding	MF
GO:0017064	0.556217	1	4	4	fatty acid amide hydrolase activity	MF
GO:0000700	0.556371	1	4	4	mismatch base pair DNA N-glycosylase activity	MF
GO:0044020	0.556438	1	4	4	histone methyltransferase activity (H4-R3 specific)	MF
GO:0017150	0.556694	1	4	4	tRNA dihydrouridine synthase activity	MF
GO:0106413	0.556694	1	4	4	dihydrouridine synthase activity	MF
GO:0008309	0.556886	1	4	4	double-stranded DNA exodeoxyribonuclease activity	MF
GO:0005353	0.556996	1	4	4	fructose transmembrane transporter activity	MF
GO:0015117	0.55736	1	4	4	thiosulfate transmembrane transporter activity	MF
GO:0015131	0.55736	1	4	4	oxaloacetate transmembrane transporter activity	MF
GO:0015140	0.55736	1	4	4	malate transmembrane transporter activity	MF
GO:0004415	0.557535	1	4	4	hyalurononglucosaminidase activity	MF
GO:1903135	0.557648	1	4	4	cupric ion binding	MF
GO:0004935	0.55776	1	4	4	adrenergic receptor activity	MF
GO:0010856	0.558725	1	4	4	adenylate cyclase activator activity	MF
GO:0016015	0.558732	1	4	4	morphogen activity	MF
GO:0008020	0.558984	1	4	4	G protein-coupled photoreceptor activity	MF
GO:0008821	0.559513	1	4	4	crossover junction endodeoxyribonuclease activity	MF
GO:0004931	0.559976	1	4	4	extracellularly ATP-gated cation channel activity	MF
GO:0008410	0.560314	1	4	4	CoA-transferase activity	MF
GO:0003831	0.560366	1	4	4	beta-N-acetylglucosaminylglycopeptide beta-1,4-galactosyltransferase activity	MF
GO:0051434	0.560644	1	4	4	BH3 domain binding	MF
GO:0035877	0.561008	1	4	4	death effector domain binding	MF
GO:0038187	0.561042	0.790791	10	11	pattern recognition receptor activity	MF
GO:0035243	0.561112	1	4	4	protein-arginine omega-N symmetric methyltransferase activity	MF
GO:0015116	0.561605	0.790422	10	11	sulfate transmembrane transporter activity	MF
GO:0070326	0.561611	1	4	4	very-low-density lipoprotein particle receptor binding	MF
GO:0043398	0.561658	1	4	4	HLH domain binding	MF
GO:0035594	0.561666	1	4	4	ganglioside binding	MF
GO:0019828	0.561783	1	4	4	aspartic-type endopeptidase inhibitor activity	MF
GO:0034186	0.561901	1	4	4	apolipoprotein A-I binding	MF
GO:0008556	0.561904	1	4	4	P-type potassium transmembrane transporter activity	MF
GO:0160008	0.561912	1	4	4	protein decrotonylase activity	MF
GO:0160009	0.561912	1	4	4	histone decrotonylase activity	MF
GO:0008457	0.562377	1	4	4	beta-galactosyl-N-acetylglucosaminylgalactosylglucosyl-ceramide beta-1,3-acetylglucosaminyltransferase activity	MF
GO:0032554	0.562593	1	4	4	purine deoxyribonucleotide binding	MF
GO:0004470	0.562762	1	4	4	malic enzyme activity	MF
GO:0030550	0.562823	1	4	4	acetylcholine receptor inhibitor activity	MF
GO:0070095	0.562988	1	4	4	fructose-6-phosphate binding	MF
GO:0004185	0.563018	1	4	4	serine-type carboxypeptidase activity	MF
GO:0018812	0.563115	1	4	4	3-hydroxyacyl-CoA dehydratase activity	MF
GO:0102158	0.563115	1	4	4	very-long-chain 3-hydroxyacyl-CoA dehydratase activity	MF
GO:0102343	0.563115	1	4	4	3-hydroxy-arachidoyl-CoA dehydratase activity	MF
GO:0102344	0.563115	1	4	4	3-hydroxy-behenoyl-CoA dehydratase activity	MF
GO:0102345	0.563115	1	4	4	3-hydroxy-lignoceroyl-CoA dehydratase activity	MF
GO:0045545	0.563481	1	4	4	syndecan binding	MF
GO:0016428	0.563524	1	4	4	tRNA (cytosine-5-)-methyltransferase activity	MF
GO:0031544	0.563557	1	4	4	peptidyl-proline 3-dioxygenase activity	MF
GO:0106262	0.56382	1	4	4	1-acylglycerophosphoethanolamine O-acyltransferase activity	MF
GO:0106263	0.56382	1	4	4	1-acylglycerophosphoserine O-acyltransferase activity	MF
GO:0051377	0.564118	1	4	4	mannose-ethanolamine phosphotransferase activity	MF
GO:0008440	0.564329	1	4	4	inositol-1,4,5-trisphosphate 3-kinase activity	MF
GO:0004693	0.564402	0.669395	22	25	cyclin-dependent protein serine/threonine kinase activity	MF
GO:0097472	0.564402	0.669395	22	25	cyclin-dependent protein kinase activity	MF
GO:0005095	0.564466	0.788542	10	11	GTPase inhibitor activity	MF
GO:0071077	0.564528	1	4	4	adenosine 3',5'-bisphosphate transmembrane transporter activity	MF
GO:0032422	0.564594	1	4	4	purine-rich negative regulatory element binding	MF
GO:0008948	0.564645	1	4	4	oxaloacetate decarboxylase activity	MF
GO:0015129	0.564794	1	4	4	lactate transmembrane transporter activity	MF
GO:0052735	0.564851	1	4	4	tRNA (cytosine-3-)-methyltransferase activity	MF
GO:0044547	0.564923	1	4	4	DNA topoisomerase binding	MF
GO:0140721	0.564926	1	4	4	nuclease inhibitor activity	MF
GO:0003696	0.564964	1	4	4	satellite DNA binding	MF
GO:0008126	0.565079	1	4	4	acetylesterase activity	MF
GO:0035184	0.565122	1	4	4	histone threonine kinase activity	MF
GO:0000026	0.565331	1	4	4	alpha-1,2-mannosyltransferase activity	MF
GO:0035368	0.565656	1	4	4	selenocysteine insertion sequence binding	MF
GO:0004704	0.565962	1	4	4	NF-kappaB-inducing kinase activity	MF
GO:0120325	0.566175	1	4	4	NuRD complex binding	MF
GO:0070182	0.566327	0.710085	16	18	DNA polymerase binding	MF
GO:0140571	0.566517	1	4	4	transmembrane ascorbate ferrireductase activity	MF
GO:0033677	0.566617	1	4	4	DNA/RNA helicase activity	MF
GO:0140575	0.566841	1	4	4	transmembrane monodehydroascorbate reductase activity	MF
GO:0019966	0.566953	1	4	4	interleukin-1 binding	MF
GO:0140031	0.566989	1	4	4	phosphorylation-dependent protein binding	MF
GO:0034190	0.56706	1	4	4	apolipoprotein receptor binding	MF
GO:0001093	0.567198	1	4	4	TFIIB-class transcription factor binding	MF
GO:0032217	0.567349	1	4	4	riboflavin transmembrane transporter activity	MF
GO:0071723	0.567377	1	4	4	lipopeptide binding	MF
GO:0120019	0.567542	1	4	4	phosphatidylcholine transfer activity	MF
GO:0033691	0.567635	1	4	4	sialic acid binding	MF
GO:0031821	0.567798	1	4	4	G protein-coupled serotonin receptor binding	MF
GO:0009019	0.567931	1	4	4	tRNA (guanine-N1-)-methyltransferase activity	MF
GO:0032557	0.567967	1	4	4	pyrimidine ribonucleotide binding	MF
GO:0004645	0.568321	1	4	4	1,4-alpha-oligoglucan phosphorylase activity	MF
GO:0099095	0.56908	1	4	4	ligand-gated anion channel activity	MF
GO:0004065	0.569201	0.785404	10	11	arylsulfatase activity	MF
GO:0016361	0.56944	1	4	4	activin receptor activity, type I	MF
GO:1904929	0.569507	1	4	4	coreceptor activity involved in Wnt signaling pathway, planar cell polarity pathway	MF
GO:0005221	0.569569	1	4	4	intracellular cyclic nucleotide activated cation channel activity	MF
GO:0043855	0.569569	1	4	4	cyclic nucleotide-gated ion channel activity	MF
GO:0070815	0.569667	1	4	4	peptidyl-lysine 5-dioxygenase activity	MF
GO:0034481	0.569786	1	4	4	chondroitin sulfotransferase activity	MF
GO:0008331	0.570011	1	4	4	high voltage-gated calcium channel activity	MF
GO:0051287	0.570102	0.601615	40	46	NAD binding	MF
GO:0044323	0.570247	1	4	4	retinoic acid-responsive element binding	MF
GO:0031685	0.570322	1	4	4	adenosine receptor binding	MF
GO:0015433	0.57079	1	4	4	ABC-type peptide antigen transporter activity	MF
GO:0015440	0.57079	1	4	4	ABC-type peptide transporter activity	MF
GO:0008349	0.571306	1	4	4	MAP kinase kinase kinase kinase activity	MF
GO:0004908	0.571388	1	4	4	interleukin-1 receptor activity	MF
GO:0016859	0.571451	0.635815	27	31	cis-trans isomerase activity	MF
GO:0002151	0.572002	1	4	4	G-quadruplex RNA binding	MF
GO:1904288	0.572052	1	4	4	BAT3 complex binding	MF
GO:0043812	0.572089	1	4	4	phosphatidylinositol-4-phosphate phosphatase activity	MF
GO:0086006	0.572199	1	4	4	voltage-gated sodium channel activity involved in cardiac muscle cell action potential	MF
GO:0000827	0.57222	1	4	4	inositol-1,3,4,5,6-pentakisphosphate kinase activity	MF
GO:0000829	0.57222	1	4	4	inositol heptakisphosphate kinase activity	MF
GO:0000832	0.57222	1	4	4	inositol hexakisphosphate 5-kinase activity	MF
GO:0008175	0.572293	0.634564	28	32	tRNA methyltransferase activity	MF
GO:0015616	0.572293	1	4	4	DNA translocase activity	MF
GO:0016215	0.572307	1	4	4	acyl-CoA desaturase activity	MF
GO:0032138	0.572366	1	4	4	single base insertion or deletion binding	MF
GO:0004340	0.572729	1	4	4	glucokinase activity	MF
GO:0004396	0.572729	1	4	4	hexokinase activity	MF
GO:0008865	0.572729	1	4	4	fructokinase activity	MF
GO:1990239	0.572802	1	4	4	steroid hormone binding	MF
GO:0004534	0.573109	1	4	4	5'-3' exoribonuclease activity	MF
GO:0031702	0.57362	1	4	4	type 1 angiotensin receptor binding	MF
GO:0005502	0.573639	1	4	4	11-cis retinal binding	MF
GO:0015349	0.573826	1	4	4	thyroid hormone transmembrane transporter activity	MF
GO:0099094	0.573905	0.597683	41	47	ligand-gated cation channel activity	MF
GO:0005078	0.573991	0.782197	10	11	MAP-kinase scaffold activity	MF
GO:1990254	0.574141	1	4	4	keratin filament binding	MF
GO:0046912	0.574211	1	4	4	acyltransferase activity, acyl groups converted into alkyl on transfer	MF
GO:0005025	0.574306	1	4	4	transforming growth factor beta receptor activity, type I	MF
GO:0106006	0.574631	1	4	4	cytoskeletal protein-membrane anchor activity	MF
GO:0017166	0.574844	0.781623	10	11	vinculin binding	MF
GO:0015189	0.575089	1	4	4	L-lysine transmembrane transporter activity	MF
GO:0034452	0.57518	0.781396	10	11	dynactin binding	MF
GO:0043546	0.575379	1	4	4	molybdopterin cofactor binding	MF
GO:0008046	0.57544	1	4	4	axon guidance receptor activity	MF
GO:0015278	0.575481	0.781193	10	11	calcium-release channel activity	MF
GO:1990430	0.575522	1	4	4	extracellular matrix protein binding	MF
GO:0061649	0.575594	1	4	4	ubiquitin modification-dependent histone binding	MF
GO:0070051	0.575597	1	4	4	fibrinogen binding	MF
GO:0043035	0.575721	1	4	4	chromatin insulator sequence binding	MF
GO:0034634	0.576081	1	4	4	glutathione transmembrane transporter activity	MF
GO:0042937	0.576081	1	4	4	tripeptide transmembrane transporter activity	MF
GO:0034458	0.576231	1	4	4	3'-5' RNA helicase activity	MF
GO:0008449	0.576317	1	4	4	N-acetylglucosamine-6-sulfatase activity	MF
GO:0031402	0.576591	1	4	4	sodium ion binding	MF
GO:1905172	0.576963	1	4	4	RISC complex binding	MF
GO:0035575	0.577529	1	4	4	histone H4-methyl-lysine-20 demethylase activity	MF
GO:0140410	0.578065	1	4	4	solute:bicarbonate symporter activity	MF
GO:0061821	0.578755	1	4	4	telomeric D-loop binding	MF
GO:0098821	0.578833	1	4	4	BMP receptor activity	MF
GO:0038191	0.580036	1	4	4	neuropilin binding	MF
GO:0019960	0.580076	1	4	4	C-X3-C chemokine binding	MF
GO:0036033	0.581215	1	4	4	mediator complex binding	MF
GO:0005173	0.581388	1	4	4	stem cell factor receptor binding	MF
GO:0032051	0.581763	1	4	4	clathrin light chain binding	MF
GO:0140346	0.582302	1	4	4	phosphatidylserine flippase activity	MF
GO:0001025	0.582328	1	4	4	RNA polymerase III general transcription initiation factor binding	MF
GO:0071855	0.584103	0.77704	9	10	neuropeptide receptor binding	MF
GO:0004526	0.587835	0.774468	9	10	ribonuclease P activity	MF
GO:0033204	0.587835	0.774468	9	10	ribonuclease P RNA binding	MF
GO:0043539	0.589584	0.582697	40	46	protein serine/threonine kinase activator activity	MF
GO:0048019	0.590506	0.772615	9	10	receptor antagonist activity	MF
GO:0016814	0.590903	0.64623	21	24	hydrolase activity, acting on carbon-nitrogen (but not peptide) bonds, in cyclic amidines	MF
GO:0043295	0.592032	0.77155	9	10	glutathione binding	MF
GO:1900750	0.592032	0.77155	9	10	oligopeptide binding	MF
GO:0016840	0.592082	0.771516	9	10	carbon-nitrogen lyase activity	MF
GO:0016830	0.594101	0.594049	33	38	carbon-carbon lyase activity	MF
GO:0019894	0.596209	0.591635	34	39	kinesin binding	MF
GO:0009055	0.5986	0.520238	78	91	electron transfer activity	MF
GO:0004602	0.601491	0.6826	14	16	glutathione peroxidase activity	MF
GO:1990841	0.6033	0.556849	46	53	promoter-specific chromatin binding	MF
GO:0001972	0.604321	0.762848	9	10	retinoic acid binding	MF
GO:0004312	0.604339	0.762835	9	10	fatty acid synthase activity	MF
GO:0017017	0.604383	0.762803	9	10	MAP kinase tyrosine/serine/threonine phosphatase activity	MF
GO:0003777	0.605298	0.554617	47	54	microtubule motor activity	MF
GO:1990825	0.605837	0.761758	9	10	sequence-specific mRNA binding	MF
GO:0034511	0.606612	0.761199	9	10	U3 snoRNA binding	MF
GO:0061665	0.607032	0.760896	9	10	SUMO ligase activity	MF
GO:0031996	0.607162	0.760802	9	10	thioesterase binding	MF
GO:0003950	0.607222	0.676443	15	17	NAD+ ADP-ribosyltransferase activity	MF
GO:0008013	0.609023	0.532483	59	68	beta-catenin binding	MF
GO:0016879	0.611921	0.576514	33	38	ligase activity, forming carbon-nitrogen bonds	MF
GO:0015297	0.612308	0.529289	58	67	antiporter activity	MF
GO:0046935	0.613328	0.756315	9	10	1-phosphatidylinositol-3-kinase regulator activity	MF
GO:0000340	0.614233	0.75565	9	10	RNA 7-methylguanosine cap binding	MF
GO:0030145	0.614387	0.545881	45	52	manganese ion binding	MF
GO:0031420	0.614836	0.755208	9	10	alkali metal ion binding	MF
GO:0004706	0.618248	0.752689	9	10	JUN kinase kinase kinase activity	MF
GO:0070016	0.61915	0.75202	9	10	armadillo repeat domain binding	MF
GO:0004439	0.619723	0.751594	9	10	phosphatidylinositol-4,5-bisphosphate 5-phosphatase activity	MF
GO:0022884	0.620918	0.618821	20	23	macromolecule transmembrane transporter activity	MF
GO:0001046	0.625098	0.563683	32	37	core promoter sequence-specific DNA binding	MF
GO:0016500	0.62529	0.747427	9	10	protein-hormone receptor activity	MF
GO:0008173	0.626529	0.523491	50	58	RNA methyltransferase activity	MF
GO:0001091	0.627126	0.612839	20	23	RNA polymerase II general transcription initiation factor binding	MF
GO:0070181	0.628102	0.747514	8	9	small ribosomal subunit rRNA binding	MF
GO:0030613	0.628137	1	3	3	oxidoreductase activity, acting on phosphorus or arsenic in donors	MF
GO:0030614	0.628137	1	3	3	oxidoreductase activity, acting on phosphorus or arsenic in donors, disulfide as acceptor	MF
GO:0140333	0.628329	0.745129	9	10	glycerophospholipid flippase activity	MF
GO:0005344	0.628345	1	3	3	oxygen carrier activity	MF
GO:0097493	0.629509	0.744233	9	10	structural molecule activity conferring elasticity	MF
GO:0003755	0.629879	0.580633	25	29	peptidyl-prolyl cis-trans isomerase activity	MF
GO:0042287	0.630809	0.656463	14	16	MHC protein binding	MF
GO:0008097	0.630951	0.745352	8	9	5S rRNA binding	MF
GO:0032395	0.631091	1	3	3	MHC class II receptor activity	MF
GO:0016846	0.631687	0.744791	8	9	carbon-sulfur lyase activity	MF
GO:0005094	0.633256	1	3	3	Rho GDP-dissociation inhibitor activity	MF
GO:0003839	0.633456	1	3	3	gamma-glutamylcyclotransferase activity	MF
GO:0106399	0.633511	1	3	3	acyl-coenzyme A diphosphatase activity	MF
GO:0004784	0.633848	1	3	3	superoxide dismutase activity	MF
GO:0016721	0.633848	1	3	3	oxidoreductase activity, acting on superoxide radicals as acceptor	MF
GO:0070402	0.634527	0.653048	14	16	NADPH binding	MF
GO:0031705	0.634765	1	3	3	bombesin receptor binding	MF
GO:0071209	0.635531	1	3	3	U7 snRNA binding	MF
GO:0000253	0.636238	1	3	3	3-keto sterol reductase activity	MF
GO:0047655	0.636742	1	3	3	allyl-alcohol dehydrogenase activity	MF
GO:0019808	0.63696	1	3	3	polyamine binding	MF
GO:0004427	0.636978	1	3	3	inorganic diphosphate phosphatase activity	MF
GO:0070026	0.637163	1	3	3	nitric oxide binding	MF
GO:0008177	0.637163	1	3	3	succinate dehydrogenase (ubiquinone) activity	MF
GO:0035410	0.637372	1	3	3	dihydrotestosterone 17-beta-dehydrogenase activity	MF
GO:0044715	0.637447	1	3	3	8-oxo-dGDP phosphatase activity	MF
GO:0016822	0.637492	1	3	3	hydrolase activity, acting on acid carbon-carbon bonds	MF
GO:0016823	0.637492	1	3	3	hydrolase activity, acting on acid carbon-carbon bonds, in ketonic substances	MF
GO:0008534	0.637634	1	3	3	oxidized purine nucleobase lesion DNA N-glycosylase activity	MF
GO:0032190	0.638932	1	3	3	acrosin binding	MF
GO:0050542	0.639113	1	3	3	icosanoid binding	MF
GO:0050543	0.639113	1	3	3	icosatetraenoic acid binding	MF
GO:0050544	0.639113	1	3	3	arachidonic acid binding	MF
GO:0002060	0.639246	1	3	3	purine nucleobase binding	MF
GO:0005497	0.639361	1	3	3	androgen binding	MF
GO:0008426	0.639503	1	3	3	protein kinase C inhibitor activity	MF
GO:0140663	0.639743	1	3	3	ATP-dependent FeS chaperone activity	MF
GO:0003756	0.639964	0.64801	14	16	protein disulfide isomerase activity	MF
GO:0016864	0.639964	0.64801	14	16	intramolecular oxidoreductase activity, transposing S-S bonds	MF
GO:0048408	0.640008	1	3	3	epidermal growth factor binding	MF
GO:0005046	0.640169	1	3	3	KDEL sequence binding	MF
GO:0004096	0.640203	1	3	3	catalase activity	MF
GO:0003960	0.640358	1	3	3	NADPH:quinone reductase activity	MF
GO:0050220	0.640554	1	3	3	prostaglandin-E synthase activity	MF
GO:0050633	0.640663	1	3	3	acetyl-CoA C-myristoyltransferase activity	MF
GO:0061663	0.640682	1	3	3	NEDD8 ligase activity	MF
GO:0004082	0.640769	1	3	3	bisphosphoglycerate mutase activity	MF
GO:0004619	0.640769	1	3	3	phosphoglycerate mutase activity	MF
GO:0016936	0.640786	1	3	3	galactoside binding	MF
GO:0016744	0.640813	1	3	3	transketolase or transaldolase activity	MF
GO:0030942	0.640922	1	3	3	endoplasmic reticulum signal peptide binding	MF
GO:0004457	0.641143	1	3	3	lactate dehydrogenase activity	MF
GO:0017099	0.64143	1	3	3	very-long-chain-acyl-CoA dehydrogenase activity	MF
GO:0008503	0.641526	1	3	3	benzodiazepine receptor activity	MF
GO:0043771	0.641608	1	3	3	cytidine kinase activity	MF
GO:0004634	0.64169	1	3	3	phosphopyruvate hydratase activity	MF
GO:0008988	0.641942	1	3	3	rRNA (adenine-N6-)-methyltransferase activity	MF
GO:0035671	0.641963	1	3	3	enone reductase activity	MF
GO:0019166	0.642181	1	3	3	trans-2-enoyl-CoA reductase (NADPH) activity	MF
GO:0005534	0.642326	1	3	3	galactose binding	MF
GO:0004774	0.642379	1	3	3	succinate-CoA ligase activity	MF
GO:0016647	0.642499	1	3	3	oxidoreductase activity, acting on the CH-NH group of donors, oxygen as acceptor	MF
GO:0046592	0.642499	1	3	3	polyamine oxidase activity	MF
GO:0000033	0.642591	1	3	3	alpha-1,3-mannosyltransferase activity	MF
GO:0016405	0.642712	0.645444	14	16	CoA-ligase activity	MF
GO:0016874	0.642832	0.465897	93	108	ligase activity	MF
GO:0004064	0.642871	1	3	3	arylesterase activity	MF
GO:0017089	0.642922	1	3	3	glycolipid transfer activity	MF
GO:0016684	0.642928	0.546294	30	35	oxidoreductase activity, acting on peroxide as acceptor	MF
GO:0043522	0.643109	0.735957	8	9	leucine zipper domain binding	MF
GO:0070401	0.643341	1	3	3	NADP+ binding	MF
GO:0033829	0.643381	1	3	3	O-fucosylpeptide 3-beta-N-acetylglucosaminyltransferase activity	MF
GO:0035651	0.643532	1	3	3	AP-3 adaptor complex binding	MF
GO:0036134	0.643541	1	3	3	12-hydroxyheptadecatrienoic acid synthase activity	MF
GO:0031624	0.643666	0.596615	20	23	ubiquitin conjugating enzyme binding	MF
GO:0004022	0.644007	1	3	3	alcohol dehydrogenase (NAD+) activity	MF
GO:0031800	0.644434	1	3	3	type 3 metabotropic glutamate receptor binding	MF
GO:0016263	0.644652	1	3	3	glycoprotein-N-acetylgalactosamine 3-beta-galactosyltransferase activity	MF
GO:0008430	0.644705	1	3	3	selenium binding	MF
GO:1904399	0.64479	1	3	3	heparan sulfate binding	MF
GO:0016286	0.6452	1	3	3	small conductance calcium-activated potassium channel activity	MF
GO:0055102	0.645313	0.734225	8	9	lipase inhibitor activity	MF
GO:0070530	0.645704	0.594587	20	23	K63-linked polyubiquitin modification-dependent protein binding	MF
GO:0051538	0.645753	1	3	3	3 iron, 4 sulfur cluster binding	MF
GO:0062153	0.64583	1	3	3	C5-methylcytidine-containing RNA binding	MF
GO:0098973	0.645837	1	3	3	structural constituent of postsynaptic actin cytoskeleton	MF
GO:0008597	0.645931	1	3	3	calcium-dependent protein serine/threonine phosphatase regulator activity	MF
GO:0097642	0.646048	1	3	3	calcitonin family receptor activity	MF
GO:0042806	0.646052	1	3	3	fucose binding	MF
GO:0004957	0.646154	1	3	3	prostaglandin E receptor activity	MF
GO:0047134	0.646184	0.733537	8	9	protein-disulfide reductase (NAD(P)) activity	MF
GO:0001851	0.646588	1	3	3	complement component C3b binding	MF
GO:1905573	0.646671	1	3	3	ganglioside GM1 binding	MF
GO:0070324	0.646676	1	3	3	thyroid hormone binding	MF
GO:1990404	0.646702	0.641695	14	16	NAD+-protein ADP-ribosyltransferase activity	MF
GO:0046972	0.647023	1	3	3	histone acetyltransferase activity (H4-K16 specific)	MF
GO:0046979	0.647039	1	3	3	TAP2 binding	MF
GO:0035497	0.64716	0.641263	14	16	cAMP response element binding	MF
GO:0036374	0.647188	1	3	3	glutathione hydrolase activity	MF
GO:0102953	0.647188	1	3	3	hypoglycin A gamma-glutamyl transpeptidase activity	MF
GO:0103068	0.647188	1	3	3	leukotriene C4 gamma-glutamyl transferase activity	MF
GO:0051264	0.647515	1	3	3	mono-olein transacylation activity	MF
GO:0051265	0.647515	1	3	3	diolein transacylation activity	MF
GO:0005134	0.647539	1	3	3	interleukin-2 receptor binding	MF
GO:0031997	0.64761	1	3	3	N-terminal myristoylation domain binding	MF
GO:0004104	0.647684	1	3	3	cholinesterase activity	MF
GO:0036384	0.647789	1	3	3	CDP phosphatase activity	MF
GO:0004703	0.647909	1	3	3	G protein-coupled receptor kinase activity	MF
GO:0003976	0.648075	1	3	3	UDP-N-acetylglucosamine-lysosomal-enzyme N-acetylglucosaminephosphotransferase activity	MF
GO:0070061	0.648125	1	3	3	fructose binding	MF
GO:0004594	0.648222	1	3	3	pantothenate kinase activity	MF
GO:0008607	0.648244	1	3	3	phosphorylase kinase regulator activity	MF
GO:0032558	0.648333	1	3	3	adenyl deoxyribonucleotide binding	MF
GO:0035175	0.64839	1	3	3	histone kinase activity (H3-S10 specific)	MF
GO:0051724	0.648527	1	3	3	NAD transmembrane transporter activity	MF
GO:0016426	0.648535	1	3	3	tRNA (adenine) methyltransferase activity	MF
GO:0016429	0.648535	1	3	3	tRNA (adenine-N1-)-methyltransferase activity	MF
GO:0061953	0.648535	1	3	3	mRNA (adenine-N1-)-methyltransferase activity	MF
GO:0071535	0.648929	1	3	3	RING-like zinc finger domain binding	MF
GO:0004563	0.64894	1	3	3	beta-N-acetylhexosaminidase activity	MF
GO:0000298	0.649002	1	3	3	endopolyphosphatase activity	MF
GO:0008486	0.649002	1	3	3	diphosphoinositol-polyphosphate diphosphatase activity	MF
GO:0034431	0.649002	1	3	3	bis(5'-adenosyl)-hexaphosphatase activity	MF
GO:0034432	0.649002	1	3	3	bis(5'-adenosyl)-pentaphosphatase activity	MF
GO:0052689	0.649096	0.472457	73	85	carboxylic ester hydrolase activity	MF
GO:0005345	0.649096	1	3	3	purine nucleobase transmembrane transporter activity	MF
GO:0015205	0.649096	1	3	3	nucleobase transmembrane transporter activity	MF
GO:0015207	0.649096	1	3	3	adenine transmembrane transporter activity	MF
GO:0004565	0.649168	1	3	3	beta-galactosidase activity	MF
GO:0046404	0.649279	1	3	3	polydeoxyribonucleotide 5'-hydroxyl-kinase activity	MF
GO:0051733	0.649279	1	3	3	polydeoxyribonucleotide kinase activity	MF
GO:0051734	0.649279	1	3	3	polynucleotide kinase activity	MF
GO:0047429	0.649399	0.730988	8	9	nucleoside triphosphate diphosphatase activity	MF
GO:0005499	0.649499	1	3	3	vitamin D binding	MF
GO:0045145	0.64974	1	3	3	single-stranded DNA 5'-3' exodeoxyribonuclease activity	MF
GO:0140294	0.650043	1	3	3	NAD DNA ADP-ribosyltransferase activity	MF
GO:0016716	0.650061	1	3	3	oxidoreductase activity, acting on paired donors, with incorporation or reduction of molecular oxygen, another compound as one donor, and incorporation of one atom of oxygen	MF
GO:0019797	0.650061	1	3	3	procollagen-proline 3-dioxygenase activity	MF
GO:0052905	0.650061	1	3	3	tRNA (guanine(9)-N(1))-methyltransferase activity	MF
GO:0099528	0.650287	1	3	3	G protein-coupled neurotransmitter receptor activity	MF
GO:0003810	0.650364	1	3	3	protein-glutamine gamma-glutamyltransferase activity	MF
GO:0140262	0.650509	1	3	3	mRNA cap binding complex binding	MF
GO:0032139	0.65097	1	3	3	dinucleotide insertion or deletion binding	MF
GO:0043262	0.651021	1	3	3	ADP phosphatase activity	MF
GO:0070004	0.651236	1	3	3	cysteine-type exopeptidase activity	MF
GO:0004528	0.651313	1	3	3	phosphodiesterase I activity	MF
GO:0050816	0.651342	1	3	3	phosphothreonine residue binding	MF
GO:0005237	0.651361	1	3	3	inhibitory extracellular ligand-gated ion channel activity	MF
GO:0016401	0.651428	1	3	3	palmitoyl-CoA oxidase activity	MF
GO:0035800	0.651603	1	3	3	deubiquitinase activator activity	MF
GO:0003872	0.651607	1	3	3	6-phosphofructokinase activity	MF
GO:0097016	0.651719	1	3	3	L27 domain binding	MF
GO:0001018	0.651808	1	3	3	mitochondrial promoter sequence-specific DNA binding	MF
GO:0008158	0.651845	1	3	3	hedgehog receptor activity	MF
GO:0034191	0.651863	1	3	3	apolipoprotein A-I receptor binding	MF
GO:0052739	0.651897	1	3	3	phosphatidylserine 1-acylhydrolase activity	MF
GO:0052740	0.651897	1	3	3	1-acyl-2-lysophosphatidylserine acylhydrolase activity	MF
GO:0008458	0.651967	1	3	3	carnitine O-octanoyltransferase activity	MF
GO:0016414	0.651967	1	3	3	O-octanoyltransferase activity	MF
GO:0034189	0.651997	1	3	3	very-low-density lipoprotein particle binding	MF
GO:0033149	0.652069	1	3	3	FFAT motif binding	MF
GO:0004921	0.652155	1	3	3	interleukin-11 receptor activity	MF
GO:0019970	0.652155	1	3	3	interleukin-11 binding	MF
GO:0003689	0.652381	0.728606	8	9	DNA clamp loader activity	MF
GO:0061891	0.652402	1	3	3	calcium ion sensor activity	MF
GO:0140784	0.652402	1	3	3	metal ion sensor activity	MF
GO:0008506	0.652437	1	3	3	sucrose:proton symporter activity	MF
GO:0008515	0.652437	1	3	3	sucrose transmembrane transporter activity	MF
GO:0009669	0.652437	1	3	3	sucrose:cation symporter activity	MF
GO:0015154	0.652437	1	3	3	disaccharide transmembrane transporter activity	MF
GO:0015157	0.652437	1	3	3	oligosaccharide transmembrane transporter activity	MF
GO:0008428	0.652585	1	3	3	ribonuclease inhibitor activity	MF
GO:0035663	0.652598	1	3	3	Toll-like receptor 2 binding	MF
GO:0015252	0.652702	1	3	3	proton channel activity	MF
GO:1990460	0.652754	1	3	3	leptin receptor binding	MF
GO:0004305	0.652809	1	3	3	ethanolamine kinase activity	MF
GO:0070053	0.652893	1	3	3	thrombospondin receptor activity	MF
GO:0016262	0.652977	1	3	3	protein N-acetylglucosaminyltransferase activity	MF
GO:0032183	0.65299	0.63573	14	16	SUMO binding	MF
GO:0005391	0.653049	1	3	3	P-type sodium:potassium-exchanging transporter activity	MF
GO:0008554	0.653049	1	3	3	P-type sodium transporter activity	MF
GO:0009383	0.653229	1	3	3	rRNA (cytosine-C5-)-methyltransferase activity	MF
GO:0015333	0.65328	1	3	3	peptide:proton symporter activity	MF
GO:0071916	0.65328	1	3	3	dipeptide transmembrane transporter activity	MF
GO:0015119	0.653295	1	3	3	hexose phosphate transmembrane transporter activity	MF
GO:0015152	0.653295	1	3	3	glucose-6-phosphate transmembrane transporter activity	MF
GO:0015315	0.653295	1	3	3	organophosphate:inorganic phosphate antiporter activity	MF
GO:0015526	0.653295	1	3	3	hexose-phosphate:inorganic phosphate antiporter activity	MF
GO:0061513	0.653295	1	3	3	glucose 6-phosphate:inorganic phosphate antiporter activity	MF
GO:0005280	0.653361	1	3	3	amino acid:proton symporter activity	MF
GO:0016509	0.65344	1	3	3	long-chain-3-hydroxyacyl-CoA dehydrogenase activity	MF
GO:0050692	0.653581	1	3	3	DNA binding domain binding	MF
GO:0038062	0.653664	1	3	3	protein tyrosine kinase collagen receptor activity	MF
GO:0005483	0.653866	1	3	3	soluble NSF attachment protein activity	MF
GO:1990817	0.654037	1	3	3	RNA adenylyltransferase activity	MF
GO:0140848	0.654069	1	3	3	amino acid:monoatomic cation antiporter activity	MF
GO:0035256	0.654073	0.727247	8	9	G protein-coupled glutamate receptor binding	MF
GO:0001730	0.654073	1	3	3	2'-5'-oligoadenylate synthetase activity	MF
GO:0016436	0.654076	1	3	3	rRNA (uridine) methyltransferase activity	MF
GO:0017020	0.654154	1	3	3	myosin phosphatase regulator activity	MF
GO:0016971	0.65416	1	3	3	flavin-linked sulfhydryl oxidase activity	MF
GO:1990757	0.654268	1	3	3	ubiquitin ligase activator activity	MF
GO:0004731	0.654297	1	3	3	purine-nucleoside phosphorylase activity	MF
GO:0016662	0.654316	1	3	3	oxidoreductase activity, acting on other nitrogenous compounds as donors, cytochrome as acceptor	MF
GO:0050421	0.654316	1	3	3	nitrite reductase (NO-forming) activity	MF
GO:0098809	0.654316	1	3	3	nitrite reductase activity	MF
GO:0004095	0.654317	1	3	3	carnitine O-palmitoyltransferase activity	MF
GO:0016416	0.654317	1	3	3	O-palmitoyltransferase activity	MF
GO:0070012	0.654384	1	3	3	oligopeptidase activity	MF
GO:0070699	0.65441	1	3	3	type II activin receptor binding	MF
GO:0033188	0.654517	1	3	3	sphingomyelin synthase activity	MF
GO:0047493	0.654517	1	3	3	ceramide cholinephosphotransferase activity	MF
GO:0004198	0.654625	0.726802	8	9	calcium-dependent cysteine-type endopeptidase activity	MF
GO:0032137	0.654655	1	3	3	guanine/thymine mispair binding	MF
GO:0031208	0.654844	1	3	3	POZ domain binding	MF
GO:0099635	0.654876	1	3	3	voltage-gated calcium channel activity involved in positive regulation of presynaptic cytosolic calcium levels	MF
GO:0005243	0.654911	1	3	3	gap junction channel activity	MF
GO:1903763	0.654911	1	3	3	gap junction channel activity involved in cell communication by electrical coupling	MF
GO:0047498	0.654916	1	3	3	calcium-dependent phospholipase A2 activity	MF
GO:0008475	0.654945	1	3	3	procollagen-lysine 5-dioxygenase activity	MF
GO:0003828	0.65496	1	3	3	alpha-N-acetylneuraminate alpha-2,8-sialyltransferase activity	MF
GO:0034714	0.654965	1	3	3	type III transforming growth factor beta receptor binding	MF
GO:0004471	0.655243	1	3	3	malate dehydrogenase (decarboxylating) (NAD+) activity	MF
GO:0004473	0.655243	1	3	3	malate dehydrogenase (decarboxylating) (NADP+) activity	MF
GO:0044729	0.655251	1	3	3	hemi-methylated DNA-binding	MF
GO:0055100	0.655411	1	3	3	adiponectin binding	MF
GO:0097363	0.655633	1	3	3	protein O-GlcNAc transferase activity	MF
GO:0004992	0.655641	1	3	3	platelet activating factor receptor activity	MF
GO:0004768	0.655839	1	3	3	stearoyl-CoA 9-desaturase activity	MF
GO:0016941	0.655884	1	3	3	natriuretic peptide receptor activity	MF
GO:0046920	0.655939	1	3	3	alpha-(1->3)-fucosyltransferase activity	MF
GO:0003987	0.656004	1	3	3	acetate-CoA ligase activity	MF
GO:0090434	0.656107	1	3	3	oleoyl-CoA ligase activity	MF
GO:0004890	0.656358	1	3	3	GABA-A receptor activity	MF
GO:0022851	0.656358	1	3	3	GABA-gated chloride ion channel activity	MF
GO:0140517	0.656547	1	3	3	protein-RNA adaptor activity	MF
GO:0071253	0.656672	1	3	3	connexin binding	MF
GO:0003909	0.656719	1	3	3	DNA ligase activity	MF
GO:0003910	0.656719	1	3	3	DNA ligase (ATP) activity	MF
GO:0047192	0.656876	1	3	3	1-alkylglycerophosphocholine O-acetyltransferase activity	MF
GO:0070336	0.65693	1	3	3	flap-structured DNA binding	MF
GO:0005034	0.657105	1	3	3	osmosensor activity	MF
GO:0004839	0.65711	1	3	3	ubiquitin activating enzyme activity	MF
GO:0015143	0.657166	1	3	3	urate transmembrane transporter activity	MF
GO:1901702	0.657166	1	3	3	salt transmembrane transporter activity	MF
GO:0047288	0.657379	1	3	3	monosialoganglioside sialyltransferase activity	MF
GO:0002134	0.657462	1	3	3	UTP binding	MF
GO:0008131	0.657472	1	3	3	primary amine oxidase activity	MF
GO:0052595	0.657472	1	3	3	aliphatic amine oxidase activity	MF
GO:0052596	0.657472	1	3	3	phenethylamine:oxygen oxidoreductase (deaminating) activity	MF
GO:0008384	0.65753	1	3	3	IkappaB kinase activity	MF
GO:0097003	0.657552	1	3	3	adipokinetic hormone receptor activity	MF
GO:0003846	0.657568	1	3	3	2-acylglycerol O-acyltransferase activity	MF
GO:0030292	0.657736	1	3	3	protein tyrosine kinase inhibitor activity	MF
GO:0003994	0.657743	1	3	3	aconitate hydratase activity	MF
GO:0001002	0.658199	1	3	3	RNA polymerase III type 1 promoter sequence-specific DNA binding	MF
GO:0001003	0.658199	1	3	3	RNA polymerase III type 2 promoter sequence-specific DNA binding	MF
GO:0080084	0.658199	1	3	3	5S rDNA binding	MF
GO:0015220	0.658203	1	3	3	choline transmembrane transporter activity	MF
GO:0004748	0.658248	1	3	3	ribonucleoside-diphosphate reductase activity, thioredoxin disulfide as acceptor	MF
GO:0061731	0.658248	1	3	3	ribonucleoside-diphosphate reductase activity	MF
GO:0015087	0.658384	1	3	3	cobalt ion transmembrane transporter activity	MF
GO:0030160	0.658581	1	3	3	synaptic receptor adaptor activity	MF
GO:0015225	0.658819	1	3	3	biotin transmembrane transporter activity	MF
GO:0072345	0.659107	1	3	3	NAADP-sensitive calcium-release channel activity	MF
GO:0097682	0.659107	1	3	3	intracellular phosphatidylinositol-3,5-bisphosphate-sensitive cation channel activity	MF
GO:0039552	0.659139	1	3	3	RIG-I binding	MF
GO:0070573	0.659198	1	3	3	metallodipeptidase activity	MF
GO:1905538	0.659221	1	3	3	polysome binding	MF
GO:0051425	0.659301	1	3	3	PTB domain binding	MF
GO:0043533	0.659432	1	3	3	inositol 1,3,4,5 tetrakisphosphate binding	MF
GO:0004726	0.659569	0.722792	8	9	non-membrane spanning protein tyrosine phosphatase activity	MF
GO:0045503	0.65975	1	3	3	dynein light chain binding	MF
GO:0102033	0.659789	1	3	3	long-chain fatty acid omega-hydroxylase activity	MF
GO:0120250	0.659789	1	3	3	fatty acid omega-hydroxylase activity	MF
GO:0070853	0.659921	1	3	3	myosin VI binding	MF
GO:0005503	0.660139	1	3	3	all-trans retinal binding	MF
GO:0038085	0.660168	1	3	3	vascular endothelial growth factor binding	MF
GO:0099530	0.660299	1	3	3	G protein-coupled receptor activity involved in regulation of postsynaptic membrane potential	MF
GO:0090433	0.660447	1	3	3	palmitoyl-CoA ligase activity	MF
GO:0030297	0.660511	0.722023	8	9	transmembrane receptor protein tyrosine kinase activator activity	MF
GO:1901680	0.660652	1	3	3	sulfur-containing amino acid secondary active transmembrane transporter activity	MF
GO:0008489	0.660657	1	3	3	UDP-galactose:glucosylceramide beta-1,4-galactosyltransferase activity	MF
GO:0008381	0.660743	0.721832	8	9	mechanosensitive ion channel activity	MF
GO:0032142	0.660763	1	3	3	single guanine insertion binding	MF
GO:1990518	0.66086	1	3	3	single-stranded 3'-5' DNA helicase activity	MF
GO:0072320	0.66096	1	3	3	volume-sensitive chloride channel activity	MF
GO:0000822	0.661	1	3	3	inositol hexakisphosphate binding	MF
GO:0050436	0.661087	1	3	3	microfibril binding	MF
GO:0043273	0.661337	1	3	3	CTPase activity	MF
GO:0005308	0.661366	1	3	3	creatine transmembrane transporter activity	MF
GO:1902945	0.661747	1	3	3	metalloendopeptidase activity involved in amyloid precursor protein catabolic process	MF
GO:0071714	0.661749	1	3	3	icosanoid transmembrane transporter activity	MF
GO:0036122	0.661882	0.720899	8	9	BMP binding	MF
GO:0097108	0.661975	1	3	3	hedgehog family protein binding	MF
GO:0086083	0.662069	1	3	3	cell adhesive protein binding involved in bundle of His cell-Purkinje myocyte communication	MF
GO:0051525	0.662434	1	3	3	NFAT protein binding	MF
GO:0015432	0.662555	1	3	3	ABC-type bile acid transporter activity	MF
GO:0033283	0.662555	1	3	3	ATPase-coupled organic acid transmembrane transporter activity	MF
GO:0033284	0.662555	1	3	3	ATPase-coupled carboxylic acid transmembrane transporter activity	MF
GO:0033285	0.662555	1	3	3	ATPase-coupled monocarboxylic acid transmembrane transporter activity	MF
GO:0030229	0.662586	1	3	3	very-low-density lipoprotein particle receptor activity	MF
GO:0016314	0.662644	1	3	3	phosphatidylinositol-3,4,5-trisphosphate 3-phosphatase activity	MF
GO:0004591	0.66273	1	3	3	oxoglutarate dehydrogenase (succinyl-transferring) activity	MF
GO:0042834	0.6629	1	3	3	peptidoglycan binding	MF
GO:0032549	0.663131	1	3	3	ribonucleoside binding	MF
GO:0070290	0.663235	1	3	3	N-acylphosphatidylethanolamine-specific phospholipase D activity	MF
GO:0004467	0.663689	0.719413	8	9	long-chain fatty acid-CoA ligase activity	MF
GO:0005251	0.663709	0.719396	8	9	delayed rectifier potassium channel activity	MF
GO:0015175	0.663844	0.545815	25	29	neutral amino acid transmembrane transporter activity	MF
GO:0050811	0.663953	0.719195	8	9	GABA receptor binding	MF
GO:0140345	0.664031	1	3	3	phosphatidylcholine flippase activity	MF
GO:0004515	0.664291	1	3	3	nicotinate-nucleotide adenylyltransferase activity	MF
GO:1905773	0.664668	1	3	3	8-hydroxy-2'-deoxyguanosine DNA binding	MF
GO:0042988	0.664741	1	3	3	X11-like protein binding	MF
GO:0000064	0.665032	1	3	3	L-ornithine transmembrane transporter activity	MF
GO:0106017	0.665203	1	3	3	phosphatidylinositol-3,4-bisphosphate phosphatase activity	MF
GO:0070644	0.665257	1	3	3	vitamin D response element binding	MF
GO:0005298	0.665572	1	3	3	proline:sodium symporter activity	MF
GO:0052723	0.66561	1	3	3	inositol hexakisphosphate 1-kinase activity	MF
GO:0052724	0.66561	1	3	3	inositol hexakisphosphate 3-kinase activity	MF
GO:0008195	0.665775	1	3	3	phosphatidate phosphatase activity	MF
GO:1904928	0.665829	1	3	3	coreceptor activity involved in canonical Wnt signaling pathway	MF
GO:0008510	0.665974	1	3	3	sodium:bicarbonate symporter activity	MF
GO:0046623	0.666428	1	3	3	sphingolipid floppase activity	MF
GO:0008327	0.666456	0.574358	19	22	methyl-CpG binding	MF
GO:0001530	0.666508	0.624013	13	15	lipopolysaccharide binding	MF
GO:0140680	0.666553	1	3	3	histone H3-di/monomethyl-lysine-36 demethylase activity	MF
GO:0042030	0.666598	1	3	3	ATPase inhibitor activity	MF
GO:0001156	0.666638	1	3	3	TFIIIC-class transcription factor complex binding	MF
GO:0030226	0.666725	1	3	3	apolipoprotein receptor activity	MF
GO:0000182	0.667162	0.716537	8	9	rDNA binding	MF
GO:0043014	0.66744	0.542029	25	29	alpha-tubulin binding	MF
GO:0015144	0.6682	0.572558	19	22	carbohydrate transmembrane transporter activity	MF
GO:0042056	0.668935	0.621631	13	15	chemoattractant activity	MF
GO:0016229	0.671585	0.569943	18	21	steroid dehydrogenase activity	MF
GO:0008066	0.673924	0.710867	8	9	glutamate receptor activity	MF
GO:0015377	0.674103	0.710716	8	9	cation:chloride symporter activity	MF
GO:0030371	0.675464	0.534102	24	28	translation repressor activity	MF
GO:0048407	0.67585	0.709234	8	9	platelet-derived growth factor binding	MF
GO:0016505	0.677126	0.613507	13	15	peptidase activator activity involved in apoptotic process	MF
GO:0030551	0.67747	0.562899	19	22	cyclic nucleotide binding	MF
GO:0016646	0.677514	0.613119	13	15	oxidoreductase activity, acting on the CH-NH group of donors, NAD or NADP as acceptor	MF
GO:0005267	0.678365	0.492259	36	42	potassium channel activity	MF
GO:0008138	0.679027	0.508089	30	35	protein tyrosine/serine/threonine phosphatase activity	MF
GO:0050431	0.6796	0.560657	19	22	transforming growth factor beta binding	MF
GO:0051119	0.682462	0.608142	13	15	sugar transmembrane transporter activity	MF
GO:0008409	0.682777	0.607823	13	15	5'-3' exonuclease activity	MF
GO:0042809	0.685533	0.605029	13	15	nuclear vitamin D receptor binding	MF
GO:0046966	0.689396	0.519065	24	28	nuclear thyroid hormone receptor binding	MF
GO:1901505	0.693845	0.475603	35	41	carbohydrate derivative transmembrane transporter activity	MF
GO:0016410	0.694482	0.442696	53	62	N-acyltransferase activity	MF
GO:0004859	0.69482	0.695633	7	8	phospholipase inhibitor activity	MF
GO:0048020	0.694952	0.695516	7	8	CCR chemokine receptor binding	MF
GO:0016894	0.699181	0.691724	7	8	endonuclease activity, active with either ribo- or deoxyribonucleic acids and producing 3'-phosphomonoesters	MF
GO:0120016	0.700699	0.690352	7	8	sphingolipid transfer activity	MF
GO:0017070	0.701096	0.590519	12	14	U6 snRNA binding	MF
GO:0070279	0.701262	0.484077	29	34	vitamin B6 binding	MF
GO:0005230	0.701698	0.537815	18	21	extracellular ligand-gated ion channel activity	MF
GO:0001637	0.702281	0.688917	7	8	G protein-coupled chemoattractant receptor activity	MF
GO:0004950	0.702281	0.688917	7	8	chemokine receptor activity	MF
GO:0001161	0.703498	0.687809	7	8	intronic transcription regulatory region sequence-specific DNA binding	MF
GO:0035325	0.703906	0.687436	7	8	Toll-like receptor binding	MF
GO:0016832	0.703988	0.687361	7	8	aldehyde-lyase activity	MF
GO:0005506	0.70462	0.412452	70	82	iron ion binding	MF
GO:0090482	0.70581	0.533296	18	21	vitamin transmembrane transporter activity	MF
GO:0051787	0.705813	0.501569	23	27	misfolded protein binding	MF
GO:0001614	0.70586	0.685647	7	8	purinergic nucleotide receptor activity	MF
GO:0016502	0.70586	0.685647	7	8	nucleotide receptor activity	MF
GO:0039706	0.706364	0.685183	7	8	co-receptor binding	MF
GO:0005031	0.706365	0.685183	7	8	tumor necrosis factor receptor activity	MF
GO:0019869	0.706732	0.684845	7	8	chloride channel inhibitor activity	MF
GO:0016634	0.706991	0.684607	7	8	oxidoreductase activity, acting on the CH-CH group of donors, oxygen as acceptor	MF
GO:0008494	0.707807	0.683855	7	8	translation activator activity	MF
GO:1901612	0.709028	0.682725	7	8	cardiolipin binding	MF
GO:0015194	0.709444	0.682341	7	8	L-serine transmembrane transporter activity	MF
GO:0070403	0.709902	0.581186	12	14	NAD+ binding	MF
GO:0008330	0.710623	0.681246	7	8	protein tyrosine/threonine phosphatase activity	MF
GO:0097322	0.711755	0.680191	7	8	7SK snRNA binding	MF
GO:0015186	0.712219	0.679758	7	8	L-glutamine transmembrane transporter activity	MF
GO:0004000	0.71268	0.679327	7	8	adenosine deaminase activity	MF
GO:0005231	0.712851	0.578022	12	14	excitatory extracellular ligand-gated ion channel activity	MF
GO:0001882	0.712956	0.679068	7	8	nucleoside binding	MF
GO:0016675	0.713156	0.579531	11	13	oxidoreductase activity, acting on a heme group of donors	MF
GO:0015180	0.713848	0.678233	7	8	L-alanine transmembrane transporter activity	MF
GO:0015020	0.714868	0.677274	7	8	glucuronosyltransferase activity	MF
GO:0001163	0.715203	0.676959	7	8	RNA polymerase I transcription regulatory region sequence-specific DNA binding	MF
GO:0001164	0.715203	0.676959	7	8	RNA polymerase I core promoter sequence-specific DNA binding	MF
GO:0051537	0.715369	0.523649	17	20	2 iron, 2 sulfur cluster binding	MF
GO:0008417	0.71664	0.675603	7	8	fucosyltransferase activity	MF
GO:0008190	0.716655	0.675588	7	8	eukaryotic initiation factor 4E binding	MF
GO:0099122	0.718652	0.673695	7	8	RNA polymerase II C-terminal domain binding	MF
GO:0016308	0.720233	0.672188	7	8	1-phosphatidylinositol-4-phosphate 5-kinase activity	MF
GO:0061676	0.720556	0.671879	7	8	importin-alpha family protein binding	MF
GO:0005384	0.720953	0.671499	7	8	manganese ion transmembrane transporter activity	MF
GO:0008171	0.721176	0.517097	17	20	O-methyltransferase activity	MF
GO:0034594	0.721259	0.671207	7	8	phosphatidylinositol trisphosphate phosphatase activity	MF
GO:0005343	0.721519	0.670958	7	8	organic acid:sodium symporter activity	MF
GO:0000900	0.722783	0.567217	12	14	mRNA regulatory element binding translation repressor activity	MF
GO:0032794	0.72282	0.567176	12	14	GTPase activating protein binding	MF
GO:0048185	0.723472	0.566458	12	14	activin binding	MF
GO:0071889	0.723708	0.481264	23	27	14-3-3 protein binding	MF
GO:0017002	0.724006	0.668565	7	8	activin receptor activity	MF
GO:0030023	0.725357	0.667258	7	8	extracellular matrix constituent conferring elasticity	MF
GO:0030170	0.725907	0.456529	28	33	pyridoxal phosphate binding	MF
GO:0070410	0.72638	0.666266	7	8	co-SMAD binding	MF
GO:0031720	0.727866	1	2	2	haptoglobin binding	MF
GO:0016706	0.729393	0.412082	46	54	2-oxoglutarate-dependent dioxygenase activity	MF
GO:0042813	0.72964	0.55962	12	14	Wnt receptor activity	MF
GO:0004697	0.730047	0.559165	12	14	protein kinase C activity	MF
GO:0031726	0.730917	1	2	2	CCR1 chemokine receptor binding	MF
GO:0070411	0.731514	0.557523	12	14	I-SMAD binding	MF
GO:0004984	0.731612	1	2	2	olfactory receptor activity	MF
GO:0008768	0.731726	1	2	2	UDP-sugar diphosphatase activity	MF
GO:0004074	0.732168	1	2	2	biliverdin reductase (NAD(P)+) activity	MF
GO:0106276	0.732168	1	2	2	biliberdin reductase NAD+ activity	MF
GO:0106277	0.732168	1	2	2	biliverdin reductase (NADP+) activity	MF
GO:0047066	0.732574	1	2	2	phospholipid-hydroperoxide glutathione peroxidase activity	MF
GO:0004675	0.732939	0.555923	12	14	transmembrane receptor protein serine/threonine kinase activity	MF
GO:0008235	0.733088	0.431315	34	40	metalloexopeptidase activity	MF
GO:0016900	0.733437	1	2	2	oxidoreductase activity, acting on the CH-OH group of donors, disulfide as acceptor	MF
GO:0047057	0.733437	1	2	2	vitamin-K-epoxide reductase (warfarin-sensitive) activity	MF
GO:0019809	0.733453	1	2	2	spermidine binding	MF
GO:0106130	0.733655	1	2	2	purine phosphoribosyltransferase activity	MF
GO:0016672	0.734581	1	2	2	oxidoreductase activity, acting on a sulfur group of donors, quinone or similar compound as acceptor	MF
GO:0045174	0.734581	1	2	2	glutathione dehydrogenase (ascorbate) activity	MF
GO:0050610	0.734581	1	2	2	methylarsonate reductase activity	MF
GO:0051429	0.735104	1	2	2	corticotropin-releasing hormone receptor binding	MF
GO:0051430	0.735104	1	2	2	corticotropin-releasing hormone receptor 1 binding	MF
GO:0016838	0.735708	1	2	2	carbon-oxygen lyase activity, acting on phosphates	MF
GO:0051920	0.736156	0.660504	6	7	peroxiredoxin activity	MF
GO:0047115	0.73645	1	2	2	trans-1,2-dihydrobenzene-1,2-diol dehydrogenase activity	MF
GO:0004667	0.736493	1	2	2	prostaglandin-D synthase activity	MF
GO:0008413	0.73656	1	2	2	8-oxo-7,8-dihydroguanosine triphosphate pyrophosphatase activity	MF
GO:0035539	0.73656	1	2	2	8-oxo-7,8-dihydrodeoxyguanosine triphosphate pyrophosphatase activity	MF
GO:0047020	0.736573	1	2	2	15-hydroxyprostaglandin-D dehydrogenase (NADP+) activity	MF
GO:0070538	0.736823	1	2	2	oleic acid binding	MF
GO:0070404	0.737385	1	2	2	NADH binding	MF
GO:0017129	0.73747	1	2	2	triglyceride binding	MF
GO:0000703	0.737538	1	2	2	oxidized pyrimidine nucleobase lesion DNA N-glycosylase activity	MF
GO:0036461	0.737554	1	2	2	BLOC-2 complex binding	MF
GO:0018636	0.73758	1	2	2	phenanthrene 9,10-monooxygenase activity	MF
GO:0047086	0.73758	1	2	2	ketosteroid monooxygenase activity	MF
GO:0036130	0.737724	1	2	2	prostaglandin H2 endoperoxidase reductase activity	MF
GO:0033703	0.737977	1	2	2	3beta-hydroxy-5beta-steroid dehydrogenase activity	MF
GO:0019825	0.738272	0.551713	11	13	oxygen binding	MF
GO:0044716	0.738344	1	2	2	8-oxo-GDP phosphatase activity	MF
GO:0019144	0.73844	1	2	2	ADP-sugar diphosphatase activity	MF
GO:0004298	0.738466	0.658187	6	7	threonine-type endopeptidase activity	MF
GO:0004778	0.738604	1	2	2	succinyl-CoA hydrolase activity	MF
GO:0044466	0.738604	1	2	2	glutaryl-CoA hydrolase activity	MF
GO:0061928	0.738657	1	2	2	glutathione specific gamma-glutamylcyclotransferase activity	MF
GO:0008425	0.738725	1	2	2	2-polyprenyl-6-methoxy-1,4-benzoquinone methyltransferase activity	MF
GO:0030580	0.738725	1	2	2	quinone cofactor methyltransferase activity	MF
GO:0035718	0.738935	1	2	2	macrophage migration inhibitory factor binding	MF
GO:0045550	0.738968	1	2	2	geranylgeranyl reductase activity	MF
GO:0030629	0.739033	1	2	2	U6 snRNA 3'-end binding	MF
GO:0008113	0.739054	1	2	2	peptide-methionine (S)-S-oxide reductase activity	MF
GO:0008670	0.739112	1	2	2	2,4-dienoyl-CoA reductase (NADPH) activity	MF
GO:0045340	0.739179	1	2	2	mercury ion binding	MF
GO:1990447	0.739336	1	2	2	U2 snRNP binding	MF
GO:0061654	0.739425	1	2	2	NEDD8 conjugating enzyme activity	MF
GO:0047956	0.739471	1	2	2	glycerol dehydrogenase [NADP+] activity	MF
GO:1990042	0.739471	1	2	2	glycerol dehydrogenase [NAD(P)+] activity	MF
GO:0004549	0.739818	0.54995	11	13	tRNA-specific ribonuclease activity	MF
GO:0008781	0.739845	1	2	2	N-acylneuraminate cytidylyltransferase activity	MF
GO:0008073	0.739892	1	2	2	ornithine decarboxylase inhibitor activity	MF
GO:0008176	0.740046	1	2	2	tRNA (guanine-N7-)-methyltransferase activity	MF
GO:0047718	0.740094	1	2	2	indanol dehydrogenase activity	MF
GO:0047894	0.740153	1	2	2	flavonol 3-sulfotransferase activity	MF
GO:0050294	0.740153	1	2	2	steroid sulfotransferase activity	MF
GO:0004505	0.740269	1	2	2	phenylalanine 4-monooxygenase activity	MF
GO:0008124	0.740269	1	2	2	4-alpha-hydroxytetrahydrobiopterin dehydratase activity	MF
GO:0032397	0.740473	1	2	2	activating MHC class I receptor activity	MF
GO:0004307	0.740486	1	2	2	ethanolaminephosphotransferase activity	MF
GO:0097243	0.740771	1	2	2	flavonoid binding	MF
GO:0005112	0.740974	0.494222	17	20	Notch binding	MF
GO:0102176	0.740995	1	2	2	cycloeucalenone reductase activity	MF
GO:0005184	0.740997	0.655632	6	7	neuropeptide hormone activity	MF
GO:0000701	0.741023	1	2	2	purine-specific mismatch base pair DNA N-glycosylase activity	MF
GO:0031708	0.741285	1	2	2	endothelin B receptor binding	MF
GO:0050321	0.741367	0.493759	17	20	tau-protein kinase activity	MF
GO:0005055	0.741389	1	2	2	laminin receptor activity	MF
GO:0004332	0.741401	1	2	2	fructose-bisphosphate aldolase activity	MF
GO:0005176	0.741451	1	2	2	ErbB-2 class receptor binding	MF
GO:0102193	0.741589	1	2	2	protein-ribulosamine 3-kinase activity	MF
GO:0032452	0.74195	0.45995	23	27	histone demethylase activity	MF
GO:0140457	0.74195	0.45995	23	27	protein demethylase activity	MF
GO:0019777	0.742132	1	2	2	Atg12 transferase activity	MF
GO:0047961	0.742171	1	2	2	glycine N-acyltransferase activity	MF
GO:0004040	0.742233	1	2	2	amidase activity	MF
GO:0004615	0.742319	1	2	2	phosphomannomutase activity	MF
GO:0023024	0.742355	1	2	2	MHC class I protein complex binding	MF
GO:0003920	0.742373	1	2	2	GMP reductase activity	MF
GO:0046857	0.742373	1	2	2	oxidoreductase activity, acting on other nitrogenous compounds as donors, with NAD or NADP as acceptor	MF
GO:0004046	0.742382	1	2	2	aminoacylase activity	MF
GO:0008311	0.742586	1	2	2	double-stranded DNA 3'-5' exodeoxyribonuclease activity	MF
GO:0004459	0.742597	1	2	2	L-lactate dehydrogenase activity	MF
GO:0017176	0.742634	1	2	2	phosphatidylinositol N-acetylglucosaminyltransferase activity	MF
GO:0036132	0.74272	1	2	2	13-prostaglandin reductase activity	MF
GO:0047522	0.74272	1	2	2	15-oxoprostaglandin 13-oxidase activity	MF
GO:0071568	0.742724	1	2	2	UFM1 transferase activity	MF
GO:0009032	0.742896	1	2	2	thymidine phosphorylase activity	MF
GO:0140853	0.74291	1	2	2	cholesterol-protein transferase activity	MF
GO:0043176	0.742952	1	2	2	amine binding	MF
GO:0051378	0.742952	1	2	2	serotonin binding	MF
GO:0004775	0.74305	1	2	2	succinate-CoA ligase (ADP-forming) activity	MF
GO:0140773	0.743339	1	2	2	NAD-dependent protein demyristoylase activity	MF
GO:0140774	0.743339	1	2	2	NAD-dependent protein depalmitoylase activity	MF
GO:0016825	0.743398	1	2	2	hydrolase activity, acting on acid phosphorus-nitrogen bonds	MF
GO:0101006	0.743398	1	2	2	protein histidine phosphatase activity	MF
GO:0003941	0.743549	1	2	2	L-serine ammonia-lyase activity	MF
GO:0016841	0.743549	1	2	2	ammonia-lyase activity	MF
GO:0004776	0.743601	1	2	2	succinate-CoA ligase (GDP-forming) activity	MF
GO:0005105	0.743706	1	2	2	type 1 fibroblast growth factor receptor binding	MF
GO:0004142	0.743922	1	2	2	diacylglycerol cholinephosphotransferase activity	MF
GO:0072582	0.744048	1	2	2	17-beta-hydroxysteroid dehydrogenase (NADP+) activity	MF
GO:0061711	0.744061	1	2	2	N(6)-L-threonylcarbamoyladenine synthase activity	MF
GO:0016494	0.744075	1	2	2	C-X-C chemokine receptor activity	MF
GO:0052901	0.74411	1	2	2	spermine:oxygen oxidoreductase (spermidine-forming) activity	MF
GO:0034039	0.744223	1	2	2	8-oxo-7,8-dihydroguanine DNA N-glycosylase activity	MF
GO:0047290	0.744255	1	2	2	(alpha-N-acetylneuraminyl-2,3-beta-galactosyl-1,3)-N-acetyl-galactosaminide 6-alpha-sialyltransferase activity	MF
GO:0030343	0.744361	1	2	2	vitamin D3 25-hydroxylase activity	MF
GO:0070643	0.744361	1	2	2	vitamin D 25-hydroxylase activity	MF
GO:0072545	0.744398	1	2	2	tyrosine binding	MF
GO:0051499	0.74452	1	2	2	D-aminoacyl-tRNA deacylase activity	MF
GO:0051500	0.74452	1	2	2	D-tyrosyl-tRNA(Tyr) deacylase activity	MF
GO:0008118	0.744838	1	2	2	N-acetyllactosaminide alpha-2,3-sialyltransferase activity	MF
GO:0019781	0.744852	1	2	2	NEDD8 activating enzyme activity	MF
GO:0046811	0.744953	1	2	2	histone deacetylase inhibitor activity	MF
GO:0102354	0.745002	1	2	2	11-cis-retinol dehydrogenase activity	MF
GO:0004513	0.745087	1	2	2	neolactotetraosylceramide alpha-2,3-sialyltransferase activity	MF
GO:0004450	0.745094	1	2	2	isocitrate dehydrogenase (NADP+) activity	MF
GO:0052642	0.745097	1	2	2	lysophosphatidic acid phosphatase activity	MF
GO:0008476	0.745154	1	2	2	protein-tyrosine sulfotransferase activity	MF
GO:0004566	0.745154	1	2	2	beta-glucuronidase activity	MF
GO:0003896	0.745166	1	2	2	DNA primase activity	MF
GO:0004814	0.745354	1	2	2	arginine-tRNA ligase activity	MF
GO:0005171	0.745361	1	2	2	hepatocyte growth factor receptor binding	MF
GO:0140625	0.745365	1	2	2	opioid growth factor receptor activity	MF
GO:0003938	0.745395	1	2	2	IMP dehydrogenase activity	MF
GO:0004321	0.745429	1	2	2	fatty-acyl-CoA synthase activity	MF
GO:0031849	0.745531	1	2	2	olfactory receptor binding	MF
GO:0004662	0.745535	1	2	2	CAAX-protein geranylgeranyltransferase activity	MF
GO:0046964	0.745543	1	2	2	3'-phosphoadenosine 5'-phosphosulfate transmembrane transporter activity	MF
GO:0005157	0.745569	1	2	2	macrophage colony-stimulating factor receptor binding	MF
GO:0033906	0.745631	1	2	2	hyaluronoglucuronidase activity	MF
GO:0004335	0.745689	1	2	2	galactokinase activity	MF
GO:0031799	0.745716	1	2	2	type 2 metabotropic glutamate receptor binding	MF
GO:0004342	0.745799	1	2	2	glucosamine-6-phosphate deaminase activity	MF
GO:0004936	0.745799	1	2	2	alpha-adrenergic receptor activity	MF
GO:0004660	0.745847	1	2	2	protein farnesyltransferase activity	MF
GO:0047693	0.745883	1	2	2	ATP diphosphatase activity	MF
GO:0004658	0.745893	1	2	2	propionyl-CoA carboxylase activity	MF
GO:0009982	0.745913	0.542934	11	13	pseudouridine synthase activity	MF
GO:0045030	0.745917	1	2	2	G protein-coupled UTP receptor activity	MF
GO:0071553	0.745917	1	2	2	G protein-coupled pyrimidinergic nucleotide receptor activity	MF
GO:0102337	0.746006	1	2	2	3-oxo-cerotoyl-CoA synthase activity	MF
GO:0102148	0.746175	1	2	2	N-acetyl-beta-D-galactosaminidase activity	MF
GO:0001872	0.746223	1	2	2	(1->3)-beta-D-glucan binding	MF
GO:0004140	0.746264	1	2	2	dephospho-CoA kinase activity	MF
GO:0004906	0.746306	1	2	2	interferon-gamma receptor activity	MF
GO:0001605	0.746332	1	2	2	adrenomedullin receptor activity	MF
GO:0097644	0.746332	1	2	2	calcitonin family binding	MF
GO:1990409	0.746332	1	2	2	adrenomedullin binding	MF
GO:0090560	0.746355	1	2	2	2-(3-amino-3-carboxypropyl)histidine synthase activity	MF
GO:0033265	0.74656	1	2	2	choline binding	MF
GO:0140338	0.746631	1	2	2	sphingomyelin transfer activity	MF
GO:0005163	0.746817	1	2	2	nerve growth factor receptor binding	MF
GO:0000150	0.746832	1	2	2	DNA strand exchange activity	MF
GO:0015139	0.746893	1	2	2	alpha-ketoglutarate transmembrane transporter activity	MF
GO:0019145	0.747045	1	2	2	aminobutyraldehyde dehydrogenase activity	MF
GO:0008320	0.7471	0.488049	16	19	protein transmembrane transporter activity	MF
GO:0004499	0.747159	1	2	2	N,N-dimethylaniline monooxygenase activity	MF
GO:0050501	0.747164	1	2	2	hyaluronan synthase activity	MF
GO:0001609	0.747255	1	2	2	G protein-coupled adenosine receptor activity	MF
GO:0032038	0.747369	1	2	2	myosin II heavy chain binding	MF
GO:1905576	0.74737	1	2	2	ganglioside GT1b binding	MF
GO:0004796	0.74741	1	2	2	thromboxane-A synthase activity	MF
GO:0000009	0.747457	1	2	2	alpha-1,6-mannosyltransferase activity	MF
GO:0016230	0.747587	1	2	2	sphingomyelin phosphodiesterase activator activity	MF
GO:0042007	0.747602	1	2	2	interleukin-18 binding	MF
GO:0004066	0.747621	1	2	2	asparagine synthase (glutamine-hydrolyzing) activity	MF
GO:0008481	0.747636	1	2	2	sphinganine kinase activity	MF
GO:0017050	0.747636	1	2	2	D-erythro-sphingosine kinase activity	MF
GO:0001734	0.747662	1	2	2	mRNA (N6-adenosine)-methyltransferase activity	MF
GO:0015647	0.747665	1	2	2	peptidoglycan transmembrane transporter activity	MF
GO:0004985	0.747669	1	2	2	G protein-coupled opioid receptor activity	MF
GO:0004739	0.747703	1	2	2	pyruvate dehydrogenase (acetyl-transferring) activity	MF
GO:0005093	0.747719	1	2	2	Rab GDP-dissociation inhibitor activity	MF
GO:0004466	0.747776	1	2	2	long-chain-acyl-CoA dehydrogenase activity	MF
GO:0004756	0.747797	1	2	2	selenide, water dikinase activity	MF
GO:0016781	0.747797	1	2	2	phosphotransferase activity, paired acceptors	MF
GO:0000048	0.747806	1	2	2	peptidyltransferase activity	MF
GO:0002951	0.747806	1	2	2	leukotriene-C(4) hydrolase	MF
GO:0004939	0.747893	1	2	2	beta-adrenergic receptor activity	MF
GO:0002094	0.747949	1	2	2	polyprenyltransferase activity	MF
GO:0003865	0.747969	1	2	2	3-oxo-5-alpha-steroid 4-dehydrogenase activity	MF
GO:0033765	0.747969	1	2	2	steroid dehydrogenase activity, acting on the CH-CH group of donors	MF
GO:0047751	0.747969	1	2	2	cholestenone 5-alpha-reductase activity	MF
GO:0018479	0.747983	1	2	2	benzaldehyde dehydrogenase (NAD+) activity	MF
GO:0019115	0.747983	1	2	2	benzaldehyde dehydrogenase [NAD(P)+] activity	MF
GO:0140102	0.748038	0.48693	16	19	catalytic activity, acting on a rRNA	MF
GO:0001632	0.748042	1	2	2	leukotriene B4 receptor activity	MF
GO:0004974	0.748042	1	2	2	leukotriene receptor activity	MF
GO:0061752	0.748056	1	2	2	telomeric repeat-containing RNA binding	MF
GO:0106245	0.748075	1	2	2	L-serine-phosphatidylethanolamine phosphatidyltransferase activity	MF
GO:0003990	0.748245	1	2	2	acetylcholinesterase activity	MF
GO:0005219	0.748252	1	2	2	ryanodine-sensitive calcium-release channel activity	MF
GO:0062061	0.748333	1	2	2	TAP complex binding	MF
GO:0030151	0.748405	1	2	2	molybdenum ion binding	MF
GO:0004557	0.748471	1	2	2	alpha-galactosidase activity	MF
GO:0019786	0.74849	1	2	2	Atg8-specific peptidase activity	MF
GO:0035851	0.748524	1	2	2	Krueppel-associated box domain binding	MF
GO:0019948	0.74858	1	2	2	SUMO activating enzyme activity	MF
GO:0017057	0.748623	1	2	2	6-phosphogluconolactonase activity	MF
GO:0140078	0.748662	0.647775	6	7	class I DNA-(apurinic or apyrimidinic site) endonuclease activity	MF
GO:0070991	0.748741	1	2	2	medium-chain-acyl-CoA dehydrogenase activity	MF
GO:0004109	0.748787	1	2	2	coproporphyrinogen oxidase activity	MF
GO:0016748	0.7488	1	2	2	succinyltransferase activity	MF
GO:0008391	0.748832	1	2	2	arachidonic acid monooxygenase activity	MF
GO:0043136	0.748838	1	2	2	glycerol-3-phosphatase activity	MF
GO:0016403	0.748897	1	2	2	dimethylargininase activity	MF
GO:0008967	0.748905	1	2	2	phosphoglycolate phosphatase activity	MF
GO:0005006	0.749013	1	2	2	epidermal growth factor receptor activity	MF
GO:0047975	0.749067	1	2	2	guanosine phosphorylase activity	MF
GO:0002950	0.749109	1	2	2	ceramide phosphoethanolamine synthase activity	MF
GO:0038131	0.749175	1	2	2	neuregulin receptor activity	MF
GO:0030284	0.749188	1	2	2	nuclear estrogen receptor activity	MF
GO:0015230	0.749235	1	2	2	FAD transmembrane transporter activity	MF
GO:1990889	0.749276	1	2	2	H4K20me3 modified histone binding	MF
GO:0003875	0.74929	1	2	2	ADP-ribosylarginine hydrolase activity	MF
GO:0033721	0.749311	1	2	2	aldehyde dehydrogenase (NADP+) activity	MF
GO:0035034	0.749312	1	2	2	histone acetyltransferase regulator activity	MF
GO:0035596	0.749541	1	2	2	methylthiotransferase activity	MF
GO:0050497	0.749541	1	2	2	alkylthioltransferase activity	MF
GO:0015228	0.749679	1	2	2	coenzyme A transmembrane transporter activity	MF
GO:0080122	0.749679	1	2	2	AMP transmembrane transporter activity	MF
GO:0046899	0.749703	1	2	2	nucleoside triphosphate adenylate kinase activity	MF
GO:0047408	0.749708	1	2	2	alkenylglycerophosphocholine hydrolase activity	MF
GO:0047409	0.749708	1	2	2	alkenylglycerophosphoethanolamine hydrolase activity	MF
GO:0052836	0.749716	1	2	2	inositol 5-diphosphate pentakisphosphate 5-kinase activity	MF
GO:0052839	0.749716	1	2	2	inositol diphosphate tetrakisphosphate kinase activity	MF
GO:0050613	0.74975	1	2	2	delta14-sterol reductase activity	MF
GO:0140037	0.74975	1	2	2	sumo-dependent protein binding	MF
GO:0047696	0.74982	1	2	2	beta-adrenergic receptor kinase activity	MF
GO:0047223	0.749872	1	2	2	beta-1,3-galactosyl-O-glycosyl-glycoprotein beta-1,3-N-acetylglucosaminyltransferase activity	MF
GO:0008192	0.749886	1	2	2	RNA guanylyltransferase activity	MF
GO:0001054	0.74997	1	2	2	RNA polymerase I activity	MF
GO:0008260	0.74999	1	2	2	3-oxoacid CoA-transferase activity	MF
GO:0016435	0.750059	1	2	2	rRNA (guanine) methyltransferase activity	MF
GO:0032129	0.750213	1	2	2	histone deacetylase activity (H3-K9 specific)	MF
GO:0046969	0.750213	1	2	2	NAD-dependent histone deacetylase activity (H3-K9 specific)	MF
GO:0003880	0.750255	1	2	2	protein C-terminal carboxyl O-methyltransferase activity	MF
GO:0034416	0.750348	1	2	2	bisphosphoglycerate phosphatase activity	MF
GO:0004174	0.750386	1	2	2	electron-transferring-flavoprotein dehydrogenase activity	MF
GO:0016649	0.750386	1	2	2	oxidoreductase activity, acting on the CH-NH group of donors, quinone or similar compound as acceptor	MF
GO:0004705	0.750391	1	2	2	JUN kinase activity	MF
GO:0099103	0.75041	1	2	2	channel activator activity	MF
GO:0099104	0.75041	1	2	2	potassium channel activator activity	MF
GO:0000254	0.750424	1	2	2	C-4 methylsterol oxidase activity	MF
GO:0004483	0.750424	1	2	2	mRNA (nucleoside-2'-O-)-methyltransferase activity	MF
GO:0016524	0.750424	1	2	2	latrotoxin receptor activity	MF
GO:0071424	0.750424	1	2	2	rRNA (cytosine-N4-)-methyltransferase activity	MF
GO:0080023	0.750424	1	2	2	3R-hydroxyacyl-CoA dehydratase activity	MF
GO:0090624	0.750424	1	2	2	endoribonuclease activity, cleaving miRNA-paired mRNA	MF
GO:0035402	0.750429	1	2	2	histone kinase activity (H3-T11 specific)	MF
GO:0004315	0.750461	1	2	2	3-oxoacyl-[acyl-carrier-protein] synthase activity	MF
GO:0086062	0.750482	1	2	2	voltage-gated sodium channel activity involved in Purkinje myocyte action potential	MF
GO:0005146	0.750596	1	2	2	leukemia inhibitory factor receptor binding	MF
GO:0045027	0.75063	1	2	2	DNA end binding	MF
GO:0052842	0.75064	1	2	2	inositol diphosphate pentakisphosphate diphosphatase activity	MF
GO:0000210	0.750717	1	2	2	NAD+ diphosphatase activity	MF
GO:0008263	0.750729	1	2	2	pyrimidine-specific mismatch base pair DNA N-glycosylase activity	MF
GO:0004614	0.750733	1	2	2	phosphoglucomutase activity	MF
GO:0015292	0.750838	1	2	2	uniporter activity	MF
GO:0003977	0.750855	1	2	2	UDP-N-acetylglucosamine diphosphorylase activity	MF
GO:0102521	0.750888	1	2	2	tRNA-4-demethylwyosine synthase activity	MF
GO:0015137	0.751022	1	2	2	citrate transmembrane transporter activity	MF
GO:0015142	0.751022	1	2	2	tricarboxylic acid transmembrane transporter activity	MF
GO:0016890	0.751022	1	2	2	site-specific endodeoxyribonuclease activity, specific for altered base	MF
GO:0016842	0.751118	0.645219	6	7	amidine-lyase activity	MF
GO:0015218	0.751207	1	2	2	pyrimidine nucleotide transmembrane transporter activity	MF
GO:0004352	0.751349	1	2	2	glutamate dehydrogenase (NAD+) activity	MF
GO:0004353	0.751349	1	2	2	glutamate dehydrogenase [NAD(P)+] activity	MF
GO:0004354	0.751349	1	2	2	glutamate dehydrogenase (NADP+) activity	MF
GO:0016639	0.751349	1	2	2	oxidoreductase activity, acting on the CH-NH2 group of donors, NAD or NADP as acceptor	MF
GO:0030626	0.751351	1	2	2	U12 snRNA binding	MF
GO:1990698	0.751353	1	2	2	palmitoleoyltransferase activity	MF
GO:0004905	0.75138	1	2	2	type I interferon receptor activity	MF
GO:0016433	0.751421	0.644902	6	7	rRNA (adenine) methyltransferase activity	MF
GO:0030696	0.751495	1	2	2	tRNA (m5U54) methyltransferase activity	MF
GO:0030697	0.751495	1	2	2	S-adenosylmethionine-dependent tRNA (m5U54) methyltransferase activity	MF
GO:0016774	0.751566	1	2	2	phosphotransferase activity, carboxyl group as acceptor	MF
GO:0035473	0.751661	1	2	2	lipase binding	MF
GO:0003951	0.751863	1	2	2	NAD+ kinase activity	MF
GO:1905502	0.751867	1	2	2	acetyl-CoA binding	MF
GO:0008889	0.751893	1	2	2	glycerophosphodiester phosphodiesterase activity	MF
GO:0140805	0.751897	1	2	2	NAD+-protein-serine ADP-ribosyltransferase activity	MF
GO:0106260	0.751905	1	2	2	DNA-DNA tethering activity	MF
GO:0140585	0.751905	1	2	2	promoter-enhancer loop anchoring activity	MF
GO:0140587	0.751905	1	2	2	chromatin loop anchoring activity	MF
GO:0090486	0.751905	1	2	2	small RNA 2'-O-methyltransferase activity	MF
GO:0005017	0.751933	1	2	2	platelet-derived growth factor receptor activity	MF
GO:0005019	0.751933	1	2	2	platelet-derived growth factor beta-receptor activity	MF
GO:0015204	0.751958	1	2	2	urea transmembrane transporter activity	MF
GO:0032542	0.752002	1	2	2	sulfiredoxin activity	MF
GO:0016423	0.752005	0.535823	11	13	tRNA (guanine) methyltransferase activity	MF
GO:1902271	0.752174	1	2	2	D3 vitamins binding	MF
GO:0044022	0.752317	1	2	2	histone kinase activity (H3-S28 specific)	MF
GO:0097177	0.752337	0.643943	6	7	mitochondrial ribosome binding	MF
GO:0004797	0.752347	1	2	2	thymidine kinase activity	MF
GO:0070567	0.752389	0.643888	6	7	cytidylyltransferase activity	MF
GO:0042781	0.752444	1	2	2	3'-tRNA processing endoribonuclease activity	MF
GO:0002135	0.752552	1	2	2	CTP binding	MF
GO:0017098	0.752552	1	2	2	sulfonylurea receptor binding	MF
GO:0032564	0.752552	1	2	2	dATP binding	MF
GO:1990715	0.75256	1	2	2	mRNA CDS binding	MF
GO:0002114	0.752565	1	2	2	interleukin-33 receptor activity	MF
GO:0004084	0.752617	1	2	2	branched-chain-amino-acid transaminase activity	MF
GO:0050048	0.752617	1	2	2	L-leucine:2-oxoglutarate aminotransferase activity	MF
GO:0052654	0.752617	1	2	2	L-leucine transaminase activity	MF
GO:0052655	0.752617	1	2	2	L-valine transaminase activity	MF
GO:0052656	0.752617	1	2	2	L-isoleucine transaminase activity	MF
GO:0071207	0.752623	1	2	2	histone pre-mRNA stem-loop binding	MF
GO:0032406	0.752663	1	2	2	MutLbeta complex binding	MF
GO:0032408	0.752663	1	2	2	MutSbeta complex binding	MF
GO:0004144	0.752665	1	2	2	diacylglycerol O-acyltransferase activity	MF
GO:0050252	0.752665	1	2	2	retinol O-fatty-acyltransferase activity	MF
GO:0004994	0.752705	1	2	2	somatostatin receptor activity	MF
GO:0003858	0.752742	1	2	2	3-hydroxybutyrate dehydrogenase activity	MF
GO:0001096	0.752783	1	2	2	TFIIF-class transcription factor complex binding	MF
[truncated: 2,390 more rows]
