# Supplementary material for: Characterization of two distinct immortalized endothelial cell lines, EA.hy926 and HMEC-1, for in vitro studies: exploring the impact of calcium electroporation, Ca2+ signaling and transcriptomic profiles
Source: Cell Commun Signal. 2024 Feb 12;22:118. doi: 10.1186/s12964-024-01503-2 (PMC10863159; doi:10.1186/s12964-024-01503-2)
Supplement: Supplementary file 6 — Additional file 6. [file 12964_2024_1503_MOESM6_ESM.xlsx]

## Sheet: Sheet1
category	over_represented_pvalue	under_represented_pvalue	numDEInCat	numInCat	term	ontology
GO:0019722	1.62055e-06	1	113	114	calcium-mediated signaling	BP
GO:0070588	0.000201705	0.999932	183	193	calcium ion transmembrane transport	BP
GO:0006816	0.000260595	0.999903	228	243	calcium ion transport	BP
GO:0051928	0.000312832	0.999975	73	74	positive regulation of calcium ion transport	BP
GO:0055074	0.000382321	0.999873	165	174	calcium ion homeostasis	BP
GO:0006874	0.000407918	0.999871	154	162	cellular calcium ion homeostasis	BP
GO:1904427	0.0004533	1	54	54	positive regulation of calcium ion transmembrane transport	BP
GO:0050848	0.000811115	1	50	50	regulation of calcium-mediated signaling	BP
GO:0097553	0.00123386	0.999751	89	92	calcium ion transmembrane import into cytosol	BP
GO:0007204	0.00172504	0.999641	85	88	positive regulation of cytosolic calcium ion concentration	BP
GO:1903169	0.00247733	0.99929	104	109	regulation of calcium ion transmembrane transport	BP
GO:0051924	0.00532546	0.99778	144	154	regulation of calcium ion transport	BP
GO:0051592	0.0062847	0.998037	95	100	response to calcium ion	BP
GO:0051208	0.00779429	0.9981	72	75	sequestering of calcium ion	BP
GO:1901021	0.00796376	1	34	34	positive regulation of calcium ion transmembrane transporter activity	BP
GO:0051279	0.00907765	0.998912	47	48	regulation of release of sequestered calcium ion into cytosol	BP
GO:0051282	0.011791	0.99698	68	71	regulation of sequestering of calcium ion	BP
GO:0051283	0.0130612	0.996611	67	70	negative regulation of sequestering of calcium ion	BP
GO:0071277	0.013458	0.997242	56	58	cellular response to calcium ion	BP
GO:0051209	0.0144909	0.99619	66	69	release of sequestered calcium ion into cytosol	BP
GO:1901019	0.031052	0.990936	58	61	regulation of calcium ion transmembrane transporter activity	BP
GO:0051281	0.0377351	1	23	23	positive regulation of release of sequestered calcium ion into cytosol	BP
GO:0070296	0.0429694	1	22	22	sarcoplasmic reticulum calcium ion transport	BP
GO:0050850	0.0433023	1	22	22	positive regulation of calcium-mediated signaling	BP
GO:0014808	0.0652326	1	19	19	release of sequestered calcium ion into cytosol by sarcoplasmic reticulum	BP
GO:1903514	0.0652326	1	19	19	release of sequestered calcium ion into cytosol by endoplasmic reticulum	BP
GO:0010880	0.0758937	1	18	18	regulation of release of sequestered calcium ion into cytosol by sarcoplasmic reticulum	BP
GO:0010882	0.0867379	1	17	17	regulation of cardiac muscle contraction by calcium ion signaling	BP
GO:0060314	0.0872635	1	17	17	regulation of ryanodine-sensitive calcium-release channel activity	BP
GO:0070509	0.107326	0.979243	26	27	calcium ion import	BP
GO:0035584	0.116132	1	15	15	calcium-mediated signaling using intracellular calcium source	BP
GO:0098703	0.123313	1	15	15	calcium ion import across plasma membrane	BP
GO:0017156	0.127106	0.952454	43	46	calcium-ion regulated exocytosis	BP
GO:0010881	0.131827	1	14	14	regulation of cardiac muscle contraction by regulation of the release of sequestered calcium ion	BP
GO:0060402	0.135442	1	14	14	calcium ion transport into cytosol	BP
GO:0032469	0.154264	0.966943	23	24	endoplasmic reticulum calcium ion homeostasis	BP
GO:1901387	0.158026	1	13	13	positive regulation of voltage-gated calcium channel activity	BP
GO:0050849	0.1831	1	12	12	negative regulation of calcium-mediated signaling	BP
GO:0051480	0.191543	0.956074	21	22	regulation of cytosolic calcium ion concentration	BP
GO:0016338	0.19946	1	11	11	calcium-independent cell-cell adhesion via plasma membrane cell-adhesion molecules	BP
GO:0051561	0.202854	1	11	11	positive regulation of mitochondrial calcium ion concentration	BP
GO:0061577	0.210484	1	11	11	calcium ion transmembrane transport via high voltage-gated calcium channel	BP
GO:0051280	0.231599	1	10	10	negative regulation of release of sequestered calcium ion into cytosol	BP
GO:0051284	0.231599	1	10	10	positive regulation of sequestering of calcium ion	BP
GO:0090280	0.233491	1	10	10	positive regulation of calcium ion import	BP
GO:0036444	0.237192	1	10	10	calcium import into the mitochondrion	BP
GO:1901385	0.242526	0.911586	27	29	regulation of voltage-gated calcium channel activity	BP
GO:1902514	0.243164	1	10	10	regulation of calcium ion transmembrane transport via high voltage-gated calcium channel	BP
GO:0060315	0.265568	1	9	9	negative regulation of ryanodine-sensitive calcium-release channel activity	BP
GO:0010522	0.270467	1	9	9	regulation of calcium ion transport into cytosol	BP
GO:1901841	0.277573	1	9	9	regulation of high voltage-gated calcium channel activity	BP
GO:0016339	0.294063	0.885861	25	27	calcium-dependent cell-cell adhesion via plasma membrane cell adhesion molecules	BP
GO:0090279	0.31531	0.913111	16	17	regulation of calcium ion import	BP
GO:0051926	0.341896	0.817591	37	41	negative regulation of calcium ion transport	BP
GO:1903170	0.3641	0.820554	29	32	negative regulation of calcium ion transmembrane transport	BP
GO:1905664	0.370576	1	7	7	regulation of calcium ion import across plasma membrane	BP
GO:0010524	0.413292	1	6	6	positive regulation of calcium ion transport into cytosol	BP
GO:0060316	0.41538	1	6	6	positive regulation of ryanodine-sensitive calcium-release channel activity	BP
GO:0051482	0.420918	0.867409	13	14	positive regulation of cytosolic calcium ion concentration involved in phospholipase C-activating G protein-coupled signaling pathway	BP
GO:1990034	0.422797	1	6	6	calcium ion export across plasma membrane	BP
GO:0006851	0.424328	0.865714	13	14	mitochondrial calcium ion transmembrane transport	BP
GO:1901339	0.435127	1	6	6	regulation of store-operated calcium channel activity	BP
GO:0051481	0.438616	1	6	6	negative regulation of cytosolic calcium ion concentration	BP
GO:0017158	0.452776	0.758474	26	29	regulation of calcium ion-dependent exocytosis	BP
GO:0051560	0.455039	0.791045	19	21	mitochondrial calcium ion homeostasis	BP
GO:0045956	0.467239	0.844249	12	13	positive regulation of calcium ion-dependent exocytosis	BP
GO:1905665	0.495656	1	5	5	positive regulation of calcium ion import across plasma membrane	BP
GO:0061588	0.498539	1	5	5	calcium activated phospholipid scrambling	BP
GO:0099566	0.503531	1	5	5	regulation of postsynaptic cytosolic calcium ion concentration	BP
GO:0048791	0.52923	0.80958	11	12	calcium ion-regulated exocytosis of neurotransmitter	BP
GO:0014722	0.555638	1	4	4	regulation of skeletal muscle contraction by calcium ion signaling	BP
GO:1905912	0.558571	1	4	4	regulation of calcium ion export across plasma membrane	BP
GO:1905913	0.558571	1	4	4	negative regulation of calcium ion export across plasma membrane	BP
GO:1901842	0.560179	1	4	4	negative regulation of high voltage-gated calcium channel activity	BP
GO:1901896	0.560919	1	4	4	positive regulation of ATPase-coupled calcium transmembrane transporter activity	BP
GO:1905949	0.567348	1	4	4	negative regulation of calcium ion import across plasma membrane	BP
GO:1904878	0.570946	1	4	4	negative regulation of calcium ion transmembrane transport via high voltage-gated calcium channel	BP
GO:0031585	0.573164	1	4	4	regulation of inositol 1,4,5-trisphosphate-sensitive calcium-release channel activity	BP
GO:0031587	0.573164	1	4	4	positive regulation of inositol 1,4,5-trisphosphate-sensitive calcium-release channel activity	BP
GO:0032237	0.575299	1	4	4	activation of store-operated calcium channel activity	BP
GO:1901341	0.575299	1	4	4	positive regulation of store-operated calcium channel activity	BP
GO:0061590	0.576251	1	4	4	calcium activated phosphatidylcholine scrambling	BP
GO:1901020	0.592771	0.644515	21	24	negative regulation of calcium ion transmembrane transporter activity	BP
GO:0014809	0.641399	1	3	3	regulation of skeletal muscle contraction by regulation of release of sequestered calcium ion	BP
GO:0090281	0.643549	1	3	3	negative regulation of calcium ion import	BP
GO:0099509	0.649321	1	3	3	regulation of presynaptic cytosolic calcium ion concentration	BP
GO:0099533	0.654876	1	3	3	positive regulation of presynaptic cytosolic calcium concentration	BP
GO:0099703	0.654876	1	3	3	induction of synaptic vesicle exocytosis by positive regulation of presynaptic cytosolic calcium ion concentration	BP
GO:1902938	0.655333	1	3	3	regulation of intracellular calcium activated chloride channel activity	BP
GO:0099502	0.658334	1	3	3	calcium-dependent activation of synaptic vesicle fusion	BP
GO:1990036	0.658923	1	3	3	calcium ion import into sarcoplasmic reticulum	BP
GO:0061589	0.659658	1	3	3	calcium activated phosphatidylserine scrambling	BP
GO:0061591	0.659942	1	3	3	calcium activated galactosylceramide scrambling	BP
GO:0032470	0.660741	1	3	3	positive regulation of endoplasmic reticulum calcium ion concentration	BP
GO:0007161	0.664348	1	3	3	calcium-independent cell-matrix adhesion	BP
GO:1903233	0.666174	1	3	3	regulation of calcium ion-dependent exocytosis of neurotransmitter	BP
GO:0032471	0.701888	0.689274	7	8	negative regulation of endoplasmic reticulum calcium ion concentration	BP
GO:0005513	0.708034	0.683645	7	8	detection of calcium ion	BP
GO:1902606	0.738912	1	2	2	regulation of large conductance calcium-activated potassium channel activity	BP
GO:0110097	0.745366	1	2	2	regulation of calcium import into the mitochondrion	BP
GO:0032468	0.750281	1	2	2	Golgi calcium ion homeostasis	BP
GO:0032472	0.750281	1	2	2	Golgi calcium ion transport	BP
GO:0035585	0.751479	1	2	2	calcium-mediated signaling using extracellular calcium source	BP
GO:1903279	0.753237	1	2	2	regulation of calcium:sodium antiporter activity	BP
GO:1903281	0.753237	1	2	2	positive regulation of calcium:sodium antiporter activity	BP
GO:1901843	0.753905	1	2	2	positive regulation of high voltage-gated calcium channel activity	BP
GO:1901386	0.753976	0.533499	11	13	negative regulation of voltage-gated calcium channel activity	BP
GO:0010523	0.755156	1	2	2	negative regulation of calcium ion transport into cytosol	BP
GO:0051562	0.756821	1	2	2	negative regulation of mitochondrial calcium ion concentration	BP
GO:0051563	0.759242	1	2	2	smooth endoplasmic reticulum calcium ion homeostasis	BP
GO:1903515	0.762794	1	2	2	calcium ion transport from cytosol to endoplasmic reticulum	BP
GO:0016340	0.76309	1	2	2	calcium-dependent cell-matrix adhesion	BP
GO:1901660	0.763105	1	2	2	calcium ion export	BP
GO:1901894	0.815631	0.575398	5	6	regulation of ATPase-coupled calcium transmembrane transporter activity	BP
GO:1902608	0.853687	1	1	1	positive regulation of large conductance calcium-activated potassium channel activity	BP
GO:0014810	0.853731	1	1	1	positive regulation of skeletal muscle contraction by regulation of release of sequestered calcium ion	BP
GO:0046588	0.855062	1	1	1	negative regulation of calcium-dependent cell-cell adhesion	BP
GO:0008591	0.862307	1	1	1	regulation of Wnt signaling pathway, calcium modulating pathway	BP
GO:0045813	0.862307	1	1	1	positive regulation of Wnt signaling pathway, calcium modulating pathway	BP
GO:0110099	0.862344	1	1	1	negative regulation of calcium import into the mitochondrion	BP
GO:1904879	0.864466	1	1	1	positive regulation of calcium ion transmembrane transport via high voltage-gated calcium channel	BP
GO:1902607	0.865282	1	1	1	negative regulation of large conductance calcium-activated potassium channel activity	BP
GO:1902939	0.866373	1	1	1	negative regulation of intracellular calcium activated chloride channel activity	BP
GO:1901876	0.866385	1	1	1	regulation of calcium ion binding	BP
GO:1901877	0.866385	1	1	1	negative regulation of calcium ion binding	BP
GO:1902656	0.867557	1	1	1	calcium ion import into cytosol	BP
GO:1902080	0.86938	1	1	1	regulation of calcium ion import into sarcoplasmic reticulum	BP
GO:1902082	0.86938	1	1	1	positive regulation of calcium ion import into sarcoplasmic reticulum	BP
GO:1901340	0.871855	1	1	1	negative regulation of store-operated calcium channel activity	BP
GO:0098746	0.873217	1	1	1	fast, calcium ion-dependent exocytosis of neurotransmitter	BP
GO:1903235	0.873217	1	1	1	positive regulation of calcium ion-dependent exocytosis of neurotransmitter	BP
GO:0007223	0.915093	0.427685	3	4	Wnt signaling pathway, calcium modulating pathway	BP
GO:0002115	0.950494	0.15026	12	16	store-operated calcium entry	BP
GO:2001256	0.954082	0.167493	8	11	regulation of store-operated calcium entry	BP
GO:1990927	0.954428	0.339096	2	3	calcium ion regulated lysosome exocytosis	BP
GO:0045955	0.965695	0.184048	4	6	negative regulation of calcium ion-dependent exocytosis	BP
GO:0046586	0.980713	0.258524	1	2	regulation of calcium-dependent cell-cell adhesion	BP
GO:0099093	0.983096	0.243179	1	2	calcium export from the mitochondrion	BP
GO:1901895	0.983111	0.243075	1	2	negative regulation of ATPase-coupled calcium transmembrane transporter activity	BP
GO:0046587	1	0.133124	0	1	positive regulation of calcium-dependent cell-cell adhesion	BP
GO:0061400	1	0.133725	0	1	positive regulation of transcription from RNA polymerase II promoter in response to calcium ion	BP
