# Supplementary material for: Characterization of two distinct immortalized endothelial cell lines, EA.hy926 and HMEC-1, for in vitro studies: exploring the impact of calcium electroporation, Ca2+ signaling and transcriptomic profiles
Source: Cell Commun Signal. 2024 Feb 12;22:118. doi: 10.1186/s12964-024-01503-2 (PMC10863159; doi:10.1186/s12964-024-01503-2)
Supplement: Supplementary file 7 — Additional file 7. [file 12964_2024_1503_MOESM7_ESM.xlsx]

## Sheet: Sheet1
category	over_represented_pvalue	under_represented_pvalue	numDEInCat	numInCat	term	ontology
GO:0034704	0.00676252	1	35	35	calcium channel complex	CC
GO:0005891	0.0669837	1	19	19	voltage-gated calcium channel complex	CC
GO:1990454	0.480974	1	5	5	L-type voltage-gated calcium channel complex	CC
GO:0005954	0.954606	0.338496	2	3	calcium- and calmodulin-dependent protein kinase complex	CC
