# Supplementary material for: Characterization of two distinct immortalized endothelial cell lines, EA.hy926 and HMEC-1, for in vitro studies: exploring the impact of calcium electroporation, Ca2+ signaling and transcriptomic profiles
Source: Cell Commun Signal. 2024 Feb 12;22:118. doi: 10.1186/s12964-024-01503-2 (PMC10863159; doi:10.1186/s12964-024-01503-2)
Supplement: Supplementary file 8 — Additional file 8. [file 12964_2024_1503_MOESM8_ESM.xlsx]

## Sheet: Sheet1
category	over_represented_pvalue	under_represented_pvalue	numDEInCat	numInCat	term	ontology
GO:0005509	5.00787e-07	1	386	410	calcium ion binding	MF
GO:0048306	0.000759171	1	49	49	calcium-dependent protein binding	MF
GO:0005262	0.0268712	0.992316	60	63	calcium channel activity	MF
GO:0015085	0.027009	0.991059	70	74	calcium ion transmembrane transporter activity	MF
GO:0005544	0.0476647	0.992373	33	34	calcium-dependent phospholipid binding	MF
GO:0005227	0.136239	1	14	14	calcium activated cation channel activity	MF
GO:0005246	0.162413	0.964711	22	23	calcium channel regulator activity	MF
GO:0005229	0.216461	1	11	11	intracellular calcium activated chloride channel activity	MF
GO:0005245	0.265553	0.93161	18	19	voltage-gated calcium channel activity	MF
GO:0009931	0.26593	0.931472	18	19	calcium-dependent protein serine/threonine kinase activity	MF
GO:0019855	0.309366	1	8	8	calcium channel inhibitor activity	MF
GO:0099604	0.404858	0.874561	14	15	ligand-gated calcium channel activity	MF
GO:0015269	0.418351	1	6	6	calcium-activated potassium channel activity	MF
GO:0005388	0.439881	1	6	6	P-type calcium transporter activity	MF
GO:0004698	0.480942	0.836719	12	13	calcium-dependent protein kinase C activity	MF
GO:0010857	0.498938	0.76063	18	20	calcium-dependent protein kinase activity	MF
GO:0008331	0.570011	1	4	4	high voltage-gated calcium channel activity	MF
GO:0015278	0.575481	0.781193	10	11	calcium-release channel activity	MF
GO:0016286	0.6452	1	3	3	small conductance calcium-activated potassium channel activity	MF
GO:0008597	0.645931	1	3	3	calcium-dependent protein serine/threonine phosphatase regulator activity	MF
GO:0061891	0.652402	1	3	3	calcium ion sensor activity	MF
GO:0004198	0.654625	0.726802	8	9	calcium-dependent cysteine-type endopeptidase activity	MF
GO:0099635	0.654876	1	3	3	voltage-gated calcium channel activity involved in positive regulation of presynaptic cytosolic calcium levels	MF
GO:0047498	0.654916	1	3	3	calcium-dependent phospholipase A2 activity	MF
GO:0072345	0.659107	1	3	3	NAADP-sensitive calcium-release channel activity	MF
GO:0005219	0.748252	1	2	2	ryanodine-sensitive calcium-release channel activity	MF
GO:0030899	0.759168	1	2	2	calcium-dependent ATPase activity	MF
GO:0086007	0.760747	1	2	2	voltage-gated calcium channel activity involved in cardiac muscle cell action potential	MF
GO:0022849	0.761858	1	2	2	glutamate-gated calcium ion channel activity	MF
GO:0048763	0.763109	1	2	2	calcium-induced calcium release activity	MF
GO:0047499	0.763925	0.631568	6	7	calcium-independent phospholipase A2 activity	MF
GO:0004723	0.771486	0.623247	6	7	calcium-dependent protein serine/threonine phosphatase activity	MF
GO:0015279	0.819031	0.570937	5	6	store-operated calcium channel activity	MF
GO:0099511	0.857652	1	1	1	voltage-gated calcium channel activity involved in regulation of cytosolic calcium levels	MF
GO:0099626	0.857652	1	1	1	voltage-gated calcium channel activity involved in regulation of presynaptic cytosolic calcium levels	MF
GO:0022894	0.864141	1	1	1	Intermediate conductance calcium-activated potassium channel activity	MF
GO:0099582	0.866159	1	1	1	neurotransmitter receptor activity involved in regulation of presynaptic cytosolic calcium ion concentration	MF
GO:0015275	0.867557	1	1	1	stretch-activated, cation-selective, calcium channel activity	MF
GO:0086057	0.87085	1	1	1	voltage-gated calcium channel activity involved in bundle of His cell action potential	MF
GO:0015368	0.871328	0.500788	4	5	calcium:cation antiporter activity	MF
GO:0010859	0.872515	1	1	1	calcium-dependent cysteine-type endopeptidase inhibitor activity	MF
GO:0050429	0.873491	1	1	1	calcium-dependent phospholipase C activity	MF
GO:0015369	0.873541	1	1	1	calcium:proton antiporter activity	MF
GO:0008273	0.873551	1	1	1	calcium, potassium:sodium antiporter activity	MF
GO:1905060	0.873552	1	1	1	calcium:cation antiporter activity involved in regulation of postsynaptic cytosolic calcium ion concentration	MF
GO:0060072	0.873552	1	1	1	large conductance calcium-activated potassium channel activity	MF
GO:1905056	0.873555	1	1	1	P-type calcium transporter activity involved in regulation of presynaptic cytosolic calcium ion concentration	MF
GO:0008332	0.873559	1	1	1	low voltage-gated calcium channel activity	MF
GO:0086056	0.873559	1	1	1	voltage-gated calcium channel activity involved in AV node cell action potential	MF
GO:0086059	0.873559	1	1	1	voltage-gated calcium channel activity involved SA node cell action potential	MF
GO:0099583	0.873561	1	1	1	neurotransmitter receptor activity involved in regulation of postsynaptic cytosolic calcium ion concentration	MF
GO:0086039	0.873564	1	1	1	P-type calcium transporter activity involved in regulation of cardiac muscle cell membrane potential	MF
GO:0098695	0.873587	1	1	1	inositol 1,4,5-trisphosphate receptor activity involved in regulation of postsynaptic cytosolic calcium levels	MF
GO:0008294	0.873631	1	1	1	calcium- and calmodulin-responsive adenylate cyclase activity	MF
GO:0005432	0.91471	0.428538	3	4	calcium:sodium antiporter activity	MF
GO:0008427	0.946636	0.364175	2	3	calcium-dependent protein kinase inhibitor activity	MF
GO:0010858	0.946636	0.364175	2	3	calcium-dependent protein kinase regulator activity	MF
GO:0004699	0.953461	0.342342	2	3	calcium-independent protein kinase C activity	MF
GO:0005220	0.956121	0.333311	2	3	inositol 1,4,5-trisphosphate-sensitive calcium-release channel activity	MF
GO:0008048	0.982808	0.245099	1	2	calcium sensitive guanylate cyclase activator activity	MF
GO:0086038	1	0.133725	0	1	calcium:sodium antiporter activity involved in regulation of cardiac muscle cell membrane potential	MF
